# Supplementary material for: Hidden modes of DNA binding by human nuclear receptors
Source: Nat Commun. 2023 Jul 13;14:4179. doi: 10.1038/s41467-023-39577-0 (PMC10345098; doi:10.1038/s41467-023-39577-0)
Supplement: Supplementary file 7 — Supplementary Data 5 [file 41467_2023_39577_MOESM7_ESM.txt]

Supplementary Data 5: MinSeq Find derived PWMs in matrix form

MR Round 3
PWM number=1, seed sequence=  NNNGGACANNNTGTACNNN  , seed sequence enrichment=105.264623, repeat=IR:3
52.512050	56.012555	67.173634	7.897081	54.258702	61.090394	0.958328	61.090394	57.196263	63.363551	66.945551	10.871253	0.831783	1.859858	61.090394	2.929541	33.655185	40.556872	44.996476	
79.938464	61.439103	39.230492	1.266971	24.691024	2.426424	61.090394	2.421504	82.174841	50.830191	62.142310	22.307585	0.902294	2.880881	37.685266	61.090394	99.576266	73.887169	54.656641	
52.093130	74.823373	100.308586	61.090394	61.090394	1.700881	1.170206	24.022579	37.968978	66.335523	67.101695	2.392609	61.090394	1.011166	26.708541	0.387752	41.966954	72.906297	76.181433	
63.039185	49.582910	31.911361	3.372668	53.906013	1.840523	1.235539	11.370920	80.054258	60.758821	47.766355	61.090394	0.574653	61.090394	51.902105	3.137453	79.857383	50.302047	64.416670	
PWM number=2, seed sequence=  NGGGTACANNNNGTCCTN  , seed sequence enrichment=163.089722, repeat=IR:3
66.484970	41.661373	41.133281	7.965190	73.285403	94.649229	1.607225	94.649229	32.789983	71.082458	127.059887	47.111535	1.633698	4.298166	64.609675	0.000000	45.075329	68.865599	
109.328485	49.077929	24.481186	3.471842	26.974435	2.340797	94.649229	7.087190	188.175226	125.580945	81.341101	112.324111	0.000000	2.318971	94.649229	94.649229	60.442394	118.137027	
53.056436	94.649229	94.649229	94.649229	60.384798	1.821997	0.000000	24.988525	69.793995	115.900667	91.907585	0.000000	94.649229	0.000000	58.799122	2.977926	37.025733	86.089373	
159.137547	45.198763	12.864415	6.453539	94.649229	1.900301	1.878091	23.613159	93.988604	72.906756	78.398436	202.567420	0.000000	94.649229	53.678531	5.849357	94.649229	105.452451	
PWM number=3, seed sequence=  NNAGAACANNNNGTCCTNN  , seed sequence enrichment=88.435748, repeat=IR:3
70.628479	37.914376	51.323745	2.643622	51.323745	51.323745	1.257905	51.323745	34.134721	59.975694	73.294182	21.218171	1.327355	3.975755	39.328645	1.841979	14.398215	21.515185	40.544530	
72.199048	78.178570	18.486172	0.368593	20.601147	1.669069	51.323745	1.377425	73.707056	55.346174	36.345414	70.266970	2.438216	2.765421	51.323745	51.323745	57.405838	57.796446	46.699453	
34.063816	52.336383	52.996692	51.323745	22.256676	3.035968	4.836897	12.569147	35.823323	57.508408	84.739033	9.158856	51.323745	3.679148	16.827417	1.690758	21.195898	72.555645	57.004528	
21.532992	24.335503	21.877116	1.256044	39.976237	2.566192	1.562879	6.586996	63.741964	32.239574	16.657330	88.960127	0.638149	51.323745	24.928326	5.143724	51.323745	47.335246	59.455872	
PWM number=4, seed sequence=  NNNGGACGTNCTGTACNNN  , seed sequence enrichment=148.904652, repeat=IR:3
85.529579	45.231569	150.350068	10.285829	50.669869	86.416914	0.000000	87.128637	0.000000	31.997318	17.962316	19.019349	4.433997	3.838286	86.416914	3.495722	17.787972	132.434096	0.000000	
98.737773	197.253498	47.585389	9.689102	17.563178	8.250811	86.416914	3.153030	35.395374	171.605023	86.416914	28.092867	0.000000	8.702299	41.508360	86.416914	158.149821	87.528883	69.162086	
73.831027	88.296635	71.802089	86.416914	86.416914	7.031066	2.633712	86.416914	8.111207	53.609554	32.575127	7.440338	86.416914	0.000000	21.825070	1.561160	58.563947	47.584886	113.395778	
89.382440	0.000000	72.217900	3.561046	42.732344	3.831748	11.617556	3.457379	86.416914	82.488697	31.423749	86.416914	3.616948	86.416914	81.577273	9.400663	124.827901	99.109651	148.072973	
PWM number=5, seed sequence=  NCGTACATNNTGTCCCN  , seed sequence enrichment=235.593518, repeat=IR:3
104.679222	117.425556	4.968927	73.424188	136.726855	0.000000	136.726855	43.086556	115.402999	137.237172	9.456416	0.000000	2.207402	84.998192	17.503753	40.128909	133.876042	
203.240828	136.726855	1.314270	51.111808	5.679913	136.726855	5.955720	98.155605	139.404980	98.088501	37.513166	2.736444	17.782308	136.726855	136.726855	136.726855	179.279363	
89.200909	86.911756	136.726855	40.404831	4.515326	0.000000	33.578307	53.006120	52.225801	185.052206	5.786636	136.726855	4.895328	25.506666	0.000000	30.496978	132.745030	
101.711571	77.073464	0.000000	136.726855	7.819382	4.564792	24.512978	136.726855	205.936630	158.773641	136.726855	0.000000	136.726855	90.047447	13.044674	50.790943	92.139981	
PWM number=6, seed sequence=  NAGTACANNNNGTACCCN  , seed sequence enrichment=110.655943, repeat=IR:3
52.656328	64.219250	8.843048	66.709623	64.219250	0.000000	64.219250	9.782765	45.771111	39.737443	63.574047	1.817502	2.512562	64.219250	10.846709	10.679898	15.705958	62.730221	
55.567409	49.262341	2.660390	55.930388	0.000000	64.219250	2.363569	103.994054	82.528775	27.846749	58.112672	0.000000	2.010897	54.793559	64.219250	64.219250	64.219250	49.305865	
79.231470	46.507853	64.219250	85.348601	0.000000	0.000000	14.891886	68.709923	82.927756	142.668608	0.000000	64.219250	0.000000	21.853870	0.000000	24.387288	48.124055	75.768755	
74.986721	23.808705	0.000000	64.219250	5.757276	0.000000	23.642475	74.186423	50.126250	61.884390	123.154468	0.000000	64.219250	86.498303	2.442348	30.523261	53.858757	68.230950	
PWM number=7, seed sequence=  NNNCGTACANNNTGTCCNNN  , seed sequence enrichment=66.011132, repeat=IR:3
17.222121	58.666275	28.725028	76.637452	1.803337	33.486444	38.309605	0.000000	38.309605	24.162356	21.649005	57.162348	7.489294	0.907618	2.436042	46.418797	4.527769	29.589484	29.430713	25.547634	
38.600498	59.861140	46.604410	38.309605	0.271059	13.537843	2.184197	38.309605	1.771651	30.478556	52.898563	25.771756	10.181154	0.000000	0.931119	38.309605	38.309605	75.725960	60.023879	46.136286	
53.758358	4.587945	32.791160	96.600701	38.309605	14.166500	2.622310	1.096004	9.804334	48.374012	9.420007	51.548554	1.452020	38.309605	2.690555	6.734306	0.000000	12.212273	38.168667	58.912491	
55.974456	23.657779	36.931151	32.724167	2.384409	38.309605	1.014379	2.154780	13.646147	56.560090	59.443174	27.002748	38.309605	0.803424	38.309605	40.784912	2.134497	32.186744	23.592475	23.786635	
PWM number=8, seed sequence=  NAGAACANNNTGTGCCN  , seed sequence enrichment=86.965689, repeat=IR:3
39.633332	50.470595	2.116290	50.470595	50.470595	1.052511	50.470595	46.808139	51.755687	39.673195	10.923876	1.274004	1.432178	124.948936	5.031651	13.412879	24.309947	
53.623298	21.925312	0.895688	8.543569	0.000000	50.470595	1.588286	66.470241	63.470611	37.967246	12.044127	1.179649	1.704337	103.957373	50.470595	50.470595	95.863007	
52.002446	56.816878	50.470595	53.361988	2.890143	1.071836	9.732408	34.713307	57.210018	85.178109	4.815737	50.470595	0.000000	50.470595	1.750110	24.597497	54.324880	
58.141453	21.842237	2.742072	44.389856	2.995754	0.000000	12.355520	60.903260	32.512950	32.010126	50.470595	0.000000	50.470595	73.340622	4.804461	52.577649	22.085235	
PWM number=9, seed sequence=  NNCTGTACANNNTGTCCNN  , seed sequence enrichment=90.796105, repeat=IR:3
46.897507	58.171100	17.311297	91.105896	0.000000	25.121241	52.693580	0.000000	52.693580	74.656167	7.624064	54.375745	15.524067	1.938147	0.000000	40.869400	2.243107	0.000000	35.808412	
70.533535	37.298562	52.693580	48.943769	0.000000	39.193374	0.970866	52.693580	3.025442	53.253100	57.257472	55.275459	18.157287	0.000000	0.000000	52.693580	52.693580	79.580151	60.348395	
30.491076	95.457381	37.913860	87.617718	52.693580	13.444541	0.000000	0.000000	21.748418	19.844822	78.070517	44.850961	3.006908	52.693580	0.000000	11.348205	2.264044	44.368672	61.902389	
56.793264	39.807335	22.148225	52.693580	1.347100	52.693580	0.000000	0.000000	2.118374	54.605131	70.920871	54.103026	52.693580	1.649372	52.693580	35.288321	6.454505	73.143801	50.550459	
PWM number=10, seed sequence=  NNAGAACGNNNTGTCCCNN  , seed sequence enrichment=116.014422, repeat=IR:3
53.675671	45.033556	67.329047	2.363217	67.329047	67.329047	2.762997	110.798567	34.331955	64.909705	94.778015	9.710266	0.000000	0.000000	42.915501	0.000000	6.197447	69.821022	13.395418	
40.064940	78.427163	15.811071	1.760680	9.712410	0.000000	67.329047	4.706299	75.195777	33.043810	80.957020	19.571407	0.000000	2.714054	67.329047	67.329047	67.329047	71.255997	104.259049	
83.380486	84.610901	58.830751	67.329047	34.906846	2.364812	0.000000	67.329047	47.727251	63.880722	56.179964	0.000000	67.329047	12.155532	13.327106	0.000000	13.291670	73.759329	76.662656	
100.608869	57.022406	5.681253	0.000000	47.522339	9.688382	0.000000	10.686990	108.542227	104.545587	34.154162	67.329047	0.000000	67.329047	48.189543	2.762652	19.229556	54.522018	63.437095	
PWM number=11, seed sequence=  NNNGGACATTNTGTGCNNN  , seed sequence enrichment=129.303245, repeat=IR:3
43.574223	45.940269	110.928894	10.097527	36.540042	75.041224	1.858476	75.041224	12.456721	34.329039	58.393596	0.000000	0.000000	0.000000	112.660541	12.381897	65.039393	49.464895	72.959606	
169.907831	74.808562	25.443038	1.896790	4.549366	0.000000	75.041224	0.000000	30.921929	31.499355	85.525294	20.385328	0.000000	2.562939	74.520659	75.041224	111.546169	52.665650	56.228055	
29.432357	125.494388	110.922212	75.041224	75.041224	0.000000	0.000000	10.625294	12.415076	15.269781	91.479788	12.287368	75.041224	0.000000	75.041224	0.000000	44.826396	97.213038	95.068792	
74.324539	46.866225	38.204119	1.865209	27.378808	0.000000	2.065928	6.969133	75.041224	75.041224	62.749526	75.041224	5.963182	75.041224	94.249629	4.008761	88.704717	88.131112	69.528928	
PWM number=12, seed sequence=  NNNAGAACNNNNTGTCCNNN  , seed sequence enrichment=50.459558, repeat=IR:3
26.434073	29.317953	25.787495	29.284238	1.229565	29.284238	29.284238	0.818430	70.533418	19.624952	29.126604	32.831108	7.032332	0.000000	2.014981	32.145567	2.802684	7.038799	18.449586	34.960387	
26.461305	37.937367	31.396942	12.892655	0.855246	12.836214	1.386088	29.284238	3.686679	34.651786	28.869405	20.919733	16.863685	1.290141	2.674686	29.284238	29.284238	50.207831	38.138592	27.878457	
36.084926	27.156653	36.743028	37.507448	29.284238	29.442660	1.928226	1.482253	27.263071	17.706025	22.983833	46.540043	2.268377	29.284238	2.581878	12.134278	0.729711	21.770799	30.918604	30.852089	
29.217099	20.780201	21.082996	8.254339	1.691453	30.987457	2.056378	0.648385	11.867561	44.329828	34.390678	21.463509	29.284238	0.908181	29.284238	24.629145	4.558991	36.190189	27.923851	24.618326	
PWM number=13, seed sequence=  NNAAGAACANNNTGTCCNN  , seed sequence enrichment=147.612612, repeat=IR:3
56.585940	134.186042	85.667078	85.667078	9.266575	85.667078	85.667078	0.000000	85.667078	29.040833	109.227332	95.931828	20.281011	0.000000	2.330528	66.563821	0.000000	45.567079	45.753025	
137.081119	86.770353	66.122998	20.465967	1.491465	29.567698	2.326456	85.667078	0.000000	140.223353	96.358577	37.882961	21.933840	2.820978	7.966132	85.667078	85.667078	73.043440	108.091638	
110.705806	102.671607	70.694142	43.815975	85.667078	44.996272	2.898319	2.149796	35.296074	62.180909	52.569616	171.098100	0.000000	85.667078	7.623621	31.774373	1.661822	92.137648	112.704474	
32.004016	0.000000	63.848571	16.302391	9.459947	78.853201	2.457936	0.000000	17.447875	121.930540	80.252423	47.849321	85.667078	0.000000	85.667078	30.548691	7.231451	123.157723	67.294088	
PWM number=14, seed sequence=  NNGGCACANNNNGTTCTNN  , seed sequence enrichment=36.833491, repeat=IR:3
16.881395	17.702493	21.504718	0.545450	36.087921	21.376341	0.000000	21.376341	17.425800	15.328154	22.260396	15.099351	0.000000	0.899434	15.870591	2.961119	5.761572	14.218641	22.582582	
36.523839	16.722279	8.216760	1.082475	21.376341	0.000000	21.376341	0.740921	28.157227	20.310489	10.350312	13.327106	1.139512	0.740803	23.130796	21.376341	20.989864	17.180823	16.199788	
11.982425	31.030919	21.376341	21.376341	47.651843	0.000000	1.194535	8.881274	16.319352	26.510608	29.097444	3.249152	21.376341	0.000000	3.355999	0.986644	7.631545	22.476866	22.938651	
16.475175	20.590464	3.110927	2.709817	54.099025	2.322101	0.676659	1.547453	21.674233	24.346965	25.926297	48.869482	0.565625	21.376341	21.376341	0.000000	21.376341	29.533246	24.043873	
PWM number=15, seed sequence=  NNCGTACANNNNGTCCCNN  , seed sequence enrichment=63.223176, repeat=IR:3
29.023523	25.589353	58.618022	1.652008	22.423994	36.691612	0.566429	36.691612	28.971808	27.640308	46.935915	13.171906	0.538141	1.666273	33.208922	4.151736	10.619015	43.842765	39.905039	
55.770446	45.286049	36.691612	0.258025	10.936490	1.222288	36.691612	0.442854	34.301794	41.852827	26.498708	33.237389	0.591608	1.276747	36.691612	36.691612	36.691612	46.656187	26.751174	
12.941811	37.634926	65.162408	36.691612	15.599045	2.114741	0.000000	10.804108	30.434406	22.723141	47.205494	0.000000	36.691612	2.482467	7.235147	0.691376	5.878891	36.487640	46.664122	
42.467116	33.285980	23.555204	0.752326	36.691612	1.117340	0.644887	10.445840	52.615629	50.832875	31.998023	80.442952	1.030377	36.691612	32.206223	2.362658	23.897473	20.139922	37.227509	
PWM number=16, seed sequence=  NNCGTACANNNNGTCCTNN  , seed sequence enrichment=41.177645, repeat=IR:3
23.705091	25.087581	39.976237	0.652357	18.486172	23.897473	0.000000	23.897473	22.731254	30.825397	22.011219	11.196382	0.000000	1.825463	17.572920	1.081761	10.619015	18.572779	29.105738	
29.296301	29.710339	23.897473	0.261964	7.115101	0.402727	23.897473	2.203929	24.248532	25.217903	12.352531	26.448963	1.052015	1.361548	23.897473	23.897473	36.691612	18.312370	24.564924	
25.167862	19.640673	54.880204	23.897473	13.550466	2.064017	0.658701	5.287884	22.271994	14.765738	56.213608	2.626144	23.897473	2.034097	7.520862	0.609080	5.878891	28.718579	28.301337	
16.589753	16.497734	20.328317	2.217181	23.897473	0.000000	1.870739	5.459958	25.924060	22.214609	15.749967	41.984806	1.158216	23.897473	22.257548	2.618301	23.897473	30.059506	15.813231	
PWM number=17, seed sequence=  NNNGGACAAANTGTTCNNN  , seed sequence enrichment=134.549358, repeat=IR:3
60.892553	107.904724	59.547505	10.119993	49.880098	78.085809	1.601776	78.085809	78.085809	78.085809	116.072470	10.425178	0.000000	1.559711	79.594636	5.227044	41.613386	48.737967	73.412326	
122.237643	70.060677	70.185711	1.482438	22.516132	3.818688	78.085809	2.506819	85.347497	36.583423	48.808639	18.089138	2.356372	0.000000	47.524797	78.085809	99.245047	91.984030	39.986241	
63.927347	77.582346	122.144768	78.085809	78.085809	7.557470	1.824426	7.928233	29.039845	43.880948	70.619499	1.479794	78.085809	1.136853	31.952838	0.000000	64.092537	84.783188	116.915713	
67.572648	52.475055	61.805386	0.000000	64.481975	5.840372	0.000000	7.749651	43.728869	31.559993	71.788641	78.085809	0.000000	78.085809	78.085809	6.334575	112.944852	78.753950	75.952324	
PWM number=18, seed sequence=  NNGGACATNNTGTGCCNN  , seed sequence enrichment=131.078683, repeat=IR:3
63.814826	129.652975	11.425640	53.889042	76.071601	0.000000	76.071601	37.239103	75.695259	78.892503	5.374731	0.000000	0.000000	114.433901	13.662663	26.308992	54.970250	85.736078	
95.944050	38.516327	2.763712	8.857733	0.000000	76.071601	0.000000	42.000335	65.760885	76.077330	11.443241	0.000000	2.152232	66.202880	76.071601	76.071601	87.689749	71.620445	
86.204263	79.307354	76.071601	76.071601	1.626151	1.536483	19.352209	37.822243	55.160412	72.951109	8.381500	76.071601	1.471058	76.071601	1.127316	18.904893	69.873361	84.977728	
54.161127	46.903732	1.452373	39.601731	1.675384	0.000000	5.781508	76.071601	102.804320	74.739990	76.071601	2.839978	76.071601	86.117534	2.299942	50.559231	90.876655	60.612923	
PWM number=19, seed sequence=  NNAGAACANNNTGTGCTNN  , seed sequence enrichment=90.553294, repeat=IR:3
58.426876	47.702262	52.552664	2.254619	52.552664	52.552664	0.000000	52.552664	42.406000	48.399028	19.767968	0.000000	0.000000	3.088495	75.382491	8.414929	8.267348	39.294017	35.946340	
57.275637	39.957498	17.048297	2.011101	12.757886	0.000000	52.552664	3.598205	79.248422	66.802854	32.931219	12.030818	0.000000	0.000000	88.960127	52.552664	48.869482	50.580010	34.914164	
74.726222	60.844452	55.793515	52.552664	50.632944	0.000000	2.062216	21.457955	33.935859	61.205040	89.052132	0.000000	52.552664	0.000000	52.552664	0.000000	16.725759	92.173523	59.577104	
11.972673	64.905305	11.459877	0.000000	19.924853	0.000000	0.000000	0.000000	66.488539	37.483630	55.778991	52.552664	2.439156	52.552664	48.020707	1.823631	52.552664	11.623892	74.712034	
PWM number=20, seed sequence=  NGGACAANNNGTTCCCN  , seed sequence enrichment=74.929314, repeat=IR:3
72.266851	10.959308	25.963050	43.485277	1.352516	43.485277	43.485277	55.117677	29.229960	16.911098	3.562626	0.545097	44.450887	4.177399	7.905788	20.743772	61.076658	
19.530448	0.764345	29.062919	2.299516	43.485277	6.729342	76.537825	53.097688	39.745428	43.017220	0.977892	1.229123	26.778209	43.485277	43.485277	43.485277	19.438100	
59.320698	43.485277	43.485277	2.881516	0.000000	15.309931	42.547862	36.909464	82.878650	6.165113	43.485277	1.314698	24.862274	1.074646	20.181101	32.972864	76.623358	
30.569515	3.140515	49.333869	1.369684	2.943863	14.353299	70.317352	25.606141	27.482347	85.968342	0.000000	43.485277	43.485277	5.023853	36.354998	30.323432	19.651180	

MR+1 Round 3
PWM number=1, seed sequence=  NNNGGACANNNTGTACNNN  , seed sequence enrichment=31.376430, repeat=IR:3
8.661781	15.432030	26.036292	2.900969	17.928962	18.762406	0.273808	18.762406	11.439253	22.941975	31.646988	4.990084	1.497209	1.859858	18.762406	1.273714	10.302608	15.933057	19.563685	
28.365261	20.280869	9.656737	0.563098	10.633360	1.306536	18.762406	1.412544	31.487556	14.318364	6.428515	6.636967	1.052677	1.864099	13.189843	18.762406	24.553052	23.725238	15.519787	
14.962920	17.735911	25.674221	18.762406	18.762406	2.164757	0.731379	7.206774	13.937979	18.257483	17.435873	0.985192	18.762406	1.390354	7.899709	0.484690	15.300452	17.443838	22.374966	
26.037924	22.347227	11.346262	1.073122	12.109322	0.858911	1.235539	2.698184	22.872645	18.063433	17.840446	18.762406	0.574653	18.762406	18.654302	2.091635	26.848603	18.465308	16.951755	
PWM number=2, seed sequence=  NNNACACGGNGTACTNNN  , seed sequence enrichment=25.893064, repeat=IR:3
19.926851	17.450029	25.794562	15.483475	1.047888	15.483475	3.061144	3.245190	4.493891	8.153704	0.000000	1.376569	15.483475	3.074732	4.075872	0.000000	12.728924	22.014775	
13.632681	0.000000	7.394409	2.491147	15.483475	0.567792	15.483475	4.634338	3.072684	10.745172	0.964531	2.409084	3.962121	15.483475	7.830763	35.108204	8.526991	14.470631	
15.916766	38.225316	18.059953	2.157251	1.104302	5.261150	3.205618	15.483475	15.483475	0.000000	15.483475	2.600213	5.682939	0.000000	2.519306	9.282232	24.967865	10.204489	
12.685051	13.480608	11.975326	1.671275	0.657240	1.473951	3.541060	4.946796	3.453975	38.655969	0.552188	15.483475	4.235445	3.382325	15.483475	17.559877	14.112896	16.420831	
PWM number=3, seed sequence=  NNNNTGACGTCACGNNNN  , seed sequence enrichment=3.704453, repeat=M
2.057756	2.128653	1.287660	2.939628	0.926680	0.885635	2.215181	0.438969	1.005779	0.219518	0.371120	2.215181	0.720868	2.459363	2.465636	3.077905	1.923473	0.964728	
1.300386	2.560628	2.476456	2.176894	0.239804	0.339209	0.505204	2.215181	0.475630	0.132154	2.215181	0.352776	2.215181	1.816584	4.278939	4.140920	3.348448	1.927394	
3.103688	2.618003	2.667139	3.625969	0.959194	2.215181	0.868987	1.067827	2.215181	0.944044	1.118329	1.332754	1.181671	2.215181	0.825791	0.395654	1.493480	4.731873	
2.455325	1.467203	2.467450	0.000000	2.215181	0.481230	0.431647	0.395891	0.604503	2.215181	0.822042	0.576915	1.917471	1.440848	1.615842	1.681848	2.293359	0.853187	
PWM number=4, seed sequence=  NNGGGAACNNNNTGTACNN  , seed sequence enrichment=39.775349, repeat=IR:3
19.726297	29.894547	12.461319	15.430011	0.689778	23.784773	23.784773	0.941531	37.753085	14.260536	7.953226	25.006430	4.406101	0.873797	1.483736	23.784773	1.905153	16.266231	15.393795	
18.378609	26.272277	13.323276	1.634104	0.739624	7.907679	1.625093	23.784773	3.790840	38.379068	37.047532	29.273326	10.439503	1.668737	2.427058	17.274520	23.784773	37.857956	28.909125	
16.338476	21.254214	23.784773	23.784773	23.784773	5.982763	2.516310	0.867406	29.637798	21.619695	28.114851	32.719769	1.645362	23.784773	0.553466	10.205127	0.574482	9.515234	26.780785	
45.004980	16.441589	12.268301	2.422233	2.447766	13.353799	1.559354	0.000000	9.846094	24.337225	24.356708	7.936931	23.784773	0.766192	23.784773	13.133068	1.724677	40.410704	22.858419	
PWM number=5, seed sequence=  NNAGCACANNNTGTCCNN  , seed sequence enrichment=20.151567, repeat=IR:3
8.012375	13.865498	12.050188	0.965883	28.505300	12.050188	0.351974	12.050188	10.801126	5.427480	11.059832	3.455248	0.755755	0.913326	13.253546	2.040998	5.310545	10.441544	
15.681535	6.953160	6.287679	1.012609	12.050188	0.886827	12.050188	2.039989	12.429641	18.506573	10.624713	3.563814	0.346595	0.368862	12.050188	12.050188	19.975914	17.306530	
10.492965	19.201398	11.461287	12.050188	19.417867	1.284750	1.108706	2.881734	7.430475	17.917514	18.538191	1.618406	12.050188	1.995884	0.502054	0.399957	4.919776	4.798662	
12.346896	9.282680	4.690587	2.198954	30.014734	0.910067	0.829767	3.635261	15.444608	8.245123	10.399444	12.050188	0.000000	12.050188	14.380017	1.237074	15.384249	14.192515	
PWM number=6, seed sequence=  ACAGGACGTCC  , seed sequence enrichment=10.036340, repeat=M
6.001508	0.742684	6.001508	2.059959	3.777813	6.001508	1.845147	0.838772	1.059192	5.479798	0.596275	
0.649607	6.001508	1.360023	2.650349	2.413797	0.327969	6.001508	0.783488	1.202192	6.001508	6.001508	
2.301304	0.820795	2.940666	6.001508	6.001508	1.117103	0.663497	6.001508	0.000000	3.844777	0.290451	
0.726455	1.908293	2.452821	1.709195	3.615960	1.133547	4.551650	0.580353	6.001508	8.071687	2.152699	
PWM number=7, seed sequence=  NNCGGAACNNNNTGTCCNN  , seed sequence enrichment=27.026725, repeat=IR:3
6.061844	8.935543	10.639977	11.282657	2.816750	16.161380	16.161380	0.000000	28.829715	11.856133	15.492492	20.940869	1.451632	1.284907	1.555365	13.323276	1.748402	10.682245	16.010082	
19.479562	15.527823	16.161380	5.532247	1.138871	7.140806	0.427310	16.161380	6.854834	21.142137	24.869557	9.753622	6.192691	1.693348	0.589564	16.161380	16.161380	25.311821	12.895048	
21.816432	25.320526	17.274520	16.161380	16.161380	7.354057	3.576434	2.568316	20.570897	11.956065	10.903477	29.132591	0.701838	16.161380	1.379119	3.105328	0.490479	0.000000	20.585244	
19.564317	14.914665	13.286965	4.555451	1.028293	13.773997	0.000000	1.249248	7.161478	19.279544	12.645504	9.023818	16.161380	2.165082	16.161380	4.788786	1.802881	27.277144	15.375822	
PWM number=8, seed sequence=  NNGGACATNNNGTACTNN  , seed sequence enrichment=28.219127, repeat=IR:3
11.910207	25.801794	1.000100	11.774678	16.874409	0.941864	16.874409	7.562734	16.964997	15.715819	9.079296	0.979908	3.395455	16.874409	2.135368	7.740858	22.670828	13.961540	
21.421957	13.593468	0.419313	5.884695	1.097741	16.874409	1.175787	19.996499	14.201090	13.359501	19.735610	1.289420	1.530782	8.796259	16.874409	18.382187	17.510524	13.309078	
22.960094	12.364930	16.874409	16.874409	1.020966	0.902534	7.157281	5.989814	9.732526	22.406664	1.885834	16.874409	1.503074	7.487722	0.234641	8.123847	10.945857	16.749715	
9.621939	14.533843	0.442887	11.536840	1.573082	1.142879	3.000032	16.874409	26.200057	15.863576	36.128144	0.471778	16.874409	14.730421	1.955639	16.874409	19.469621	23.011262	
PWM number=9, seed sequence=  AGTGACGTCA  , seed sequence enrichment=2.409535, repeat=M
1.440848	1.779170	0.327396	0.498433	1.440848	0.699143	0.277910	0.796474	0.515177	1.440848	
2.215181	0.674826	0.379190	0.590297	0.486224	1.440848	0.440806	0.379693	1.440848	0.995885	
1.816584	1.440848	0.593151	1.440848	0.523573	0.549181	1.440848	0.515085	0.618110	1.018813	
2.459363	0.759480	1.440848	1.230817	0.563356	0.521879	1.081875	1.440848	0.773219	0.564183	
PWM number=10, seed sequence=  NNNGACAAANTGTTCNNN  , seed sequence enrichment=12.051269, repeat=IR:3
7.363157	6.623898	6.833667	2.525882	7.206391	0.000000	7.206391	7.206391	7.206391	8.434019	2.024429	0.331993	0.110138	3.931549	1.993743	3.732974	5.674646	11.428571	
5.999450	1.717024	1.917996	2.613237	1.510576	7.206391	1.174648	5.454802	4.203187	5.064331	2.992487	0.939328	0.291808	2.636851	7.206391	7.841131	9.090093	4.416814	
10.674786	18.783922	19.883204	7.206391	2.297574	1.052810	1.194687	5.673901	8.100560	10.236706	0.546377	7.206391	0.873192	2.441149	0.952794	9.269385	6.280279	6.301056	
4.913825	4.060987	2.266420	3.800733	0.952825	2.013655	1.471686	8.035572	4.836705	5.725188	7.206391	1.420927	7.206391	7.206391	0.964106	7.379522	7.706367	7.272294	
PWM number=11, seed sequence=  NCGTACANNNNGTCCTN  , seed sequence enrichment=18.104332, repeat=IR:3
9.581724	15.343642	1.765112	6.061868	10.825987	0.274460	10.825987	6.843400	14.089637	14.208637	3.468662	0.417629	1.426215	4.978010	1.419370	1.972375	11.975492	
12.059102	10.825987	0.226808	3.811458	0.425221	10.825987	1.143862	12.929037	10.076676	7.973773	12.461067	0.912815	1.179270	10.825987	10.825987	9.465426	12.131666	
13.711524	17.223194	10.825987	4.998370	0.328499	0.993697	1.346643	8.642822	11.193193	14.610206	1.297305	10.825987	0.692199	4.430144	0.894662	1.564721	7.381310	
7.311121	6.344859	0.416627	10.825987	0.283552	0.318026	2.057970	14.240570	7.858094	8.215501	20.221054	0.410503	10.825987	8.442610	0.800236	10.825987	11.611429	
PWM number=12, seed sequence=  NNAGCACNNNNTGTCCNN  , seed sequence enrichment=8.856489, repeat=IR:3
3.944601	6.670137	5.295983	0.855260	11.461437	5.295983	0.401198	12.050188	4.719431	3.111508	7.487722	1.389164	0.716464	0.892652	5.104640	0.808417	2.863920	4.682669	
7.344928	3.372520	3.041150	0.386883	5.295983	0.712333	5.295983	2.039989	6.424498	6.841125	3.615613	2.179194	0.518412	0.784015	5.295983	5.295983	7.565471	6.707355	
3.914112	7.266645	5.077455	5.295983	8.770355	1.167957	0.741089	2.881734	4.233417	6.062935	8.378348	1.073105	5.295983	1.278185	0.296776	0.594292	2.794423	4.054445	
4.785680	4.542867	2.357859	1.614245	11.701290	0.786584	0.851117	3.635261	5.397977	5.247710	3.583172	5.295983	0.594168	5.295983	6.624248	0.684237	6.818936	5.321714	
PWM number=13, seed sequence=  NNGGACANNNNNTACGGNN  , seed sequence enrichment=3.625717, repeat=DR:3
1.444988	2.005400	1.102401	1.244940	2.168098	0.896755	2.168098	1.973142	2.927774	3.838188	3.179198	0.767665	0.190505	2.168098	0.484400	1.183987	2.442107	1.062083	1.536004	
2.277569	2.267836	0.480227	1.793640	0.573874	2.168098	0.440256	3.453276	0.994135	2.274855	0.474244	1.514291	0.818921	1.960301	2.168098	3.837526	2.620406	1.679922	2.815124	
2.704229	2.918755	2.168098	2.168098	0.752582	0.667812	1.139034	1.160803	2.050051	0.703683	0.000000	5.469690	0.299564	1.858095	0.625804	2.168098	2.168098	2.648318	3.714353	
2.246886	1.357723	0.817032	1.350286	0.497587	0.696352	0.549003	2.910661	2.422668	1.993585	4.776206	0.379314	2.168098	2.605124	0.840167	4.060598	2.553416	3.273593	1.196233	
PWM number=14, seed sequence=  NNGAACANNNNNTACAGNN  , seed sequence enrichment=5.177975, repeat=DR:3
2.229371	2.286634	0.536844	3.096314	3.096314	0.975960	3.096314	2.781268	3.096273	2.744124	2.828296	0.000000	0.704465	3.096314	0.621754	3.096314	2.077144	2.819000	1.435190	
1.964791	2.752726	0.942126	0.950453	0.533612	3.096314	0.580586	2.541192	3.039580	0.574471	2.284066	0.612671	0.510560	2.055559	3.096314	3.194185	1.745647	5.434114	2.540149	
6.656035	5.910070	3.096314	1.183987	1.033645	0.652439	1.136786	3.303141	4.449598	4.527877	1.126969	11.672701	0.716860	1.917139	0.311650	1.244940	3.096314	1.518561	2.989276	
1.358437	0.662641	0.843634	1.794037	0.517669	0.313906	0.338931	3.757375	1.734449	4.499270	6.066986	0.000000	3.096314	1.796197	0.671064	2.756457	1.271000	3.797403	5.657542	
PWM number=15, seed sequence=  NNNNTGACGTCACANNNN  , seed sequence enrichment=4.112801, repeat=M
4.065484	2.551292	0.851248	3.359321	0.701403	0.630538	2.459363	0.557560	0.856403	0.996245	0.740870	2.459363	1.168697	2.459363	3.098091	1.397123	1.369882	3.799791	
0.380587	1.501337	2.150786	2.615904	1.711048	0.280902	0.217901	2.459363	0.294968	0.582876	2.459363	0.571150	2.459363	1.816584	2.703903	1.640123	3.770628	1.675116	
2.308589	3.602300	4.691786	2.412506	0.766341	2.459363	0.781233	0.674380	2.459363	0.734474	0.554209	0.958742	1.632075	2.215181	1.458563	3.783685	2.445361	2.606174	
3.335017	2.363878	2.402160	1.350070	2.459363	0.866057	0.623257	0.576576	0.154616	2.459363	0.665452	1.082557	1.557508	1.440848	2.452093	2.932220	2.153735	1.955787	
PWM number=16, seed sequence=  NNAGGACNNNNNGTACGNN  , seed sequence enrichment=6.030988, repeat=DR:3
1.436863	3.587487	3.606397	1.017027	2.680605	3.606397	0.205246	6.747300	2.112940	4.503688	4.262308	3.033310	1.435472	0.856710	3.606397	0.370159	2.396641	2.583758	3.415187	
7.246312	2.284349	1.501880	0.523658	2.171898	0.762301	3.606397	1.448453	4.342715	2.794653	5.463831	0.660985	1.079764	0.895898	2.671903	3.606397	10.486450	3.389411	4.196778	
2.221396	3.984732	4.601179	3.606397	3.606397	0.740551	0.813529	2.983237	2.874184	2.893753	2.917950	0.881572	3.606397	0.211519	1.706056	0.197163	3.606397	4.034259	5.148658	
4.908081	4.502575	2.415420	0.605109	2.142309	0.996407	0.280836	1.278838	5.663004	4.036963	2.093259	9.266367	0.601849	3.606397	2.533222	0.845387	5.678033	4.030551	1.848693	
PWM number=17, seed sequence=  GGTGACGTCA  , seed sequence enrichment=3.037878, repeat=M
1.440848	1.924355	1.481504	0.658791	1.816584	0.508541	0.639976	0.878036	0.380901	1.816584	
2.215181	1.613750	1.017024	0.678635	0.952543	1.816584	0.650688	0.267718	1.816584	1.206138	
1.816584	1.816584	1.047265	1.816584	0.324628	0.244625	1.816584	0.836524	0.464494	1.315966	
2.459363	1.100510	1.816584	0.578391	0.267912	0.564084	0.335369	1.816584	0.646611	1.032339	
PWM number=18, seed sequence=  NAGCACNNNNNGTCCTN  , seed sequence enrichment=5.444983, repeat=IR:3
3.256020	3.255978	0.474695	5.214545	3.255978	1.105435	7.991234	2.095514	2.317450	4.186070	1.101595	0.348784	0.731283	2.459730	1.222440	2.020326	1.345162	
3.699147	1.967724	0.608271	3.255978	0.770403	3.255978	0.515205	4.644582	3.003391	3.608978	3.445364	0.699405	1.526316	3.255978	3.255978	3.413476	3.726620	
3.274109	3.523675	3.255978	4.145206	0.586660	0.938605	1.739103	3.890005	4.076785	5.012329	0.790447	3.255978	0.963102	1.230449	0.637726	1.739634	5.498023	
2.540234	1.398515	1.161797	5.897229	1.151248	1.107188	2.703766	2.398165	3.900953	0.618861	6.037716	0.810289	3.255978	4.144023	0.734846	3.255978	2.391421	
PWM number=19, seed sequence=  NNNNATGACGTCACNNNN  , seed sequence enrichment=4.359964, repeat=M
1.123063	2.839808	2.767813	3.151222	2.607161	0.218822	0.715278	2.607161	0.643005	1.199694	0.380427	0.737833	2.607161	0.999663	2.785196	2.593306	3.082833	2.116045	
3.341394	2.777737	2.525035	2.249534	1.358436	0.850094	0.741744	0.725285	2.607161	0.653214	1.020899	2.607161	0.687407	2.607161	2.548857	2.975359	3.336924	3.423943	
3.869275	1.691326	2.592687	4.160504	2.675462	0.915339	2.607161	0.629054	0.982894	2.607161	0.696922	1.387529	0.722072	1.718599	3.227638	3.048881	1.495139	1.887893	
2.113231	3.062010	2.559134	0.868779	0.684831	2.607161	0.480978	0.724500	0.746975	0.717141	2.607161	0.874675	0.863237	1.761806	1.909942	1.831652	2.580150	2.945304	
PWM number=20, seed sequence=  NAGAACNNNNNGTGCTN  , seed sequence enrichment=6.930063, repeat=IR:3
3.986127	4.144023	0.553932	4.144023	4.144023	0.883321	8.067648	2.768988	3.300214	4.850843	1.131746	0.579368	0.534269	4.395188	0.875291	1.562173	6.320593	
4.178937	2.470872	1.374821	1.230449	0.501642	4.144023	1.891879	5.263994	3.811963	2.794942	6.284912	0.617425	0.683133	5.214545	4.144023	3.178823	3.154199	
4.511941	4.395878	4.144023	3.255978	0.595706	0.907019	4.097400	3.452337	2.870626	4.912637	1.001554	4.144023	0.795076	4.144023	0.631020	1.325384	4.486372	
3.835704	1.253608	1.131007	2.459730	0.814948	0.589227	1.274168	5.464103	6.486859	3.694784	8.902461	0.528637	4.144023	3.406826	0.922573	4.144023	2.629679	

PGR Round 3
PWM number=1, seed sequence=  NNNGGACANNNTGTACNNN  , seed sequence enrichment=63.022213, repeat=IR:3
33.023042	41.152081	35.930083	6.768927	31.139777	33.922430	0.273808	33.922430	35.521890	30.589300	43.210310	8.019777	0.998139	2.324822	33.922430	3.693769	18.544694	32.590343	28.693405	
46.415882	32.807288	22.331203	1.126197	20.545815	1.866480	33.922430	2.421504	32.255545	39.375500	32.856854	20.648343	1.503824	3.050344	20.188535	33.922430	56.608425	33.893197	31.039574	
31.034205	30.483596	57.319192	33.922430	33.922430	2.474008	1.609034	21.620321	24.511619	31.037722	28.531429	3.659284	33.922430	0.884771	20.313538	0.484690	23.169256	30.414897	43.151721	
25.352716	30.727437	17.019393	3.372668	32.421732	2.576733	1.389982	11.949103	47.015993	35.032113	31.652404	33.922430	0.287326	33.922430	29.313903	2.788847	43.370820	40.114291	31.078218	
PWM number=2, seed sequence=  NNGGACGTNCTGTACNN  , seed sequence enrichment=144.932692, repeat=IR:3
51.178852	81.717577	19.583270	80.767593	78.011686	1.569723	51.213586	21.208476	75.063973	29.472294	26.374248	8.508324	19.994056	78.011686	15.392103	49.314173	114.963065	
77.719425	30.613758	4.573600	40.133300	9.494882	78.011686	6.076124	10.598123	115.002639	78.011686	15.576983	7.437065	5.995884	49.907554	78.011686	81.591895	88.658977	
83.228766	120.473962	78.011686	78.011686	3.426889	1.313299	78.011686	12.171428	26.344942	17.664496	11.796207	78.011686	11.052619	62.850557	3.533711	81.646220	58.162039	
103.546506	75.147724	9.891051	39.578246	7.503003	11.578551	11.650600	78.011686	84.940348	23.763830	78.011686	5.138770	78.011686	56.769362	9.482094	97.816008	61.873186	
PWM number=3, seed sequence=  NNNAGAACNNNNTGTCCNNN  , seed sequence enrichment=44.096868, repeat=IR:3
21.836843	32.836108	23.331543	23.735646	1.721390	23.735646	23.735646	0.818430	45.095136	19.624952	27.961540	20.671439	7.423017	0.693067	2.014981	27.607369	2.802684	16.893117	14.191989	22.374648	
23.153642	26.779318	25.688407	7.429666	1.710492	13.494481	3.003190	23.735646	6.144464	30.801587	23.848639	25.103680	15.294970	3.225353	1.337343	23.735646	23.735646	33.471887	23.836620	20.605816	
30.739011	16.811262	26.245020	37.194886	23.735646	14.569564	1.285484	2.075154	28.502302	13.911877	18.674364	31.527126	1.512251	23.735646	1.844199	14.050217	0.972948	18.333304	29.729427	28.383922	
19.478066	16.624161	17.839458	6.706651	3.664815	22.773914	3.364982	1.945154	13.186179	30.330935	23.296911	18.938390	23.735646	1.210908	23.735646	16.735188	4.884633	26.011698	25.596863	23.499311	
PWM number=4, seed sequence=  NTAGGACNNNNNGTTCCN  , seed sequence enrichment=43.836480, repeat=IR:3
21.810175	21.870430	23.595489	6.200767	19.197792	23.595489	0.000000	39.377113	26.326326	27.118017	26.607966	6.587470	0.587107	1.145291	16.548449	2.172844	3.112979	20.968012	
43.041813	21.940614	7.501742	0.468744	12.240823	1.990387	23.595489	11.977245	22.735994	14.484143	14.749032	29.045433	0.540818	1.700040	10.665728	23.595489	23.595489	20.763583	
19.577737	21.295532	16.690737	23.595489	23.595489	2.225778	0.941229	22.205953	21.771062	25.812211	29.401575	2.159974	23.595489	0.000000	8.845451	0.366601	7.421939	23.827396	
12.551595	23.595489	10.830081	1.662131	20.060941	1.471327	1.810699	14.624765	23.844754	25.643088	23.888238	52.499371	0.506146	23.595489	23.595489	1.421475	14.610023	28.125164	
PWM number=5, seed sequence=  NNGGACAGNACGTACNN  , seed sequence enrichment=123.082883, repeat=IR:3
59.529606	91.723680	12.206384	46.419083	66.250776	3.193752	66.250776	19.536711	57.897864	66.250776	3.209789	11.085251	7.238279	66.250776	8.982937	56.205725	34.162163	
52.762670	60.814493	3.295364	19.850517	15.830894	66.250776	5.978976	21.035634	46.525634	10.991625	66.250776	2.377939	2.627376	49.907554	66.250776	98.027767	90.309620	
80.262323	58.806050	66.250776	66.250776	2.808902	1.673558	29.046198	66.250776	103.513178	19.841382	0.812366	66.250776	1.129824	47.645525	3.214323	55.319921	86.876697	
71.095174	46.421656	10.535412	39.578246	4.623634	10.147148	15.850276	26.387585	39.756681	9.098564	39.750796	2.598625	66.250776	72.603675	9.846941	62.002034	42.087350	
PWM number=6, seed sequence=  NNAGCACANNNNGTCCTNN  , seed sequence enrichment=44.072506, repeat=IR:3
28.118012	14.047360	23.722532	1.283928	30.794247	23.722532	0.607051	23.722532	24.407721	20.240968	50.902267	8.549454	0.682758	2.936074	16.742312	1.977396	3.919547	26.810596	22.893669	
25.389864	23.149298	8.789242	0.304602	23.722532	0.000000	23.722532	1.163733	25.137155	25.338039	8.086170	19.743818	1.404561	1.180818	23.722532	23.722532	22.952056	21.320142	17.206859	
11.529236	26.871580	23.130796	23.722532	12.299742	2.095751	2.564714	12.405828	15.931777	25.841938	38.101971	0.000000	23.722532	2.450163	3.786420	0.000000	9.016879	17.661900	28.858900	
28.434548	31.428244	12.419113	1.475670	25.866977	0.744172	0.735916	3.930516	25.949150	24.020109	5.042671	50.632944	1.021236	23.722532	17.055466	1.953539	23.722532	29.240027	27.212946	
PWM number=7, seed sequence=  NNGGAACANNACGTCCNN  , seed sequence enrichment=104.906961, repeat=IR:3
35.612297	63.109286	50.285318	7.003796	56.467377	56.467377	0.000000	56.467377	43.580275	19.707697	56.467377	11.164229	13.246511	1.817377	30.870702	2.971424	17.964371	53.857960	
63.751210	40.946542	13.492279	0.000000	30.963534	3.841903	56.467377	4.740415	8.105705	52.294927	31.718867	56.467377	1.622665	3.630216	56.467377	56.467377	30.812185	53.838364	
93.998177	80.520729	56.467377	56.467377	31.367532	5.997127	4.440230	56.976383	106.998140	95.696291	29.274279	1.257389	56.467377	0.000000	29.634815	3.490422	52.880813	69.678284	
26.928791	37.904937	14.821263	23.432502	51.611006	4.519624	18.174993	2.337714	63.555822	61.771363	28.276289	53.105813	1.778721	56.467377	24.696952	12.096191	115.235286	45.458386	
PWM number=8, seed sequence=  NNAGAACGTNNTGTCCNN  , seed sequence enrichment=83.190550, repeat=IR:3
40.095050	41.135866	44.778269	6.519911	44.778269	44.778269	0.000000	50.519276	11.256138	49.127321	28.291693	16.123078	2.218631	4.767187	60.969686	4.557201	24.608150	16.337178	
55.614716	60.087669	30.068075	4.691058	34.532170	10.778664	44.778269	4.193659	29.609584	40.181651	112.814174	27.713454	1.987044	1.840076	44.778269	44.778269	51.056508	33.954012	
49.176621	42.974646	84.183613	44.778269	26.356932	6.090168	1.532836	44.778269	26.586844	32.683992	0.000000	11.036993	44.778269	5.457556	31.708186	1.246553	47.835087	54.721068	
31.540107	26.762388	19.141712	10.207746	38.773842	20.173507	4.756894	15.835127	44.778269	53.347665	38.476704	44.778269	0.000000	44.778269	24.728417	6.729576	51.818936	68.263974	
PWM number=9, seed sequence=  NNGGACAANNNGTTCTNN  , seed sequence enrichment=40.158133, repeat=IR:3
27.504520	31.621726	1.906999	17.135641	21.615576	0.696606	21.615576	21.615576	17.862418	21.126161	18.824767	1.326625	2.301733	19.379506	2.254701	7.982810	21.745582	21.162682	
21.903382	14.019467	0.982076	11.961824	2.273312	21.615576	3.112677	25.997453	21.760861	18.634195	23.062485	1.652187	0.860065	17.082452	21.615576	31.935989	19.689439	21.300568	
18.837879	25.305549	21.615576	21.615576	4.257100	2.754461	7.660651	21.623928	18.130731	24.216605	4.853390	21.615576	1.603607	9.555125	0.457623	11.415567	26.217486	23.828282	
17.598497	13.810727	2.659990	21.141730	3.001253	1.539418	6.133404	23.657948	28.344121	22.519871	39.023817	0.383151	21.615576	21.615576	4.440498	21.615576	17.060718	19.701633	
PWM number=10, seed sequence=  NNGGCACANNNNGTTCTNN  , seed sequence enrichment=37.066096, repeat=IR:3
22.508526	14.752078	17.055466	2.181799	24.255816	19.951252	0.000000	19.951252	12.447000	22.992231	30.608045	12.079481	0.000000	0.449717	23.805887	0.740280	5.761572	10.663981	6.452166	
29.219071	21.500073	6.025624	1.623712	19.951252	1.947756	19.951252	5.186449	23.037731	8.704495	20.700623	23.988790	3.988292	0.740803	23.130796	19.951252	30.469157	14.317353	24.299682	
14.978031	19.746949	19.951252	19.951252	28.333528	2.684597	0.597267	8.881274	20.399190	23.196782	12.932197	0.000000	19.951252	0.000000	4.194999	0.000000	6.457461	19.979436	34.407977	
9.885105	24.022208	9.332780	6.097088	38.285464	3.870168	1.353318	9.284721	24.383512	24.346965	14.403498	38.581170	0.000000	19.951252	19.951252	2.967392	19.951252	32.218086	13.357707	
PWM number=11, seed sequence=  NCGTACATNNNGTCCCN  , seed sequence enrichment=67.282269, repeat=IR:3
45.128093	43.998899	2.282865	16.532765	36.215454	1.191230	36.215454	19.419368	35.260009	34.141184	14.184624	0.619538	3.646191	23.542970	2.453415	11.967300	15.268235	
35.984799	36.215454	0.616373	14.163477	1.754850	36.215454	2.827259	24.891920	30.814874	42.232559	22.507900	3.260760	2.686062	36.215454	36.215454	36.215454	55.476564	
37.289720	41.603506	36.215454	12.090707	0.000000	2.621247	19.750177	19.600343	25.407446	22.380456	0.000000	36.215454	0.000000	16.101551	0.000000	5.036919	19.443675	
25.504892	19.386757	0.000000	36.215454	1.189815	0.000000	1.221433	36.215454	50.036364	41.781591	87.645420	1.522294	36.215454	23.057069	6.206633	28.481140	44.317873	
PWM number=12, seed sequence=  NNAGTACGNNNTGTCCNN  , seed sequence enrichment=55.406122, repeat=IR:3
49.068126	15.364134	29.822981	0.852895	28.394304	29.822981	0.889944	44.329454	16.011695	38.717857	28.506992	4.823910	1.920083	2.787514	29.352731	4.800775	20.294089	20.164620	
29.534727	40.601815	12.092463	0.353052	17.290404	2.157898	29.822981	6.519591	40.644742	33.952494	44.582455	13.008322	1.748159	2.256073	29.822981	29.822981	42.158907	39.212191	
26.907379	29.210172	33.322268	29.822981	20.252620	2.442318	1.285529	29.822981	22.727375	20.783136	30.165769	2.871876	29.822981	2.295038	13.865829	1.622769	13.286448	25.012024	
11.867999	31.089455	14.831913	3.816221	29.822981	3.415717	3.080385	8.602667	38.773842	25.406299	14.644180	29.822981	0.540874	29.822981	27.456492	6.832080	43.477006	33.562759	
PWM number=13, seed sequence=  NNTGGACANNNNGTTCTNN  , seed sequence enrichment=29.041754, repeat=IR:3
24.987077	11.315063	25.115000	2.346552	9.364354	15.632058	2.093076	15.632058	11.845565	13.893500	19.567355	9.328415	1.652107	1.767269	11.495641	1.402594	2.335753	7.587637	0.000000	
18.081698	23.837946	17.132840	0.731609	9.332780	4.263691	15.632058	3.604638	26.220928	24.531171	9.284705	18.592342	1.541602	0.775939	11.981572	15.632058	17.641321	19.334193	6.372636	
11.183486	13.451256	28.333528	15.632058	15.632058	1.658932	2.217979	9.652136	7.234372	14.802468	18.402955	2.879875	15.632058	1.089611	4.296282	0.824879	3.889993	25.223830	31.636814	
6.809448	14.155772	15.632058	0.735205	17.945054	0.714685	0.000000	3.562759	21.991112	11.026320	14.858750	31.281620	1.431793	15.632058	15.632058	0.599896	15.632058	5.999161	19.975293	
PWM number=14, seed sequence=  NNNAGAACGNNNTGTCCNNN  , seed sequence enrichment=52.952520, repeat=IR:3
37.014584	36.983217	14.444956	28.502302	2.062138	28.502302	28.502302	1.052211	45.095136	15.154019	38.747515	23.710137	8.498742	0.000000	2.416757	40.409792	2.287979	11.380151	11.563046	22.430266	
14.114519	33.602270	32.493787	13.844310	2.525222	26.587946	7.496160	28.502302	6.144464	29.433007	36.208967	39.932664	20.822665	1.497365	1.415139	28.502302	28.502302	38.001813	20.118009	26.065507	
34.993781	19.700792	30.642970	42.898166	28.502302	15.639918	2.234250	3.013405	28.502302	30.519897	10.752164	17.082917	1.323078	28.502302	1.352971	16.602694	0.831586	25.511467	26.431336	37.334671	
28.052270	22.311313	38.152642	9.347338	5.885111	30.662100	11.065247	2.369082	13.186179	38.392838	26.810881	30.904372	28.502302	1.358278	28.502302	20.329906	6.277806	37.768330	52.844613	26.963933	
PWM number=15, seed sequence=  NNAGGACNNNNNGTACGNN  , seed sequence enrichment=16.626132, repeat=DR:3
10.536998	7.174974	8.949207	2.324632	11.225034	8.949207	0.923607	13.494599	7.923527	9.507786	14.918079	7.886607	0.956981	1.142280	8.949207	1.017936	7.389645	6.459396	10.245560	
9.222579	12.563918	3.003759	0.872763	4.585119	0.952877	8.949207	1.448453	10.133003	7.685297	6.678015	10.575767	1.079764	1.433437	5.203180	8.949207	19.944817	8.812468	6.994630	
9.774140	7.471372	12.179591	8.949207	8.949207	0.863976	1.084706	10.441328	8.211953	9.163551	6.808549	0.881572	8.949207	1.057595	4.158512	0.175256	8.949207	11.369276	10.297316	
5.521591	9.005149	3.623130	0.907664	7.926542	0.871856	0.842507	6.394188	10.193407	9.083166	7.326407	17.557327	0.902774	8.949207	6.563348	1.099003	12.617850	7.485309	7.856943	
PWM number=16, seed sequence=  NNGGACACGNTGTACNN  , seed sequence enrichment=101.019532, repeat=IR:3
56.764606	25.608801	7.109957	41.389245	54.374923	0.000000	54.374923	20.522130	38.898590	55.539111	18.573281	0.000000	6.929878	54.374923	4.770835	64.233772	43.259672	
56.203188	36.020417	4.506902	26.005660	8.324396	54.374923	4.372862	54.374923	43.090321	51.606499	22.138507	3.422857	2.030226	26.486964	54.374923	104.852455	47.931932	
60.178066	143.288063	54.374923	54.374923	8.314276	1.446777	22.419925	19.308810	54.374923	87.889447	3.344969	54.374923	3.144933	16.487605	0.000000	28.015297	66.987817	
42.053844	8.536831	9.956176	45.489891	3.816882	5.055958	17.216321	48.312841	32.805836	25.816440	54.374923	1.553494	54.374923	22.660296	5.772135	32.071281	53.098983	
PWM number=17, seed sequence=  NGGACGTNNTGTGCCN  , seed sequence enrichment=79.195335, repeat=IR:3
57.671405	1.027177	30.089276	42.627799	1.806666	40.011280	7.218224	32.390972	37.948845	8.804033	8.861377	1.275787	48.567882	12.598734	17.539916	36.794037	
24.908822	1.080656	4.357955	2.641184	42.627799	2.336007	17.805632	68.117442	96.329326	12.384183	3.594176	4.521888	37.218498	42.627799	42.627799	49.290985	
61.786440	42.627799	42.627799	2.055206	1.459832	42.627799	6.723154	25.985581	29.157499	5.970103	42.627799	0.958224	42.627799	1.421541	14.098664	37.675571	
19.495207	3.272861	19.925010	0.000000	5.788888	1.152057	42.627799	47.027822	31.965083	42.627799	0.000000	42.627799	56.718661	1.625746	19.446345	48.462382	
PWM number=18, seed sequence=  NNAGCACANNNNGTTCTNN  , seed sequence enrichment=31.686208, repeat=IR:3
20.924281	9.717953	17.055466	0.520874	15.669233	17.055466	0.651306	17.055466	20.869251	18.585956	32.280687	9.475362	1.328146	0.957652	16.742312	2.391125	5.614468	3.679629	10.111528	
27.229602	21.820276	6.025624	1.205699	17.055466	1.252999	17.055466	1.491682	12.963483	11.676557	5.168177	16.093466	1.102162	2.311505	23.722532	17.055466	26.819236	14.541974	24.332137	
6.355522	19.755423	19.951252	17.055466	25.115000	1.590387	0.643305	14.727828	22.137505	25.037320	10.443977	3.598205	17.055466	1.434704	3.786420	0.559678	6.707471	24.528382	15.628531	
10.157694	14.649823	9.332780	3.616417	37.622107	4.315832	0.000000	4.883581	14.049601	14.139054	21.077444	34.159232	0.000000	17.055466	17.055466	2.497778	17.055466	21.856694	16.572692	
PWM number=19, seed sequence=  NNAGAACANNNNGTCCCNN  , seed sequence enrichment=59.990887, repeat=IR:3
21.963449	37.297159	32.290784	1.098330	32.290784	32.290784	2.013212	32.290784	24.688202	31.473492	28.570196	12.299591	1.409707	5.088721	40.320865	6.368622	15.198116	21.377870	37.772114	
43.767951	40.368134	11.211997	2.634452	22.952056	2.273765	32.290784	2.820377	40.930071	28.537707	32.588494	33.684680	1.067493	1.369781	32.290784	32.290784	32.290784	39.319266	26.734253	
27.249691	30.805958	33.953165	32.290784	23.028463	2.378632	0.745484	16.405528	23.683590	32.187802	40.063578	3.193747	32.290784	1.432720	19.799000	2.679797	15.896923	34.768195	41.723113	
35.409175	14.570586	10.629683	3.253903	46.405934	1.565349	2.492322	9.104859	40.507987	36.733472	29.101362	70.508179	0.594819	32.290784	34.460861	5.636620	30.794247	30.767070	24.403376	
PWM number=20, seed sequence=  NCGAACANNNTGTCCCN  , seed sequence enrichment=62.316396, repeat=IR:3
37.095997	63.116976	3.513006	33.542516	33.542516	0.918072	33.542516	41.502755	40.863076	28.103074	4.338226	0.767252	0.965907	33.589101	5.996263	8.090444	23.019834	
36.112618	33.542516	0.996949	13.784713	1.874196	33.542516	1.255536	37.836455	22.649434	27.220657	4.422115	3.203039	2.086546	33.542516	33.542516	33.542516	30.629061	
33.093418	78.004276	33.542516	22.490269	3.330062	1.198108	16.633016	12.951312	25.371999	37.921017	5.082615	33.542516	1.113220	19.617384	0.000000	6.863269	41.288544	
24.753426	24.893121	0.620801	54.799732	2.618282	2.108006	3.567767	35.115916	43.039950	45.655609	33.542516	0.618861	33.542516	20.487259	2.969165	25.298422	39.004497	

PGR+2 Round 3
PWM number=1, seed sequence=  NNNGGACANNNTGTACNNN  , seed sequence enrichment=113.787331, repeat=IR:3
38.436655	47.439205	53.634762	10.636885	40.104258	49.532752	0.821424	49.532752	40.940483	50.253850	52.947845	14.079164	0.998139	3.099763	49.532752	4.967483	30.220983	31.866113	38.475248	
75.425809	50.105676	33.195032	2.533942	32.620987	2.986368	49.532752	5.246592	68.351036	57.273455	44.999604	23.966826	1.804589	3.897662	30.417393	49.532752	75.023214	63.041346	49.933228	
43.226214	52.099238	77.022664	49.532752	49.532752	2.010132	0.292552	25.316103	41.333318	48.686622	57.591218	5.066701	49.532752	1.390354	32.852760	0.775504	42.404110	52.778792	62.863001	
43.853346	48.186208	30.493078	5.365608	32.421732	2.576733	0.617770	17.730926	55.275559	42.695388	40.860376	49.532752	0.430990	49.532752	44.922604	4.880482	54.385632	47.755108	44.639622	
PWM number=2, seed sequence=  NNGGACGTNCTGTACNN  , seed sequence enrichment=170.675749, repeat=IR:3
65.801382	74.907778	19.583270	64.965238	74.296844	1.569723	59.215709	11.568259	67.557575	45.682056	42.198798	6.381243	7.270566	74.296844	15.392103	32.876115	61.903189	
77.719425	30.613758	4.573600	38.021021	7.595906	74.296844	0.000000	28.261662	136.565634	74.296844	42.836703	11.155598	21.984909	44.203834	74.296844	122.387843	64.479256	
62.421574	134.647370	74.296844	74.296844	6.853777	1.313299	74.296844	6.761904	35.126589	34.067243	11.796207	74.296844	3.684206	43.995390	0.883428	75.814348	63.978243	
94.917631	50.098483	3.297017	62.491967	13.130255	18.815145	13.314972	74.296844	52.270983	34.946809	74.296844	3.425847	74.296844	65.732945	11.062443	65.210672	108.278076	
PWM number=3, seed sequence=  NNNAGAACNNNNTGTCCNNN  , seed sequence enrichment=83.559106, repeat=IR:3
27.583381	41.045135	27.015471	36.374106	3.934607	36.374106	36.374106	0.545620	75.158561	28.210868	36.116990	40.126910	13.283293	0.693067	2.014981	30.632835	4.048322	21.116396	31.222377	32.163556	
39.691958	45.748002	37.105477	11.581538	1.197344	22.051957	2.079132	36.374106	7.373357	46.202381	36.400554	30.333613	15.294970	0.645071	2.006014	36.374106	36.374106	61.794254	33.371268	38.787419	
44.103798	31.036175	47.241036	40.945631	36.374106	20.033150	0.642742	1.185803	32.219994	31.617902	44.531176	48.041335	3.024503	36.374106	2.581878	22.033295	0.486474	21.770799	40.432021	40.724758	
34.782261	24.936241	34.057147	8.512287	3.946723	27.627372	3.925812	4.862886	27.690975	39.663530	29.953171	30.301424	36.374106	0.605454	36.374106	18.313980	9.769266	40.713962	39.558788	33.570444	
PWM number=4, seed sequence=  NNAGTACANNNCGTTCCNN  , seed sequence enrichment=175.201768, repeat=IR:3
68.954597	43.011187	76.267065	5.668711	54.839595	76.267065	3.507896	76.267065	40.514104	50.580396	82.919565	40.555464	5.270749	4.456076	67.251187	0.000000	14.618345	17.705913	64.590831	
153.169302	113.429687	31.906234	0.000000	57.391330	0.000000	76.267065	6.417158	114.276787	110.858839	86.585412	76.267065	2.064448	0.000000	52.416715	76.267065	76.267065	152.566114	150.590563	
45.582060	61.849487	52.314631	76.267065	68.623159	3.613721	0.000000	29.556565	62.597460	92.513255	107.017533	4.060613	76.267065	0.000000	26.549928	0.000000	6.157551	55.086499	43.182540	
15.323374	70.100136	58.810872	3.100291	76.267065	7.504670	4.226311	15.691680	83.960560	54.599147	28.748056	51.635428	0.000000	76.267065	76.267065	0.000000	59.514618	61.946947	38.773241	
PWM number=5, seed sequence=  NNAGGACNNNNNGTTCCNN  , seed sequence enrichment=69.301426, repeat=IR:3
19.482751	32.455034	30.167597	4.448980	22.312739	30.167597	0.172433	48.309474	25.289301	29.495996	31.124706	16.090158	2.465691	1.847303	26.935783	3.379714	6.521100	22.197345	25.772806	
47.453567	33.219455	13.568316	0.879238	17.032777	2.519895	30.167597	7.280727	31.203420	35.001421	24.910369	42.341805	2.415446	3.490420	18.221924	30.167597	30.167597	38.388838	31.083453	
24.767279	29.699911	26.982864	30.167597	30.167597	2.997089	0.975314	33.618526	25.752007	25.068440	40.218456	10.339252	30.167597	1.014755	13.565648	0.527247	8.290545	26.999420	36.017894	
29.285283	24.182118	12.154057	1.786609	23.775665	1.249302	0.739780	24.607101	39.208735	31.307659	25.189359	47.450526	0.825893	30.167597	30.167597	2.375713	21.839983	32.213953	26.726256	
PWM number=6, seed sequence=  NNAGCACANNNNGTCCTNN  , seed sequence enrichment=87.479993, repeat=IR:3
51.123658	36.523135	38.080907	2.567856	39.690363	38.080907	1.214102	38.080907	22.188837	47.228926	63.627833	17.098907	1.365515	1.761644	29.764111	2.636528	6.271275	48.259072	40.063922	
33.202130	42.440379	13.811667	0.913806	38.080907	1.455495	38.080907	1.163733	60.748124	27.641497	24.258510	32.083705	0.000000	0.590409	38.080907	38.080907	29.965184	16.582332	27.961146	
34.587708	39.085934	26.881736	38.080907	12.299742	2.095751	0.000000	13.360122	27.880610	48.453634	44.452300	9.665101	38.080907	1.633442	6.626235	1.402303	9.016879	50.462572	54.831910	
34.121457	31.428244	13.072751	2.459450	35.273150	2.232515	0.735916	5.895773	35.385205	31.226142	25.213354	73.136475	1.021236	38.080907	23.729343	6.511798	38.080907	38.986702	34.016183	
PWM number=7, seed sequence=  NNGGCACANNNNGTCCTNN  , seed sequence enrichment=61.753099, repeat=IR:3
17.739721	23.717316	38.080907	4.030336	47.450526	26.881736	0.559976	26.881736	8.838620	24.695210	32.878286	5.665218	0.358774	1.776743	33.504582	2.505219	11.516591	13.638021	28.603563	
35.769035	19.560049	13.811667	1.259623	26.881736	0.511140	26.881736	2.372068	27.836375	35.573233	24.938579	15.182168	0.985612	0.000000	26.881736	26.881736	40.465369	26.469095	15.527648	
19.695519	31.542672	26.881736	26.881736	37.736005	0.000000	1.227683	15.199602	34.635145	12.514843	33.855197	12.322873	26.881736	1.533934	10.067998	0.630863	8.931348	26.609549	30.279040	
31.758402	36.535650	13.072751	2.296089	56.448210	0.000000	1.955371	10.865434	40.275034	31.261011	17.691097	59.059580	0.531400	26.881736	26.364154	4.420101	26.881736	39.602728	34.411886	
PWM number=8, seed sequence=  NNAGGACANNNTGTGCCNN  , seed sequence enrichment=135.672494, repeat=IR:3
76.063047	89.633988	59.059580	8.992870	61.729872	59.059580	0.000000	59.059580	46.011295	84.679557	93.493242	29.657907	2.061743	0.000000	90.810890	1.728863	29.377758	74.477237	79.076012	
70.031350	61.103380	22.498515	0.000000	31.840924	5.708125	59.059580	12.322873	73.089539	30.119125	61.340073	27.570920	3.979971	0.000000	74.990053	59.059580	59.059580	65.625398	44.061611	
39.618243	50.537168	76.410610	59.059580	59.059580	0.000000	0.000000	15.182168	46.005937	65.136003	57.005096	6.994597	59.059580	0.000000	59.059580	1.227902	25.542001	46.537194	64.951845	
52.357453	32.900603	33.922693	4.865250	76.171340	1.495848	0.000000	5.665218	82.919516	47.119528	27.073124	59.059580	1.818582	59.059580	74.637182	5.345899	73.136475	56.602809	46.785293	
PWM number=9, seed sequence=  NNAGCACANNNNGTTCTNN  , seed sequence enrichment=54.511380, repeat=IR:3
8.967549	16.196588	23.729343	2.604371	15.669233	23.729343	0.651306	23.729343	15.651938	21.241092	35.215295	15.792270	2.656293	2.872956	29.764111	3.188167	4.912660	22.077772	33.705094	
42.082112	26.669226	15.885736	0.401900	23.729343	1.879499	23.729343	2.237522	23.334270	35.029671	15.504532	26.822444	2.755406	1.541003	38.080907	23.729343	35.758981	29.083947	18.924996	
22.244326	28.222033	26.364154	23.729343	35.160999	1.590387	0.000000	15.860738	8.855002	25.037320	27.850605	3.598205	23.729343	1.434704	6.626235	1.119356	12.073447	13.626879	34.382768	
16.929489	21.974735	17.887829	3.616417	35.056963	0.000000	2.397041	3.255721	42.148803	14.139054	18.066381	42.042132	1.111839	23.729343	23.729343	4.371112	23.729343	30.052954	11.048461	
PWM number=10, seed sequence=  NNAGAACNNNNNGTACGNN  , seed sequence enrichment=30.019877, repeat=DR:3
15.455029	13.785146	13.067950	1.289526	13.067950	13.067950	0.229739	20.411441	16.862876	11.835739	22.739806	9.873784	0.910042	0.708996	13.067950	1.209957	10.067205	7.164688	12.143830	
14.356403	12.533903	3.846546	0.866470	7.239661	1.093712	13.067950	2.655833	18.498626	12.320566	6.526661	11.073915	1.490566	1.258997	10.970458	13.067950	23.156212	16.426492	9.105688	
9.876341	11.454245	14.876642	13.067950	10.284909	0.695637	1.088826	18.609702	9.753882	14.725585	10.778745	1.743964	13.067950	0.967682	5.695879	0.091632	13.067950	16.858558	21.312408	
13.012176	14.839477	4.613155	1.135084	9.426158	0.558117	1.143592	5.179241	9.003966	13.195376	11.841141	28.874657	0.671052	13.067950	7.468554	1.755326	19.559686	9.866112	8.727822	
PWM number=11, seed sequence=  NNNAGAACNNNNTGTGCNNN  , seed sequence enrichment=50.615192, repeat=IR:3
21.516404	17.240484	26.090602	22.033295	1.877979	22.033295	22.033295	0.437829	49.878471	20.603821	27.421356	36.318880	3.891547	2.533089	0.735818	30.632835	2.170816	12.753268	19.132365	22.195805	
24.663270	19.938550	23.681326	6.854529	1.273442	7.367495	0.327919	22.033295	1.634340	26.425059	19.099451	17.157373	8.787019	1.660639	0.868425	36.374106	22.033295	28.539053	23.328514	23.820424	
25.070782	21.948459	19.868142	25.021010	22.033295	21.950967	0.986769	1.725251	19.923233	15.078363	23.181833	16.369646	2.032229	22.033295	2.084332	22.033295	0.300370	20.456027	25.112704	27.094920	
15.995172	30.269952	17.226470	3.183459	2.385648	23.047063	2.053376	1.067458	7.016853	28.319751	17.944839	17.893930	22.033295	0.917490	22.033295	18.313980	1.965713	26.671082	19.233059	15.090901	
PWM number=12, seed sequence=  NAGAACATNNNGTGCCN  , seed sequence enrichment=134.421225, repeat=IR:3
80.003692	58.514891	3.364025	58.514891	58.514891	0.000000	58.514891	38.522086	69.644527	45.867503	30.428488	1.382058	0.000000	40.250831	12.934010	22.728187	21.160451	
47.139863	11.010210	0.000000	10.768870	0.000000	58.514891	0.000000	23.918185	106.033426	70.130803	81.419361	2.743790	0.000000	57.418527	58.514891	58.514891	81.182578	
53.777521	39.243427	58.514891	48.451040	1.703178	0.000000	21.129103	13.989570	37.843194	102.665515	16.326757	58.514891	2.579043	58.514891	0.980370	17.003963	52.546434	
52.541624	4.802235	0.000000	23.792784	0.929922	0.000000	5.005898	58.514891	33.282148	16.641059	110.733201	2.597320	58.514891	46.301697	5.600613	25.368963	77.293908	
PWM number=13, seed sequence=  NNNGAACGTNCTGTCCNNN  , seed sequence enrichment=149.410255, repeat=IR:3
66.947160	71.412596	99.508799	22.653276	65.039763	65.039763	0.000000	41.882564	6.562933	83.684858	45.979569	27.451162	13.047520	7.269356	54.289146	5.916516	63.162569	41.173786	30.901463	
69.794516	86.525383	38.962932	1.284842	49.595149	4.515322	65.039763	1.024032	17.264263	59.584442	65.039763	20.737212	0.000000	2.317054	65.039763	65.039763	60.111039	40.081144	87.438711	
63.458258	32.819204	134.177248	65.039763	47.438126	5.799970	0.000000	65.039763	12.584684	15.974325	22.384206	10.668221	65.039763	3.861223	70.385924	2.841109	68.704075	66.937962	81.651315	
58.318360	48.140727	9.807672	9.118500	63.552439	6.117614	13.473807	3.513066	65.039763	75.290674	25.423256	65.039763	5.061764	65.039763	46.319285	20.761905	67.898541	108.868140	55.991806	
PWM number=14, seed sequence=  NNCGAACANNNNGTCCTNN  , seed sequence enrichment=50.555587, repeat=IR:3
25.533811	22.209244	39.690363	1.963128	22.007348	22.007348	0.000000	22.007348	13.086211	24.227749	18.020920	12.093430	0.697984	1.652408	15.010667	1.453046	4.492070	18.631602	10.095602	
21.653719	24.866144	22.007348	0.842339	13.811667	1.481752	22.007348	0.376448	28.462176	10.881281	18.187545	11.976668	1.274787	0.822189	22.007348	22.007348	25.114873	31.575858	26.699756	
15.770294	24.610116	47.450526	22.007348	12.508122	1.390631	2.585321	8.708592	22.687514	13.334362	25.233931	2.352024	22.007348	1.211710	14.023416	1.620886	3.659445	20.211264	19.006523	
23.426142	13.484012	17.373004	1.280334	23.409770	0.361114	1.142180	2.962041	23.918224	39.003204	28.450506	47.192312	1.051343	22.007348	17.250192	2.819338	22.007348	16.970165	28.616025	
PWM number=15, seed sequence=  NGGGTACNNNNNGTTCCN  , seed sequence enrichment=85.712075, repeat=IR:3
39.437094	24.674397	28.565688	3.314183	17.763508	37.311315	0.880185	87.770810	26.280228	35.157250	55.719977	27.720257	2.535837	3.142055	28.136051	6.968075	8.192567	23.718163	
39.452481	24.875097	15.321201	0.948693	15.485315	1.204254	37.311315	2.578355	53.919859	34.878371	25.248934	34.655416	1.138103	3.779392	35.133829	37.311315	37.311315	45.433414	
24.323992	37.311315	37.311315	37.311315	22.078110	2.946216	0.312994	23.275062	31.028584	44.626828	44.115058	12.488671	37.311315	1.908780	15.515815	1.744531	11.913019	49.341839	
47.348580	26.965470	11.464207	4.851279	37.311315	4.128639	1.363087	30.066917	40.365896	34.648455	24.355292	67.452865	0.543634	37.311315	37.311315	4.376154	28.866174	26.094395	
PWM number=16, seed sequence=  NNAGAACNNNNNGTGCTNN  , seed sequence enrichment=25.340073, repeat=IR:3
8.482019	12.803031	11.030785	1.591960	11.030785	11.030785	0.881789	21.217178	7.542287	7.942508	13.587090	3.255721	1.855359	0.877896	19.559686	2.114312	5.912583	8.317523	10.435895	
13.693451	8.765083	5.524832	0.848495	3.422452	0.646990	11.030785	1.060875	12.266868	10.383538	6.126399	15.860738	0.914888	0.992119	21.839983	11.030785	11.851554	15.248364	6.495821	
11.775581	12.808618	17.032777	11.030785	14.583267	1.080744	0.842984	10.001500	9.625717	11.494640	14.289432	2.237522	11.030785	0.894962	11.030785	0.806066	5.695879	10.577898	19.426894	
10.439246	9.251778	3.088928	1.381956	12.408488	1.369703	1.638539	8.213398	15.340522	14.030123	8.813226	23.729343	0.922764	11.030785	10.358491	1.410137	11.030785	9.222649	5.083501	
PWM number=17, seed sequence=  NNAGCACANNNNGTTCCNN  , seed sequence enrichment=82.146032, repeat=IR:3
30.710626	61.325403	35.758981	3.344990	40.204338	35.758981	0.000000	35.758981	26.765531	31.891766	33.115173	22.179577	1.728512	1.879709	28.472177	2.600485	4.912660	35.408187	38.404498	
48.617682	30.318400	25.287103	1.404095	35.758981	0.552365	35.758981	4.615182	35.145856	36.748571	32.264019	57.391330	0.492208	1.351555	29.965184	35.758981	35.758981	51.536446	31.649181	
33.878998	21.343738	40.625543	35.758981	48.309474	1.513615	0.000000	22.039178	25.592631	37.874652	53.530312	3.709863	35.758981	3.660400	13.528419	0.000000	12.073447	22.906399	38.652208	
25.093887	34.309081	11.494674	4.412055	45.222188	0.815068	3.132857	7.368131	52.147433	36.906159	28.013816	45.830388	0.000000	35.758981	35.758981	6.211333	23.729343	31.322767	35.476183	
PWM number=18, seed sequence=  NCGTACANNNTGTGCCN  , seed sequence enrichment=96.290856, repeat=IR:3
51.876133	74.511543	3.748197	21.925312	41.916363	0.000000	41.916363	44.035674	51.448463	62.838283	7.520433	1.042318	0.000000	53.642896	2.649028	12.136210	23.446479	
43.436052	41.916363	0.000000	15.249788	0.000000	41.916363	1.277673	32.610166	27.220078	31.740045	14.588765	0.894992	1.469877	54.799732	41.916363	41.916363	68.110383	
40.836527	54.673663	41.916363	27.138089	1.520923	0.000000	3.221923	28.820608	40.101877	59.752428	0.000000	41.916363	4.474445	41.916363	1.175773	16.083383	29.466942	
29.437020	20.894121	1.134808	41.916363	1.402265	1.390521	6.212393	61.215997	45.223083	13.256514	41.916363	0.000000	41.916363	44.861492	2.204501	23.335964	41.486893	
PWM number=19, seed sequence=  NNGGAACGTNNNGTCCTNN  , seed sequence enrichment=150.885149, repeat=IR:3
35.681370	95.733866	28.658847	2.571128	65.681800	65.681800	0.000000	38.494826	16.070881	60.238741	61.637375	41.421171	2.404366	3.189468	48.185016	2.671045	32.068321	57.250450	28.373790	
116.283829	64.545221	21.380682	0.000000	26.458349	2.620759	65.681800	8.246531	58.455474	65.187376	100.760611	68.572817	0.000000	3.272082	65.681800	65.681800	39.598916	90.123055	24.670895	
49.213401	50.143181	65.681800	65.681800	28.023193	8.467170	0.000000	65.681800	30.485867	55.817188	25.749310	26.204720	65.681800	0.000000	24.051667	0.000000	19.908371	52.622512	142.035911	
58.504654	47.297253	8.877055	8.366001	27.755474	0.000000	0.000000	15.492836	65.681800	78.926250	74.701867	113.153942	3.231871	65.681800	24.990631	2.841378	65.681800	64.794638	59.749416	
PWM number=20, seed sequence=  NNAGTACANNNTGTGCCNN  , seed sequence enrichment=174.981869, repeat=IR:3
72.112459	37.057306	76.171340	8.005490	61.729872	76.171340	0.000000	76.171340	35.839600	58.554065	119.539947	7.067591	2.945838	3.439570	55.020451	3.027154	20.906624	106.777676	73.410946	
86.938773	53.030955	38.748495	1.924844	31.840924	0.000000	76.171340	0.000000	166.138599	76.443051	73.617343	26.549928	0.000000	11.853290	134.751138	76.171340	76.171340	49.970486	79.420285	
75.202326	82.338793	65.758544	76.171340	59.059580	0.000000	0.000000	34.855641	39.879863	78.461508	56.368413	6.681041	76.171340	0.000000	76.171340	2.448232	34.762461	64.280807	98.535620	
69.857224	149.322331	15.875653	0.000000	76.171340	3.263018	0.000000	15.538634	63.627092	88.643403	55.598165	76.171340	0.000000	76.171340	51.635428	9.792195	53.132941	91.942366	49.947292	

GR Round 3
PWM number=1, seed sequence=  NNNGGACANNNTGTACNNN  , seed sequence enrichment=1082.884335, repeat=IR:3
438.502685	446.957326	465.528907	99.922254	394.122629	492.025335	0.684520	492.025335	409.404832	420.602879	507.568996	134.732255	2.162635	26.502972	492.025335	32.861811	343.420256	363.563386	352.798457	
673.030294	593.513667	403.168750	19.145341	320.442626	36.583013	492.025335	32.892095	739.573568	594.212094	495.709922	310.462583	6.316061	34.401105	307.134918	492.025335	703.854154	574.150755	504.055689	
462.187985	520.438129	708.130849	492.025335	492.025335	19.946693	3.364343	340.381471	371.038625	578.153642	603.915251	40.392869	492.025335	10.364456	301.442878	4.701495	434.095685	557.755537	668.052565	
404.273034	392.473174	375.844920	39.705499	431.248100	15.214994	4.324387	141.461956	548.308129	398.490285	349.327439	492.025335	0.287326	492.025335	383.364935	46.132177	518.384564	434.253113	415.883064	
PWM number=2, seed sequence=  NNNGGACGTNCTGTACNNN  , seed sequence enrichment=2135.342928, repeat=IR:3
841.040859	844.322629	887.065403	257.145715	712.997449	970.226261	6.397674	648.624295	163.512260	927.922236	413.133270	285.290235	48.773967	88.280575	970.226261	97.880226	711.518892	813.523734	664.836908	
1250.678457	1244.214371	904.122385	74.283112	570.803290	94.884331	970.226261	31.530298	307.939756	1154.433791	970.226261	565.870612	49.870009	156.641374	501.065204	970.226261	1528.781600	1435.473674	1123.883890	
1018.868177	897.682451	1263.716771	970.226261	970.226261	66.795124	5.267424	970.226261	208.187658	804.143308	483.615354	85.563886	970.226261	84.356472	619.832001	10.928119	831.608042	832.735509	1105.608835	
768.688983	882.407548	776.342423	71.220923	628.165450	22.990490	214.924794	96.806599	970.226261	962.368131	331.377720	970.226261	10.850845	970.226261	687.131643	122.208618	873.795304	858.950312	962.474322	
PWM number=3, seed sequence=  NNNAGAACNNNNTGTCCNNN  , seed sequence enrichment=567.167332, repeat=IR:3
201.128817	272.070607	211.211863	257.701296	22.378075	257.701296	257.701296	1.364050	479.858502	188.890163	213.206745	280.888372	65.244409	3.118800	9.499196	256.029987	17.127515	181.601007	218.556636	236.332219	
270.125824	336.973085	285.426750	136.793256	8.894557	180.036128	11.550732	257.701296	50.384608	332.400463	291.204429	224.887130	158.440206	7.418311	15.045107	257.701296	257.701296	366.903381	276.504793	219.391336	
315.408979	244.409881	292.631973	324.126863	257.701296	209.437476	12.212100	2.964506	330.874549	241.560770	321.773660	336.289343	16.634765	257.701296	19.179668	164.451401	7.540349	224.582976	315.131927	368.990989	
250.432279	156.544179	228.669418	84.349030	19.451708	308.754544	16.637966	10.049964	149.003818	270.645266	218.547211	209.584852	257.701296	0.302727	257.701296	143.670014	41.682203	255.593207	215.246349	209.255770	
PWM number=4, seed sequence=  NNGGCACANNNNGTCCTNN  , seed sequence enrichment=612.270687, repeat=IR:3
240.753354	184.468014	222.866950	25.077646	362.965715	278.194707	0.559976	278.194707	167.933780	215.521836	369.248441	161.458704	2.511421	6.514724	248.639264	5.636742	95.203818	223.663549	266.013135	
393.459381	359.904902	132.675707	4.618617	278.194707	3.066839	278.194707	10.081287	338.319017	305.929804	203.665063	321.355881	0.492806	1.807980	278.194707	278.194707	282.615277	308.004019	252.878833	
185.700611	312.798160	278.194707	278.194707	341.682371	8.327589	6.138416	111.761783	323.261356	297.227522	329.318733	15.403591	278.194707	6.135738	81.382986	4.416043	96.968919	297.543143	346.832636	
248.292964	219.213900	103.274729	73.474836	469.617744	9.614260	5.214322	33.874589	300.878194	300.586645	237.566166	487.717822	0.531400	278.194707	231.577030	26.520608	278.194707	277.219098	256.942084	
PWM number=5, seed sequence=  NNNGGACACNGTGTCCNNN  , seed sequence enrichment=1579.489711, repeat=IR:3
707.589481	736.307752	751.466356	182.477533	658.799137	717.665709	2.960862	717.665709	379.464104	573.150452	520.228121	191.767386	9.735596	29.490294	1051.872384	63.089599	585.536996	618.879282	581.047739	
973.155503	817.548748	559.338408	23.264982	468.100907	55.108784	717.665709	33.985553	717.665709	887.336914	316.095403	335.842960	0.000000	29.301266	717.665709	717.665709	999.133233	665.742092	580.561734	
580.561734	665.742092	999.133233	717.665709	717.665709	29.301266	0.000000	335.842960	316.095403	887.336914	717.665709	33.985553	717.665709	55.108784	468.100907	23.264982	559.338408	817.548748	973.155503	
581.047739	618.879282	585.536996	63.089599	1051.872384	29.490294	9.735596	191.767386	520.228121	573.150452	379.464104	717.665709	2.960862	717.665709	658.799137	182.477533	751.466356	736.307752	707.589481	
PWM number=6, seed sequence=  NNNGGACAGNACGTACNNN  , seed sequence enrichment=1246.673860, repeat=IR:3
545.814129	560.148640	526.995787	215.209391	492.484851	566.445652	9.367414	566.445652	315.813421	529.433990	566.445652	82.705793	56.368706	66.796650	566.445652	81.955039	304.432017	447.691028	370.569864	
713.594860	529.597678	339.294606	13.115368	449.550235	91.581991	566.445652	92.242532	453.258533	273.681941	159.206058	566.445652	2.318625	57.421640	501.065204	566.445652	820.050577	802.138579	639.243274	
545.593114	658.943621	923.021407	566.445652	566.445652	51.669534	45.286683	392.232369	566.445652	835.401805	267.566675	16.136460	566.445652	28.839188	417.050116	12.808744	634.239200	612.982726	771.892255	
468.042691	496.915467	441.561682	83.587944	628.165450	32.792249	40.297994	252.177179	367.447964	461.369478	103.170234	458.271279	5.130942	566.445652	616.756378	112.916264	457.035291	380.775696	452.172223	
PWM number=7, seed sequence=  NNNGGACATNNTGTGCNNN  , seed sequence enrichment=899.112898, repeat=IR:3
368.744625	401.112054	426.359622	44.529548	321.285804	408.525925	0.000000	408.525925	277.376323	407.657336	448.137398	75.824817	5.552642	9.833383	548.308129	79.834395	290.658379	325.607104	354.253556	
544.550175	399.132123	250.545706	2.130132	103.955758	13.133974	408.525925	8.733717	385.922884	426.673083	365.344141	150.248322	4.265942	13.676181	312.119143	408.525925	503.103555	407.730151	387.834703	
383.570596	474.871269	666.476424	408.525925	408.525925	4.089696	0.457542	254.144564	208.530031	379.835808	513.521812	25.043464	408.525925	3.744597	408.525925	6.571412	335.517309	518.049390	559.933986	
351.993329	343.317097	244.642223	14.891363	354.601722	6.372387	0.546095	71.181836	408.525925	419.825226	266.717972	408.525925	1.037692	408.525925	426.098936	34.049393	527.122206	321.056508	296.250059	
PWM number=8, seed sequence=  NNAGCACAGNACGTCCNN  , seed sequence enrichment=1828.622398, repeat=IR:3
764.547460	467.388269	830.863019	73.279605	595.463255	830.863019	9.883939	830.863019	288.911862	879.955262	830.863019	60.792494	149.070749	0.000000	533.794505	24.224847	538.602412	542.335136	
1162.423769	1068.319150	428.013401	23.356798	830.863019	37.989051	830.863019	78.158043	288.713288	190.639872	105.352203	830.863019	0.000000	69.271201	830.863019	830.863019	1189.238294	941.304138	
348.444770	954.658734	895.373693	830.863019	548.061814	50.200765	21.930559	569.252917	830.863019	1427.801283	190.380007	23.130316	830.863019	13.684219	437.324404	34.607870	673.607218	843.745356	
906.365716	701.877333	563.707784	184.189580	984.823470	63.876215	36.323874	147.613437	275.881014	710.339346	104.728398	410.337779	0.000000	830.863019	696.536450	104.367993	837.909567	939.512647	
PWM number=9, seed sequence=  NNAGTACANNNTGTGCCNN  , seed sequence enrichment=1194.458520, repeat=IR:3
576.899672	432.335231	542.720801	24.016470	498.983128	542.720801	0.000000	542.720801	322.556404	538.697401	645.515716	81.277298	11.783352	20.637417	601.556935	160.439141	240.426178	274.571167	367.054728	
620.991238	487.884782	370.532485	5.774532	185.256284	7.211197	542.720801	25.449255	626.214720	687.987462	496.917063	305.324168	2.661274	15.804387	704.636159	542.720801	542.720801	687.094189	397.101426	
576.551166	699.879745	681.497637	542.720801	487.717822	5.784488	2.433450	271.874003	731.130817	549.230557	676.420950	20.043122	542.720801	5.859965	542.720801	19.585859	297.963951	632.094601	799.233364	
377.229011	582.357089	320.688192	15.106027	542.720801	32.630185	0.000000	101.001124	509.016733	421.056162	333.588990	542.720801	0.000000	542.720801	537.008456	73.441463	418.421910	512.250324	536.933387	
PWM number=10, seed sequence=  NNNAGTACANNNCGTCCNNN  , seed sequence enrichment=1035.531839, repeat=IR:3
378.574049	545.608916	315.566678	470.509992	38.426288	338.872922	470.509992	1.689716	470.509992	358.523734	353.456883	621.917624	160.346957	19.451625	19.305638	385.648259	10.823378	285.097091	426.963948	360.591651	
522.716253	572.539253	568.700966	248.872643	3.045149	187.358062	8.541782	470.509992	14.073285	607.647580	625.456853	453.617407	470.509992	7.804288	19.484827	470.509992	470.509992	690.390597	530.010251	430.579992	
581.815901	363.323487	547.024434	468.684555	470.509992	297.573873	21.256901	1.791335	239.204095	400.485026	522.948441	563.459150	50.775273	470.509992	32.339014	208.026201	9.537235	299.691319	560.856228	601.310622	
399.580859	360.432298	389.615317	241.114798	25.290254	470.509992	9.085183	0.000000	65.467768	496.680213	370.395271	248.945818	583.838046	4.343517	470.509992	258.759693	59.950560	554.646152	366.302176	484.676562	
PWM number=11, seed sequence=  NNAGGACNNNNNGTACGNN  , seed sequence enrichment=249.875265, repeat=DR:3
107.764754	90.199679	113.534712	17.144164	100.690229	113.534712	0.820984	198.449992	87.158793	119.097535	149.180794	61.272867	1.754466	6.139757	113.534712	2.406031	92.070977	72.991175	93.917635	
169.958956	130.207878	52.398908	2.792841	55.021427	7.051289	113.534712	10.863397	140.414468	118.074107	97.741859	124.265264	3.419252	3.404414	65.953821	113.534712	227.617650	122.018793	108.416771	
87.078704	136.975154	149.944302	113.534712	113.534712	3.702756	1.807843	123.307112	90.331484	134.559512	132.280378	18.072222	113.534712	2.538227	47.876202	0.262883	113.534712	139.732066	168.033470	
104.910225	96.242535	58.487677	3.933209	113.970814	3.238324	1.614805	55.629438	153.467402	82.757735	71.694128	253.605840	0.150462	113.534712	79.566201	7.693019	169.499787	101.339565	79.031605	
PWM number=12, seed sequence=  NNTGGCACANNNTGTCCNN  , seed sequence enrichment=797.132917, repeat=IR:3
272.287447	235.544213	367.048969	380.008968	13.204179	531.102730	362.189735	2.278462	362.189735	203.614781	251.629020	401.870861	62.759366	3.310350	5.442546	395.391369	8.817189	305.230897	305.304579	
472.792472	584.158504	509.496077	228.426793	5.735013	362.189735	2.456444	362.189735	14.373410	459.030776	365.154191	308.838794	151.533124	0.000000	3.094857	362.189735	362.189735	471.799438	305.623511	
467.990593	291.031091	425.525827	362.189735	362.189735	407.786949	14.652539	5.272673	151.377748	329.356210	425.112686	430.471897	0.000000	362.189735	3.457998	88.576832	0.000000	270.659705	543.009435	
219.338757	293.001372	362.189735	156.475745	94.498523	563.145279	6.113076	0.000000	62.964444	437.238715	413.513242	329.605040	362.189735	0.000000	362.189735	390.199887	52.269968	397.053050	286.956559	
PWM number=13, seed sequence=  NNCGAACANNNNGTCCTNN  , seed sequence enrichment=420.418711, repeat=IR:3
151.607001	185.750039	281.254123	13.087520	191.023778	191.023778	1.426165	191.023778	148.855649	153.442409	243.282425	80.622865	1.628629	7.435838	197.185577	6.296533	123.531924	139.737014	153.453145	
303.152068	212.492503	191.023778	2.358548	132.675707	3.951339	191.023778	3.764479	197.653998	223.843498	167.885027	217.290981	1.912181	6.166418	191.023778	191.023778	257.875932	216.045347	186.898295	
139.679745	210.304627	362.965715	191.023778	154.266843	5.562523	1.292660	91.149926	167.887607	164.457136	240.869344	28.224290	191.023778	10.905387	85.616644	1.620886	89.917781	227.836068	280.874169	
145.962883	134.840118	122.254474	6.721751	253.605840	9.750077	1.713270	44.430618	246.016023	214.517624	131.583588	334.278879	0.350448	191.023778	125.602960	20.205257	191.023778	178.186731	157.388140	
PWM number=14, seed sequence=  NNNGGACATNGCGTACNNN  , seed sequence enrichment=1443.847340, repeat=IR:3
503.389541	628.440769	647.055088	74.823361	489.207850	656.034489	0.000000	656.034489	303.238454	416.542705	367.447964	308.695721	14.530398	20.765292	656.034489	28.922494	459.357758	610.159243	514.268122	
1075.328046	883.427218	484.804005	10.967997	221.955345	11.550236	656.034489	16.452946	548.497872	1022.205722	434.038901	656.034489	2.813397	36.235480	353.234134	656.034489	903.309694	787.947371	691.581422	
531.814307	590.572573	1056.824042	656.034489	656.034489	3.338265	2.951284	152.154136	267.566675	572.883009	656.034489	105.935527	656.034489	6.103513	241.238419	4.186169	426.841350	744.779012	740.905539	
540.881987	496.487843	410.470167	19.831808	434.418404	0.000000	0.000000	102.017516	656.034489	670.113766	230.484417	689.988118	0.000000	656.034489	434.183570	41.263547	918.388768	446.830351	660.312440	
PWM number=15, seed sequence=  NNTGGCACANNNTGTACNN  , seed sequence enrichment=870.205432, repeat=IR:3
331.175139	329.409356	332.804731	295.727914	16.654644	520.287484	395.391369	4.986402	395.391369	384.472457	147.707703	446.704781	67.946602	3.869239	11.642488	395.391369	10.893425	319.554593	316.876514	
563.239746	540.792544	475.804629	239.359163	11.685853	395.391369	0.000000	395.391369	33.442777	515.702886	615.861158	355.755172	122.105067	0.000000	7.762020	362.189735	395.391369	539.749095	501.705879	
366.625596	364.395495	524.876980	395.391369	395.391369	566.529859	20.975081	0.000000	175.424716	182.105022	440.895196	498.532194	14.434781	395.391369	0.000000	88.576832	0.000000	359.273847	476.438106	
310.419880	341.277772	395.391369	157.222085	106.303107	481.253664	0.000000	5.756722	48.821515	425.538131	417.709963	273.796518	395.391369	0.000000	395.391369	390.199887	25.757025	375.059985	269.919556	
PWM number=16, seed sequence=  NNAGAACNNNNNGTCCTNN  , seed sequence enrichment=314.193960, repeat=IR:3
138.520146	125.235106	142.758911	16.023383	142.758911	142.758911	1.196114	281.254123	91.600315	115.210465	155.668444	74.111229	2.875174	8.531204	127.603667	8.841398	89.614970	114.742749	133.724809	
191.646191	173.638764	79.566201	4.407122	98.182693	9.443016	142.758911	26.859790	178.919086	162.902327	120.389831	180.793692	4.336184	9.674612	142.758911	142.758911	183.195417	146.927983	111.075863	
135.547819	147.015023	205.838667	142.758911	105.610796	10.556048	5.297267	197.409550	149.072764	179.447918	192.908193	23.859871	142.758911	13.309846	81.794311	4.450263	86.617496	184.438190	197.080017	
93.115813	108.702978	43.982740	13.374581	169.499787	10.534910	9.610223	63.674296	151.565528	121.328124	114.876422	242.220218	2.664628	142.758911	69.440255	23.027652	142.758911	118.351119	133.319530	
PWM number=17, seed sequence=  NNNAGTACGTNNTGTCCNNN  , seed sequence enrichment=1159.291306, repeat=IR:3
354.920112	552.983403	431.140746	526.742030	65.083726	436.718529	526.742030	4.677386	556.472354	240.407949	522.530868	452.208531	171.087602	23.496842	24.399594	545.133495	53.802818	196.194299	311.712945	416.395880	
518.939167	527.166738	539.852747	427.646641	19.298738	450.876770	12.473198	526.742030	60.368057	612.698517	689.892566	523.818382	280.446502	42.132960	13.331588	526.742030	526.742030	911.086088	409.788848	419.602665	
709.120017	591.561690	775.026957	600.916889	526.742030	466.292692	44.368490	3.720890	526.742030	410.200655	737.599450	781.187573	48.821060	526.742030	64.601451	329.411061	13.609884	419.582597	824.522138	982.334692	
545.238596	421.606055	336.380208	242.031589	36.926950	526.742030	57.019515	56.673674	88.811786	526.742030	253.814114	399.469005	526.742030	6.511284	526.742030	435.508205	127.388751	569.604893	513.629082	288.936761	
PWM number=18, seed sequence=  NNGGGTACNNNNNGTACGNN  , seed sequence enrichment=477.956178, repeat=DR:3
169.686739	287.717570	147.613084	153.021257	12.908410	162.943163	217.166821	1.407130	428.146646	189.795713	196.627579	310.938719	159.370130	0.000000	7.040608	217.166821	2.997846	107.357418	104.777933	211.147949	
311.403323	217.387685	108.713611	30.658947	6.895586	68.386021	1.534079	217.166821	25.132995	297.222223	228.597706	150.876518	204.531070	3.432108	4.986451	216.228088	217.166821	202.369583	141.507904	124.793360	
239.684590	168.378227	217.166821	217.166821	217.166821	180.802392	8.821958	1.826255	252.787312	179.816270	289.854049	294.539880	31.992761	217.166821	1.073081	92.691543	0.339536	217.166821	319.061534	390.894010	
148.326315	186.370396	102.850772	52.931717	9.270092	217.166821	15.119219	1.570489	75.701134	230.588305	159.062671	98.063580	484.112666	0.000000	217.166821	161.890647	18.027590	220.177102	271.881982	125.219149	
PWM number=19, seed sequence=  NNCGTACANNNCGTTCCNN  , seed sequence enrichment=1039.278318, repeat=IR:3
316.158856	255.752817	495.735919	36.895897	303.765465	472.212263	0.000000	472.212263	353.280830	330.655249	749.762361	171.494670	23.244201	21.219457	394.663897	30.351876	104.827162	407.760228	464.387114	
786.062092	688.911516	472.212263	0.746602	190.511654	7.005892	472.212263	18.656564	477.150919	545.835157	439.210055	472.212263	8.564092	13.098364	353.365922	472.212263	472.212263	566.036869	446.774148	
442.209086	505.138510	687.065484	472.212263	339.568681	12.069324	2.998656	133.258635	493.655815	550.918374	461.930457	59.130718	472.212263	27.176155	107.417002	5.787444	146.052263	439.056637	542.548646	
308.844388	306.842798	432.432885	11.291540	472.212263	2.395043	2.793048	90.924630	570.407528	477.867711	239.830496	476.828577	2.502123	472.212263	472.212263	18.399427	255.223238	445.737629	450.405253	
PWM number=20, seed sequence=  NNNAGTACANNNTGTGCNNN  , seed sequence enrichment=857.314963, repeat=IR:3
351.659064	456.932491	302.771607	389.534384	8.563277	335.848370	389.534384	0.000000	389.534384	263.798676	528.345480	432.785120	58.701507	4.899843	11.797182	439.511588	71.218359	233.598259	317.304463	373.208879	
447.627366	475.139516	354.729434	226.272679	7.547843	103.266067	1.690823	389.534384	18.453719	482.282493	286.380255	354.051610	208.026201	6.050692	7.926959	583.838046	389.534384	533.322933	382.386943	373.668063	
424.178205	353.178006	515.746903	507.653421	389.534384	309.023052	16.445275	0.956824	227.945085	443.350254	456.440781	513.209892	12.121477	389.534384	1.202249	389.534384	9.027662	330.463567	513.521721	533.588485	
328.607517	261.842835	402.664458	205.361313	17.924853	389.534384	18.108967	0.000000	63.178811	380.512633	270.183196	238.364290	389.534384	0.000000	389.534384	434.875680	37.254611	475.337031	295.476481	260.947175	

GR+3 Round 3
PWM number=1, seed sequence=  NNNGGACANNNTGTACNNN  , seed sequence enrichment=48.953988, repeat=IR:3
18.947647	24.576937	28.119196	11.603875	26.421629	28.368758	0.273808	28.368758	27.695033	20.210788	32.255584	9.445515	0.665426	4.959621	28.368758	4.457998	15.110491	23.175355	22.824299	
38.679902	36.386265	24.141841	2.956266	20.365589	5.972737	28.368758	5.246592	45.311361	31.500400	24.999780	17.514219	1.654206	7.117470	22.611160	28.368758	44.331899	32.537469	26.316160	
33.805116	32.700585	34.630345	28.368758	28.368758	4.020264	1.901585	20.881165	21.147279	40.166464	36.456826	4.785218	28.368758	1.643145	22.069029	1.502540	25.792191	26.389396	39.422560	
22.611882	18.157122	26.238230	5.365608	28.906123	2.331330	0.772212	10.021828	25.414050	22.989824	18.415944	28.368758	0.861979	28.368758	27.029702	5.112886	29.602306	31.836738	23.167399	
PWM number=2, seed sequence=  NNGGACGTNCTGTACNN  , seed sequence enrichment=76.925331, repeat=IR:3
43.867588	47.668586	17.951331	21.069807	44.578106	0.000000	33.608916	9.640216	45.038384	19.156991	21.099399	12.762486	3.635283	44.578106	10.261402	8.219029	35.373251	
63.588621	38.267197	3.049067	31.684184	5.696929	44.578106	4.557093	28.261662	64.688985	44.578106	17.524106	3.718533	15.989024	25.666742	44.578106	89.751085	40.299535	
20.807191	42.520222	44.578106	44.578106	5.140333	0.000000	44.578106	16.228570	17.563294	17.664496	10.111035	44.578106	7.368412	48.185427	9.717705	40.823110	58.162039	
51.773253	50.098483	9.891051	18.747590	5.627252	23.157101	8.321857	44.578106	45.737110	19.570213	44.578106	0.000000	44.578106	31.372542	4.741047	40.756670	38.670741	
PWM number=3, seed sequence=  NNNAGAACNNNNTGTCCNNN  , seed sequence enrichment=31.384130, repeat=IR:3
11.493075	16.418054	7.367856	18.187053	2.705042	18.187053	18.187053	0.000000	31.219710	17.171833	16.310898	20.671439	5.078906	0.693067	1.439272	19.665523	3.114094	19.708636	17.030387	13.984155	
16.538316	17.852879	20.931295	10.488940	1.026295	10.861412	1.848117	18.187053	7.373357	20.534392	20.083064	16.735786	10.588826	0.645071	3.343357	18.187053	18.187053	20.598085	14.301972	23.030030	
25.393096	23.277131	19.683765	23.129593	18.187053	10.927173	3.856453	1.482253	22.306149	16.441309	22.983833	16.514209	2.268377	18.187053	1.844199	11.814955	1.216185	9.166652	26.161896	24.681672	
20.869357	15.238814	25.948303	5.674858	3.100997	16.053743	2.056378	1.945154	10.548943	18.665191	14.421897	18.938390	18.187053	0.605454	18.187053	12.314573	4.233349	23.749811	15.125419	11.190148	
PWM number=4, seed sequence=  NNGGACACNTTGTACNN  , seed sequence enrichment=77.764729, repeat=IR:3
29.294636	32.444453	9.357810	18.733208	45.064536	0.000000	45.064536	14.805162	51.357093	42.464854	9.062953	0.000000	12.098913	45.064536	1.311646	44.337429	47.622586	
66.265989	61.581787	2.027952	11.743884	7.297109	45.064536	3.107650	45.064536	44.480803	29.198001	13.500981	1.294932	8.568578	38.210634	45.064536	54.576070	60.369313	
34.236306	61.653212	45.064536	45.064536	6.646179	1.452751	30.676863	21.241214	51.632881	57.948074	3.091008	45.064536	0.000000	13.294722	0.655395	19.574680	43.712540	
48.013933	20.560545	5.968881	32.727422	0.000000	1.517781	3.490518	20.697754	32.851768	45.064536	45.064536	0.000000	45.064536	29.331551	0.000000	68.421092	29.520188	
PWM number=5, seed sequence=  NNNAGTACANNNTGTGCNNN  , seed sequence enrichment=68.230049, repeat=IR:3
44.655119	31.879011	51.414046	39.539204	2.446651	24.385030	39.539204	0.954706	39.539204	10.767293	34.457314	34.167246	8.385930	3.266562	0.000000	34.471497	4.273102	19.466522	20.253476	27.142464	
54.441166	44.346355	25.337817	13.468612	0.000000	5.986439	5.072470	39.539204	0.000000	87.687726	29.372334	44.256451	13.421045	0.000000	0.000000	23.687940	39.539204	55.812865	25.074554	33.969824	
10.738689	43.468062	44.027175	21.860674	39.539204	27.288432	5.873312	1.913649	12.841977	28.788978	50.715642	44.412394	1.346831	39.539204	1.202249	39.539204	1.388871	23.604541	74.021149	49.868083	
52.577203	39.276425	39.606340	14.462064	0.000000	39.539204	1.392997	0.000000	11.149202	36.239298	40.027140	36.272827	39.539204	1.408825	39.539204	25.834199	4.515710	64.234734	25.146935	42.603620	
PWM number=6, seed sequence=  NNNCGTACANNNTGTCCNNN  , seed sequence enrichment=46.759469, repeat=IR:3
17.222121	31.288680	53.346481	23.687940	5.410012	24.502276	27.097037	0.000000	27.097037	17.258826	25.257173	22.864939	7.489294	0.000000	0.000000	24.574657	3.395827	21.135346	16.817550	21.289695	
24.563953	29.930570	11.096288	27.097037	2.168475	17.768419	2.184197	27.097037	0.885826	27.430700	31.739138	31.498813	15.837350	1.726316	5.586717	27.097037	27.097037	32.453983	26.677279	32.954490	
58.645482	32.115615	28.106709	42.933645	27.097037	20.777534	3.933465	0.000000	24.510835	43.536611	23.550018	30.929133	4.356061	27.097037	10.762219	13.468612	0.000000	12.212273	46.650594	33.664280	
17.222909	16.898414	30.775959	16.362083	0.596102	27.097037	7.100653	0.000000	7.443353	24.240038	26.419188	23.145213	27.097037	0.000000	27.097037	25.758892	9.605235	38.624093	20.222122	20.388545	
PWM number=7, seed sequence=  NNGGACGTNNNGTACTNN  , seed sequence enrichment=28.818583, repeat=IR:3
20.484322	21.305406	2.103953	16.217323	16.700323	0.462517	18.919792	4.581777	4.577102	11.538223	12.899953	1.268590	1.340757	16.700323	2.435928	6.735511	6.002669	19.061307	
14.478598	10.257420	1.053921	5.165249	1.307568	16.700323	3.527360	18.885732	30.098030	36.056398	21.679454	1.194294	3.156976	10.500881	16.700323	16.544384	12.910551	16.098714	
21.609419	22.025121	16.700323	16.700323	1.609349	0.351951	16.700323	10.651702	9.070220	10.895712	6.319754	16.700323	2.244023	11.156428	1.495588	10.847374	19.365617	16.860193	
8.331297	11.011358	3.311685	9.058392	0.566618	1.309761	4.800051	16.700323	25.313659	11.908377	27.286256	1.207499	16.700323	12.181503	2.703847	16.700323	25.764428	14.892922	
PWM number=8, seed sequence=  NNGGACATNGCGTACNN  , seed sequence enrichment=62.518006, repeat=IR:3
42.889600	44.186862	7.463732	31.849539	36.229084	0.000000	36.229084	19.366514	27.267800	32.596429	23.327800	3.068783	8.932034	36.229084	5.648708	27.201040	45.604802	
24.969838	44.792878	2.747270	13.975152	1.920184	36.229084	3.951320	32.063377	50.148926	14.291972	36.229084	2.847343	5.227133	12.651390	36.229084	35.358505	35.161662	
34.431891	18.428776	36.229084	36.229084	0.000000	1.395177	7.239128	22.974232	36.498913	36.229084	11.491678	36.229084	0.000000	19.538274	3.672113	45.014982	33.272083	
43.735285	37.109597	2.818729	40.926334	0.000000	0.000000	1.906940	36.229084	32.759329	17.424583	36.201252	0.000000	36.229084	29.910391	6.504601	34.140476	33.179152	
PWM number=9, seed sequence=  NNNGGACGTNNTGTACNNN  , seed sequence enrichment=37.436367, repeat=IR:3
10.749327	19.688769	28.013231	8.972104	20.041938	21.694315	2.371536	25.414050	13.717650	8.966928	14.968597	8.685725	1.883764	0.813057	21.694315	2.478723	3.461445	10.982412	19.441067	
39.910150	27.948451	19.529710	0.714470	15.890197	4.504202	21.694315	5.302561	28.549635	30.052035	43.208457	11.342531	0.871678	5.287298	19.737727	21.694315	35.062324	30.987783	17.288838	
21.508823	18.938182	21.110506	21.694315	21.694315	3.970850	0.465864	21.694315	20.774618	30.152182	12.528895	4.772313	21.694315	2.449734	19.502700	1.369560	21.064877	23.795632	28.432643	
17.121902	20.719805	17.030025	4.347174	20.674158	2.888194	4.765432	11.280935	21.694315	18.650919	22.853636	21.694315	0.000000	21.694315	23.102253	5.673872	27.784649	19.299745	19.883680	
PWM number=10, seed sequence=  NNCGTACANNNTGTCCCNN  , seed sequence enrichment=56.659100, repeat=IR:3
17.007877	14.249091	39.302415	5.400525	31.231155	32.833858	0.000000	32.833858	25.569301	17.948070	29.397086	19.757858	0.000000	0.000000	39.753661	10.451200	28.641320	16.133349	23.265524	
68.398900	40.112473	32.833858	0.831981	27.412189	0.000000	32.833858	5.734852	37.001923	36.889835	27.856355	33.237389	1.267172	5.667200	32.833858	32.833858	32.833858	36.725094	43.782838	
26.215468	33.636390	53.967244	32.833858	31.097310	4.754062	0.000000	22.346215	26.076765	43.494480	49.310413	5.303651	32.833858	13.691953	16.952467	0.000000	14.032094	38.936267	47.614836	
13.999643	39.847129	13.988879	2.447172	32.833858	7.420065	0.000000	10.551228	40.199910	35.814219	33.199217	32.833858	0.000000	32.833858	29.319556	16.307770	26.059535	36.114087	17.497811	
PWM number=11, seed sequence=  NNNGCACACNATGTCCNNN  , seed sequence enrichment=67.225081, repeat=IR:3
40.918216	39.257395	39.358416	1.086233	33.846154	38.956827	0.000000	38.956827	21.415312	54.887873	38.956827	4.523698	1.620631	5.252546	21.707355	8.649386	33.109790	24.214865	57.080342	
39.764113	50.659006	47.412623	4.522328	38.956827	3.688175	38.956827	4.671395	38.956827	35.567774	20.738070	13.686569	0.000000	0.000000	38.956827	38.956827	46.662404	43.659610	55.459264	
25.861164	15.945445	23.656169	38.956827	46.845186	8.251977	2.249936	15.268254	15.382911	38.929237	33.237934	2.709418	38.956827	0.000000	2.401963	3.813530	16.158252	39.135581	33.136251	
47.599565	43.653923	41.305107	3.033415	31.060558	2.012024	4.293736	9.030739	26.124602	23.122012	31.299309	38.956827	0.000000	38.956827	29.462115	7.235036	52.901325	45.828121	12.570824	
PWM number=12, seed sequence=  NNCGGACANNNTGTACCNN  , seed sequence enrichment=91.000437, repeat=IR:3
43.407110	9.907051	34.360877	16.106699	22.390336	52.734608	0.000000	52.734608	49.826427	54.851252	60.358790	13.783624	2.016617	6.847764	52.734608	0.000000	15.794368	24.052756	56.505486	
66.837551	106.889675	52.734608	3.870614	19.804403	4.898458	52.734608	2.512979	135.346330	62.060138	51.401341	13.188139	0.000000	8.894304	31.097310	52.734608	52.734608	67.986087	37.538756	
70.127984	43.284211	53.967244	52.734608	52.734608	2.917905	3.053135	17.639323	10.145171	70.354576	41.534310	0.000000	52.734608	5.151794	20.248663	2.062793	14.032094	59.564557	70.640514	
32.347607	36.036438	35.657922	5.159916	39.753661	2.810093	0.000000	5.609298	19.574678	27.505755	56.529321	52.734608	1.745746	52.734608	25.439374	8.187429	15.792993	52.860763	48.038278	
PWM number=13, seed sequence=  NNGGGACATNNTGTGCNN  , seed sequence enrichment=66.347423, repeat=IR:3
24.852027	41.413369	35.507859	11.501403	43.641033	38.448226	0.000000	38.448226	23.855503	32.514482	21.662311	7.520790	3.435330	3.213703	42.709890	11.406982	6.491065	32.684861	
64.145119	31.216920	11.278772	3.227406	5.096843	1.666395	38.448226	5.742870	39.423920	30.552487	49.528858	24.109984	3.672471	3.867580	31.937592	38.448226	55.848778	13.211349	
36.988381	39.709322	38.448226	38.448226	38.448226	1.111356	0.000000	23.475684	22.897532	51.626508	41.606686	5.594580	38.448226	2.994184	38.448226	2.549090	43.979065	54.591308	
32.282934	40.469132	25.650287	6.946089	32.972846	3.991511	2.585468	6.490718	38.448226	34.418875	43.577284	38.448226	0.000000	38.448226	41.294729	6.510813	42.964375	41.806028	
PWM number=14, seed sequence=  NAGCACANNNTGTCCCN  , seed sequence enrichment=65.803593, repeat=IR:3
29.039854	38.133077	3.438714	34.652458	38.133077	0.000000	38.133077	29.441524	29.456621	40.436349	2.770138	3.017815	1.887980	34.690637	4.989115	21.854784	19.752875	
42.595200	20.677069	4.011219	38.133077	3.035008	38.133077	3.394065	29.561427	45.266463	26.719104	17.229127	0.840829	2.719916	38.133077	38.133077	38.133077	56.632105	
43.920815	41.881541	38.133077	38.442418	0.000000	2.384447	16.523491	41.464612	34.121968	84.109458	3.187517	38.133077	4.211308	5.695713	1.350079	30.221758	33.124910	
33.764942	17.208667	10.460023	38.618309	0.000000	2.453258	4.238183	55.785667	41.810533	21.024783	38.133077	0.809956	38.133077	34.161439	9.938159	27.844939	35.117887	
PWM number=15, seed sequence=  NNGTACACTNTGTCCNN  , seed sequence enrichment=64.320646, repeat=IR:3
47.441169	35.296871	5.848797	33.389528	37.273712	0.000000	37.273712	20.503635	30.292732	34.083783	10.100142	1.073464	4.404616	18.565736	7.409422	30.916569	19.984989	
46.734041	34.118715	2.112028	29.830742	1.855216	37.273712	4.634923	37.273712	46.963673	37.957455	12.072834	4.924776	1.056689	37.273712	37.273712	52.722525	30.507918	
30.930422	68.269618	37.273712	38.539683	5.869022	1.430666	27.776171	24.201935	42.509031	53.065041	6.781184	37.273712	4.655716	23.770908	4.964867	35.062656	43.061127	
16.091426	14.923293	4.629001	37.273712	3.889748	0.000000	13.323461	14.371659	37.273712	29.609893	37.273712	0.000000	37.273712	22.704238	7.281322	29.424334	53.989269	
PWM number=16, seed sequence=  NNNGTACAGNACGTCNNN  , seed sequence enrichment=31.220295, repeat=IR:3
20.880149	13.292484	21.519647	2.796074	15.481675	18.092111	1.324847	18.092111	6.542225	15.030297	18.092111	1.715123	10.780747	3.632341	7.942972	13.281105	12.793968	12.185650	
18.314506	29.502298	13.195436	3.087057	14.967001	3.647909	18.092111	2.305238	7.762451	14.703876	3.606553	18.092111	1.484138	2.956716	18.092111	45.272764	21.856803	18.640877	
22.289311	18.063604	35.676732	18.092111	11.389763	4.985282	0.946353	6.854977	18.092111	28.453054	10.177942	1.208337	18.092111	5.228000	10.214395	3.899468	12.715504	25.961693	
9.876144	7.743806	2.342914	2.092037	18.092111	2.972137	4.423408	6.078121	4.594356	12.970469	5.380613	12.942119	1.101121	18.092111	14.703130	15.159740	25.482569	14.469428	
PWM number=17, seed sequence=  NNNGGACATNGTGTGNNN  , seed sequence enrichment=15.488562, repeat=IR:1
6.532759	10.843864	10.014244	1.844609	8.081367	8.975597	0.253845	8.975597	6.735958	6.529986	6.494102	3.129868	1.207038	0.932810	10.646639	6.329771	4.907032	8.683244	
10.039473	8.898764	3.820197	0.460507	3.106036	0.816924	8.975597	1.214725	7.732818	8.506568	7.977543	3.791018	1.242438	2.435520	13.166329	36.617517	10.457261	4.154518	
9.154196	8.581429	12.222796	8.975597	8.975597	0.855207	0.275645	3.341762	5.362046	7.110793	8.975597	1.793249	8.975597	1.804272	8.975597	3.456383	8.122278	15.011225	
10.885656	7.325551	7.757777	1.931302	7.782726	1.233179	0.958324	2.600912	8.975597	13.013548	5.512087	8.975597	1.204654	8.975597	15.849978	2.267765	14.459247	5.174168	
PWM number=18, seed sequence=  NNNGAACGTNCTGTCNNN  , seed sequence enrichment=21.591377, repeat=IR:3
8.773205	9.606229	11.531670	3.705146	12.512168	12.512168	1.204922	14.938277	1.428135	14.440523	3.347207	8.876659	2.444186	1.725617	5.802361	12.119362	4.452942	10.293780	
13.272943	12.420222	9.440412	1.935699	12.788391	1.863788	12.512168	0.547352	8.543969	12.269212	12.512168	8.732889	2.135967	4.123046	12.512168	20.769287	33.844322	16.937197	
15.565173	16.046263	20.306733	12.512168	16.575076	3.336656	0.837729	12.512168	5.849555	0.000000	6.267394	2.434423	12.512168	1.799844	6.924308	3.724474	4.670119	14.174242	
12.731168	12.070864	9.812001	1.605028	11.776737	2.817426	3.280764	3.214811	12.512168	18.211371	6.822449	12.512168	1.456869	12.512168	10.514067	12.002136	8.864049	8.674678	
PWM number=19, seed sequence=  NNCGTACATNNTGTCCNN  , seed sequence enrichment=41.581576, repeat=IR:3
13.098367	25.539782	29.173172	3.356425	37.643564	24.096457	0.000000	24.096457	18.904521	4.850756	20.023206	4.821978	0.000000	0.000000	35.173240	2.709805	11.307199	11.081583	
43.392791	23.681175	24.096457	1.167148	14.292705	0.000000	24.096457	4.562014	33.087877	46.753363	16.394434	24.921710	3.200221	6.823410	24.096457	24.096457	40.430802	25.187911	
17.999219	41.790551	51.328382	24.096457	10.081031	3.243237	0.000000	18.036601	33.468816	28.743736	26.357501	5.614229	24.096457	16.587017	12.032766	0.000000	16.363734	26.403453	
16.593919	5.843541	22.889226	3.580533	24.096457	2.713334	1.464656	8.848832	24.096457	16.327181	35.768770	24.096457	1.036761	24.096457	22.849696	6.727097	24.273390	31.540167	
PWM number=20, seed sequence=  NNGCACACTNTGTCCNN  , seed sequence enrichment=51.476832, repeat=IR:3
25.831727	36.152600	4.001018	33.389528	29.830742	0.000000	29.830742	14.974151	22.183496	30.236409	4.515403	0.000000	1.291942	25.039578	6.028404	23.418704	41.165777	
32.349498	36.693312	3.998059	29.830742	1.904788	29.830742	1.328648	29.830742	24.495760	29.866502	9.047150	2.130032	2.311032	29.830742	29.830742	26.653144	33.611209	
35.716628	19.425962	29.830742	38.539683	3.784574	0.000000	10.694906	23.053497	41.556286	36.563305	1.407265	29.830742	2.486522	7.686766	1.079887	24.527395	30.713090	
23.897969	22.725369	7.060438	37.273712	2.076855	2.375070	4.782022	18.253061	29.830742	25.864940	29.830742	0.666857	29.830742	17.841451	3.828931	40.726825	15.523251	

ESRRG Round 3
PWM number=1, seed sequence=  NNNNAAGGTNACCTTNNNN  , seed sequence enrichment=41.633546, repeat=M
19.569506	17.851942	17.751953	9.719054	23.744761	23.744761	2.929308	2.599192	0.497515	1.542393	23.744761	2.091267	3.917596	1.618707	3.612428	6.638467	19.647743	27.701709	17.937448	
27.974608	21.730203	34.929964	48.874747	3.855369	3.038134	2.771806	1.108877	0.536829	43.306568	0.918717	23.744761	23.744761	6.150501	9.775320	28.268791	20.573204	28.229625	29.804504	
29.804504	28.229625	20.573204	28.268791	9.775320	6.150501	23.744761	23.744761	0.918717	43.306568	0.536829	1.108877	2.771806	3.038134	3.855369	48.874747	34.929964	21.730203	27.974608	
17.937448	27.701709	19.647743	6.638467	3.612428	1.618707	3.917596	2.091267	23.744761	1.542393	0.497515	2.599192	2.929308	23.744761	23.744761	9.719054	17.751953	17.851942	19.569506	
PWM number=2, seed sequence=  NNNNNTCAAGGTCATNNNNN  , seed sequence enrichment=46.462477, repeat=DR:0
18.669560	21.763943	29.691566	20.455388	10.411347	7.542516	1.628448	26.498833	26.498833	1.760834	0.831569	2.127635	0.578903	26.498833	21.697787	25.439851	20.925531	22.893960	19.189901	19.161657	
30.495652	37.057378	23.867317	31.438621	37.188978	18.158342	26.498833	0.524142	1.546157	0.233975	2.152431	0.000000	26.498833	1.538760	31.527524	26.679072	36.280684	28.741420	23.196599	23.730286	
34.351933	31.819984	29.364206	28.502955	34.324522	9.061340	14.615444	0.000000	0.491953	26.498833	26.498833	4.461442	1.478080	14.941703	7.667197	28.924939	27.723755	32.544823	44.417957	42.273603	
24.132457	15.117847	22.986304	23.490044	27.052336	26.498833	0.913500	0.000000	1.526204	1.479628	0.633705	26.498833	4.498879	0.985880	26.498833	24.701542	20.236729	18.861092	19.051564	20.827199	
PWM number=3, seed sequence=  CAAGGNNNNNNNNNCAAGGT  , seed sequence enrichment=101.862790, repeat=DR:8
19.314247	58.095161	58.095161	16.752194	10.352984	32.059708	9.865550	93.843279	31.424236	56.569947	45.147223	34.728853	26.452586	25.607688	7.108598	58.095161	58.095161	8.164836	0.556946	16.955897	
58.095161	18.132514	19.580482	5.353934	7.445353	14.640846	117.889943	16.331574	90.253195	75.073928	37.327441	67.487138	45.002996	83.359069	58.095161	2.021450	5.194873	3.364666	0.000000	4.923958	
42.587996	31.493391	39.903294	58.095161	58.095161	86.161466	67.064346	81.629332	52.203451	48.058120	81.830775	73.308477	75.236478	47.974846	18.818202	12.766942	3.586185	58.095161	58.095161	18.320312	
20.051357	15.574707	25.501907	27.213677	18.420811	81.481274	51.723930	25.591417	71.238895	58.835856	57.251842	54.351206	80.380526	79.681611	6.737356	8.099072	1.805629	8.983808	3.616012	58.095161	
PWM number=4, seed sequence=  CAAGGTCNNNNNNNGGTCG  , seed sequence enrichment=144.013180, repeat=DR:5
4.634785	82.134691	82.134691	3.166736	2.280396	24.260575	1.963473	112.387121	45.140776	43.633054	24.338139	92.720576	69.738645	163.974932	11.339854	3.338081	42.903082	8.008253	51.409697	
82.134691	3.792617	7.195331	1.819624	0.000000	8.231097	82.134691	18.528464	123.721458	114.877792	83.586879	68.828174	34.925545	50.262792	8.578566	3.727473	19.552749	82.134691	15.856238	
45.733987	15.105573	7.629277	82.134691	82.134691	41.046076	19.157001	126.730081	78.353562	93.816060	89.253591	90.352687	149.163760	78.165099	82.134691	82.134691	43.559079	32.091632	82.134691	
4.831158	5.127845	3.815413	12.655636	4.603150	82.134691	17.375729	6.241051	98.115323	84.107109	132.628514	71.849986	55.205341	22.028336	9.815389	9.439612	82.134691	22.924456	14.524581	
PWM number=5, seed sequence=  GGGGTNNNNNNNNNCAAGGT  , seed sequence enrichment=68.414375, repeat=DR:9
21.788369	29.702592	16.281371	13.876649	25.289672	27.240942	65.088749	53.888503	13.805963	26.806396	32.413088	38.269533	22.331452	27.895953	3.631805	39.018606	39.018606	0.000000	0.454425	2.026975	
17.779408	23.900132	21.071863	17.863728	18.232188	95.062829	24.230255	40.557488	78.794915	39.774784	38.510242	31.774456	40.235976	58.950717	39.018606	2.748955	0.759089	1.056631	1.366198	4.425339	
39.018606	39.018606	39.018606	39.018606	51.632033	19.615516	40.664907	31.050887	56.147206	56.779410	44.053808	54.723748	54.422005	41.151284	7.722002	1.400318	1.411232	39.018606	39.018606	5.314452	
11.346118	10.952737	14.071577	14.616751	39.018606	31.630352	15.324391	33.702008	14.907470	29.713544	39.872412	24.810320	34.611964	34.705518	1.490027	2.036907	0.779307	2.774321	0.000000	39.018606	
PWM number=6, seed sequence=  GACCTTNNNNNNNNNGGGGT  , seed sequence enrichment=69.381343, repeat=ER:11
3.287221	39.570095	0.459278	3.215118	1.844736	4.243078	10.884467	51.649216	31.376511	43.815804	41.541498	30.733640	30.174187	15.810380	45.277981	8.065981	39.716643	0.000000	0.110315	14.358136	
5.665007	6.162691	39.570095	39.570095	4.368100	9.146858	16.967461	14.040847	47.288628	34.771977	36.006323	52.632512	35.300031	48.551503	31.086701	5.074702	8.226009	2.894224	0.987482	6.522375	
39.570095	0.516977	1.011238	0.656172	1.973747	1.186031	100.922927	62.105597	57.802804	55.202367	37.199014	37.342831	45.551831	46.462640	36.746284	39.570095	39.570095	39.570095	39.570095	12.328952	
1.623631	3.528193	1.898683	0.854509	39.570095	39.570095	16.949471	18.772653	21.634556	19.313940	43.023726	42.596655	44.851772	45.721082	42.957293	4.555240	2.966242	3.135685	6.463718	39.570095	
PWM number=7, seed sequence=  NCAAGGNNNNNCAAGGTCN  , seed sequence enrichment=113.049160, repeat=DR:4
48.632204	14.473633	64.475057	64.475057	2.181696	11.207287	42.725166	0.000000	78.620882	51.555543	58.031976	10.779562	64.475057	64.475057	10.789493	3.580271	17.085725	0.000000	101.885496	
116.042859	64.475057	4.676166	10.268248	0.000000	5.720095	33.023617	171.728911	24.996805	95.801255	59.149793	64.475057	2.598362	2.433248	0.000000	3.257245	0.000000	64.475057	12.379411	
49.821677	12.872757	15.106905	17.693661	64.475057	64.475057	48.968417	55.542621	99.458659	55.614531	62.623296	16.524804	13.842602	8.442653	64.475057	64.475057	25.144235	13.572472	88.250295	
55.316230	1.962348	6.053071	2.548899	9.431755	0.000000	131.167619	56.231941	45.391614	66.135015	76.962320	6.399762	1.836590	7.227023	6.764152	5.739613	64.475057	7.320362	9.719034	
PWM number=8, seed sequence=  NNAGGTCNNNNCAAGGGCNN  , seed sequence enrichment=150.396282, repeat=DR:5
43.052590	81.698377	85.775151	0.000000	0.000000	27.243154	6.033351	94.178743	36.531362	91.090118	27.380084	15.356990	85.775151	85.775151	0.000000	5.415741	56.686409	0.000000	162.410804	53.849212	
169.822639	19.057678	10.799053	0.000000	0.000000	0.000000	85.775151	0.000000	91.571938	105.154651	68.565028	85.775151	5.508252	0.000000	0.000000	0.000000	22.274404	85.775151	59.290394	157.883189	
130.786293	168.420030	18.421819	85.775151	85.775151	29.474523	17.319486	105.963807	59.073786	59.702156	79.884791	43.039500	20.430403	13.867136	85.775151	85.775151	85.775151	7.169245	65.812095	62.258112	
0.000000	61.294714	0.000000	5.383306	0.000000	85.775151	29.897796	103.988096	180.028658	101.469093	171.119166	20.492279	4.247650	9.049122	9.727018	0.000000	58.902875	28.995584	35.698008	99.893685	
PWM number=9, seed sequence=  NCAAGGNNNNNNCAAGGTN  , seed sequence enrichment=31.421099, repeat=DR:5
12.212105	4.736638	17.920320	17.920320	3.371421	1.748462	9.295870	3.876188	37.409673	5.713395	9.827260	3.624382	5.537288	17.920320	17.920320	1.431125	2.441177	1.712206	2.247081	
12.594379	17.920320	6.778218	3.421823	4.544424	4.634553	5.826155	56.681203	11.656618	17.908749	19.753581	34.237376	17.920320	0.000000	3.040007	2.504286	1.647626	1.157505	41.292544	
19.897374	8.802630	8.214004	4.446843	17.920320	17.920320	15.366104	7.539285	14.985070	19.722631	16.147265	18.552427	11.318529	6.071128	1.619119	17.920320	17.920320	4.987287	16.319613	
27.903789	4.872084	5.399698	1.936775	4.900063	1.989811	39.075951	13.520952	4.819844	30.299684	27.563448	21.213932	3.848357	1.084649	2.806314	3.394730	0.695211	17.920320	15.753314	
PWM number=10, seed sequence=  CAAGGTCNNNNNNNNGGGGT  , seed sequence enrichment=99.082517, repeat=DR:8
12.119052	56.509494	56.509494	1.376510	3.113294	9.680001	2.450837	94.895068	74.228438	62.280516	55.560355	45.178984	20.647666	56.460191	42.362505	14.418839	82.026934	5.073705	0.751793	29.165175	
56.509494	1.848214	1.734359	0.000000	2.294768	1.854271	56.509494	0.000000	14.937795	50.996230	57.134843	84.199254	79.393449	38.989661	83.045985	19.264428	31.874965	26.493900	11.850098	25.102297	
29.615626	2.690323	4.296286	56.509494	56.509494	8.989910	8.107701	64.901671	25.942675	75.600808	63.103770	60.814525	69.013283	56.853833	67.018397	56.509494	56.509494	56.509494	56.509494	21.632276	
5.190058	0.000000	0.000000	5.565403	0.000000	56.509494	10.039684	0.000000	125.775638	30.240581	48.440012	44.338629	63.265519	68.311313	41.993742	17.265220	28.013435	19.213444	10.888078	56.509494	
PWM number=11, seed sequence=  AGAGGNNNNNNNNNCAAGGT  , seed sequence enrichment=67.302709, repeat=DR:8
38.384593	19.314247	38.384593	13.157583	14.171451	46.409526	29.358085	46.313482	39.207422	25.170105	40.275360	28.132907	20.769980	23.041354	3.350467	38.384593	38.384593	1.305843	0.000000	4.318708	
31.493391	6.787709	21.410903	12.021028	4.875218	14.645553	38.717814	26.700041	29.783732	29.255499	40.059423	48.134261	42.138701	65.889796	38.384593	1.912228	0.799078	0.000000	0.000000	1.157059	
31.533024	38.384593	26.223451	38.384593	38.384593	37.852609	63.156338	45.913487	45.560057	61.455693	33.143197	46.545517	46.755513	29.462176	8.352570	5.243546	1.271851	38.384593	38.384593	10.159621	
31.532861	14.203622	20.749294	13.834556	13.064734	45.341278	20.027248	29.710747	34.074900	30.124441	42.218318	29.564860	43.259427	44.851743	4.266091	2.168943	0.000000	4.796669	0.000000	38.384593	
PWM number=12, seed sequence=  NGAGGTCNNNNNGAGGTCN  , seed sequence enrichment=83.121854, repeat=DR:5
41.407500	61.715136	47.406688	5.228493	0.000000	18.690324	0.000000	63.129854	34.399063	61.651826	25.452931	68.895659	60.004781	47.406688	4.261942	1.242540	19.821086	2.805070	44.652934	
26.643274	5.063932	9.754407	0.000000	0.000000	10.522138	47.406688	10.616135	92.172617	61.891415	80.694469	41.145363	10.915610	27.084444	2.420232	0.000000	7.171617	47.406688	18.093757	
88.111965	47.406688	26.578663	47.406688	47.406688	31.095385	13.354155	75.413716	29.503979	39.768109	39.002365	54.554795	47.406688	20.945996	47.406688	47.406688	35.873463	13.241202	93.751660	
17.175850	7.553974	1.503373	7.216455	0.000000	47.406688	11.342365	0.000000	67.977512	34.032337	57.721595	16.779075	17.224224	0.000000	5.823827	2.738223	47.406688	16.992496	6.459326	
PWM number=13, seed sequence=  CAAGGNNNNNNNCAAGGT  , seed sequence enrichment=44.508109, repeat=DR:6
10.476567	25.384203	25.384203	10.192673	2.169864	11.790005	4.971234	49.151467	30.618409	12.506837	21.123406	12.084958	6.215048	25.384203	25.384203	2.812225	0.345137	1.926902	
25.384203	10.338498	3.660274	5.269120	2.868219	9.156769	62.710557	14.501212	15.537744	26.784914	29.323879	32.556840	25.384203	1.548174	2.570684	1.615906	0.000000	1.564453	
18.607096	17.964228	22.168765	25.384203	25.384203	35.759236	12.699129	24.829587	21.520589	32.227012	33.931894	32.481263	13.308226	5.435421	3.623870	25.384203	25.384203	7.218371	
11.427463	11.158202	6.456675	5.804535	4.958442	39.105869	31.123454	8.503238	33.003149	29.333170	15.891753	26.649814	5.844035	3.287335	1.846941	6.158632	1.323356	25.384203	
PWM number=14, seed sequence=  NNAGGGCNNNCAAGGTCNN  , seed sequence enrichment=67.890421, repeat=DR:4
37.834412	78.073102	38.719781	2.031324	9.512992	41.982117	1.193371	61.612014	37.024707	41.155199	6.219857	38.719781	38.719781	0.000000	0.000000	19.633307	5.045981	26.810447	37.182668	
51.599985	0.000000	8.716966	5.162527	5.147751	5.002434	38.719781	25.282506	62.524519	18.090277	38.719781	2.294962	2.725520	0.000000	0.000000	2.847415	38.719781	0.000000	55.152188	
52.298983	57.321255	13.233019	38.719781	38.719781	38.719781	9.520444	55.525780	25.723212	18.702056	18.861907	12.469749	5.765009	38.719781	38.719781	22.623166	7.840995	81.360335	23.232331	
8.248602	7.726705	4.657668	2.479120	0.000000	40.474334	17.986783	0.000000	38.233139	75.443643	7.436589	1.522510	0.000000	4.862169	6.040001	38.719781	6.849113	30.171472	62.674027	
PWM number=15, seed sequence=  NNNNNGTTCAAGGTCNNNNN  , seed sequence enrichment=15.939005, repeat=DR:0
9.979109	6.267167	8.513978	7.518815	12.563397	6.564317	1.310446	3.655778	1.520214	9.090455	9.090455	0.310939	0.253882	1.527224	0.571818	20.607019	15.970468	9.022632	3.943023	9.264797	
18.137395	7.288155	10.564391	9.326163	8.631304	6.431655	10.932552	3.185714	9.090455	0.424367	0.804628	0.351885	0.000000	0.420557	9.090455	0.000000	13.808699	9.684196	11.753096	7.662818	
5.401600	11.971813	9.781713	10.830100	5.160750	9.090455	10.491055	1.337031	3.972121	0.739595	1.020957	9.090455	9.090455	1.488753	0.915366	5.637168	4.601362	10.332629	14.061799	9.928583	
3.468377	10.705169	7.492875	8.503914	11.992434	5.950478	9.090455	9.090455	0.191726	1.159909	0.661676	1.789171	0.379911	9.090455	1.207875	0.000000	8.656619	6.618345	6.269110	9.122572	
PWM number=16, seed sequence=  NNNGGGTCACCTTGANNN  , seed sequence enrichment=98.729896, repeat=IR:3
47.022428	62.464037	71.175686	55.588661	2.304652	2.729335	0.000000	2.129511	56.308385	2.579073	2.698447	0.000000	0.000000	0.000000	56.308385	25.690797	46.908641	22.245480	
66.641760	58.067895	31.098022	19.239915	0.000000	0.000000	0.000000	56.308385	0.000000	56.308385	56.308385	3.159602	0.000000	22.291033	15.590983	106.674006	49.193610	49.870876	
47.360128	59.634257	93.107254	56.308385	56.308385	56.308385	2.247408	57.050410	0.000000	1.506818	2.558165	1.506310	4.540812	56.308385	25.002270	60.138561	59.864459	84.752111	
67.328486	42.456699	17.591184	2.634673	8.773340	0.000000	56.308385	2.428394	2.688107	0.000000	1.387500	56.308385	56.308385	1.806518	7.018438	27.875220	67.850556	61.452195	
PWM number=17, seed sequence=  AGGTCNNNNNNCAAGGT  , seed sequence enrichment=36.524849, repeat=DR:7
20.831130	5.610583	2.163284	11.054306	4.358960	22.531187	24.017118	17.072099	10.952765	14.656302	18.770772	3.971833	20.831130	20.831130	0.766383	0.298818	2.073175	
8.766951	6.576605	0.874395	4.451335	20.831130	7.085742	26.305302	21.528709	22.463441	26.852120	27.818681	20.831130	1.321265	1.700819	1.336942	0.442782	1.712538	
16.065877	20.831130	20.831130	11.825624	7.889360	37.630771	14.770260	25.954343	30.170110	27.124347	16.402978	8.678170	3.741754	2.503227	20.831130	20.831130	7.227934	
2.839490	6.835266	3.619192	20.831130	7.265072	8.122692	23.914151	17.730425	18.588662	15.005889	22.571960	2.882930	3.428089	1.808331	2.707768	2.539746	20.831130	
PWM number=18, seed sequence=  CAAGGNNNNNNNNCAAGGT  , seed sequence enrichment=41.751034, repeat=DR:7
12.970519	23.811767	23.811767	6.568672	7.166943	10.076786	8.830989	29.714834	21.350154	17.188937	19.982341	8.905351	14.046435	1.816989	23.811767	23.811767	1.388530	0.000000	2.385810	
23.811767	9.705771	7.137585	1.161923	2.728602	10.553347	39.992750	6.420150	37.903952	17.451042	28.688755	29.131579	38.311016	23.811767	1.643587	2.266292	1.735250	1.504655	2.364021	
16.199970	10.824746	9.797070	23.811767	23.811767	29.924453	24.631638	34.419603	16.498759	25.298562	28.844993	38.374267	18.945533	7.039980	4.326888	3.284309	23.811767	23.811767	6.902426	
7.651683	13.370222	9.974125	6.138926	4.218439	40.666192	25.704461	19.792575	24.654770	34.588044	17.258710	16.889592	28.032553	4.744352	3.084990	2.687291	0.529826	0.659706	23.811767	
PWM number=19, seed sequence=  NGAAGGNNNNNNCAAGGTN  , seed sequence enrichment=15.434340, repeat=DR:5
4.312705	4.736638	8.802630	8.802630	3.322852	1.032617	5.833465	0.000000	10.719942	2.957759	6.098219	4.231061	3.231172	8.802630	8.802630	1.858559	0.698149	0.867634	0.000000	
16.450078	17.920320	1.624343	1.084577	2.634658	0.817075	0.000000	25.673553	3.785906	12.652561	7.021506	9.592006	8.802630	0.529626	1.268992	1.167034	1.506302	0.469125	25.446753	
3.889946	8.802630	5.411834	4.270176	8.802630	8.802630	6.175674	5.702248	13.772094	9.848353	10.914316	4.672830	6.520744	3.225996	1.001023	8.802630	8.802630	4.483916	8.635680	
14.649465	4.872084	2.473039	1.375085	0.000000	2.894439	22.577540	9.038511	3.856241	11.164674	10.124352	16.411649	1.312062	0.432854	1.875298	1.010570	1.240748	8.802630	4.638473	
PWM number=20, seed sequence=  NNNAAGGTCAAGGTCNNN  , seed sequence enrichment=53.618500, repeat=DR:0
15.403057	16.985324	0.000000	30.580110	30.580110	4.559142	0.000000	0.873097	0.645402	30.580110	30.580110	1.177508	0.000000	10.923864	3.964875	31.442846	57.755489	3.720056	
55.598953	38.998692	80.141880	2.893161	6.061680	5.730373	4.010894	4.080601	30.580110	0.000000	14.504017	2.863201	1.634397	6.047993	30.580110	5.669566	51.323874	29.971811	
30.124121	25.323121	47.431814	11.555804	1.838877	30.580110	30.580110	3.130473	4.219782	2.262682	1.322701	30.580110	30.580110	14.455504	11.493977	57.181829	10.320201	48.949932	
26.083714	48.057864	6.924809	5.516298	6.626713	6.176078	6.124259	30.580110	3.556566	1.091974	4.702371	4.557884	12.691198	30.580110	9.835685	4.837019	39.833730	30.101337	

ESRRG:RXRA Round 3
PWM number=1, seed sequence=  NNCAAGGTNACCTTGNN  , seed sequence enrichment=365.411677, repeat=M
55.995526	32.338539	7.917724	68.029567	68.029567	3.277821	4.538840	1.274983	0.000000	68.029567	1.159871	3.301922	1.551458	4.753498	6.765083	110.270912	37.067082	
96.797850	99.080983	68.029567	3.296305	5.354800	0.000000	1.717830	2.624774	123.823898	2.836517	68.029567	68.029567	7.074488	1.446796	41.342665	32.792439	79.260783	
79.260783	32.792439	41.342665	1.446796	7.074488	68.029567	68.029567	2.836517	123.823898	2.624774	1.717830	0.000000	5.354800	3.296305	68.029567	99.080983	96.797850	
37.067082	110.270912	6.765083	4.753498	1.551458	3.301922	1.159871	68.029567	0.000000	1.274983	4.538840	3.277821	68.029567	68.029567	7.917724	32.338539	55.995526	
PWM number=2, seed sequence=  NAGGTCNNNNCAAGGTCN  , seed sequence enrichment=277.829616, repeat=DR:5
133.978407	51.724205	4.861359	1.050699	24.442293	1.129277	60.735719	41.607407	35.713994	18.645303	13.016173	51.724205	51.724205	10.551827	2.261915	29.314618	0.000000	75.240005	
17.283946	23.545039	0.000000	0.000000	10.802506	51.724205	33.836672	97.401123	27.659075	96.610960	51.724205	0.000000	10.333699	1.781637	0.000000	3.630606	51.724205	24.738223	
31.147903	21.205573	51.724205	51.724205	18.136467	12.682724	78.219152	24.467490	38.737400	25.189651	36.584633	9.388552	6.015552	51.724205	51.724205	25.640083	11.491361	62.914721	
16.105377	1.735125	6.849113	4.402542	51.724205	12.010198	13.517371	72.913366	105.004330	81.666605	10.262749	6.107180	1.518532	9.289269	3.938409	51.724205	31.372364	13.606048	
PWM number=3, seed sequence=  AAGGTCNNNNNCAAGGT  , seed sequence enrichment=280.683770, repeat=DR:6
52.255570	52.255570	1.192887	0.000000	6.323379	3.311312	73.595741	52.890715	35.149015	22.716628	25.248124	10.742600	52.255570	52.255570	2.829867	2.203706	3.543650	
1.130996	3.839463	2.687419	1.833163	2.872962	52.255570	26.738555	57.045209	52.055443	75.775221	83.627257	52.255570	1.217500	2.079694	1.276438	1.682092	0.000000	
25.215862	7.446619	52.255570	52.255570	16.444908	4.419473	61.540198	39.468065	59.531006	55.176603	55.879748	13.351749	4.684518	4.595861	52.255570	52.255570	15.553029	
1.038079	2.672972	8.783536	1.625267	52.255570	12.922175	14.618238	72.398768	61.307306	61.624685	54.881014	4.669410	9.183540	0.917947	7.888656	0.000000	52.255570	
PWM number=4, seed sequence=  NCAAGGTCNNNNAAGGTN  , seed sequence enrichment=192.734521, repeat=DR:4
37.139445	1.728085	35.881847	35.881847	5.724267	1.045110	7.090715	1.023642	50.111578	34.346936	34.767094	28.096775	35.881847	35.881847	8.291553	1.667087	1.941860	5.468503	
49.865107	35.881847	1.512814	4.920226	0.000000	0.000000	1.909385	35.881847	0.000000	45.841811	40.040324	83.728329	3.007191	2.634636	1.590375	0.000000	4.001932	108.088936	
26.145578	4.787031	1.327983	1.563004	35.881847	35.881847	14.975206	1.917174	55.101363	19.660128	49.506662	28.602558	8.656347	2.181243	35.881847	35.881847	7.585808	11.237380	
32.648413	3.269363	7.338613	1.658552	8.541070	1.875802	35.881847	7.097307	11.963603	60.930526	18.676195	14.255350	7.458709	0.960683	4.334005	3.255216	35.881847	26.046907	
PWM number=5, seed sequence=  CAAGGTCNNNNNGGGGT  , seed sequence enrichment=173.280534, repeat=DR:5
3.931807	32.260052	32.260052	0.538857	1.171160	5.890067	0.000000	51.006991	34.343203	24.296457	6.499607	39.867308	13.704867	38.027402	0.795214	0.516533	2.680638	
32.260052	0.000000	3.944074	1.372241	0.913387	0.731753	32.260052	3.425405	56.032468	49.537856	71.554605	24.886853	1.517420	31.883890	3.647823	0.782664	4.430781	
13.749206	3.282713	2.340290	32.260052	32.260052	8.003814	2.695843	36.825406	19.969391	32.141961	17.159863	41.435577	32.260052	32.260052	32.260052	32.260052	10.843505	
2.133278	3.062507	0.000000	2.744218	0.735591	32.260052	11.500025	4.196520	40.658925	29.090659	48.962566	18.702784	2.734159	1.753190	4.801509	5.529080	32.260052	
PWM number=6, seed sequence=  NNNNNTCAAGGTCATNNNNN  , seed sequence enrichment=44.809142, repeat=DR:0
3.246880	16.086393	13.310013	2.153199	3.470449	1.786385	0.407112	8.342225	8.342225	0.251548	0.415785	0.709212	0.000000	8.342225	11.662561	8.140752	8.137707	13.254398	5.482829	5.988018	
13.214783	8.551703	6.819233	8.732950	9.597156	4.539585	8.342225	0.262071	0.386539	0.000000	0.000000	0.000000	8.342225	0.307752	7.435737	7.182827	7.256137	6.386982	8.435127	8.629195	
15.155265	5.132255	6.630627	11.736511	11.155470	1.599060	5.396472	0.652315	0.491953	8.342225	8.342225	0.956023	0.246347	3.222720	2.625752	8.135139	7.921073	11.094826	14.484116	9.831070	
2.298329	3.023569	6.895891	9.890545	9.738841	8.342225	0.228375	0.295235	0.381551	0.422751	0.000000	8.342225	1.199701	0.000000	8.342225	9.880617	10.118365	2.095677	5.013569	8.485155	
PWM number=7, seed sequence=  CAAGGNNNNNNNNNNAAGGT  , seed sequence enrichment=43.476550, repeat=DR:8
1.374053	8.094133	8.094133	1.474586	0.853758	3.831833	1.684469	12.757322	8.583441	7.108140	5.015884	4.161124	3.880627	1.858980	1.938709	8.094133	8.094133	0.282810	0.175640	0.687464	
8.094133	3.032231	1.108080	0.625398	0.000000	2.735290	27.026418	2.201419	10.650459	15.717923	12.250360	13.355142	4.979495	11.810750	20.504174	0.836700	0.345836	0.773809	0.678489	0.502998	
3.553176	1.189414	1.460743	8.094133	8.094133	5.829272	2.549286	13.171320	3.667948	5.494281	8.084254	9.094921	11.797210	6.475768	10.227284	3.150510	0.198262	8.094133	8.094133	2.370455	
1.548018	2.035469	1.311671	2.260644	0.970387	19.496232	7.243524	1.266229	11.769858	6.991872	8.366010	6.563507	8.979245	14.287358	1.837461	0.572846	0.000000	0.962026	0.272622	8.094133	
PWM number=8, seed sequence=  NNTCAAGGTNACCTTNN  , seed sequence enrichment=315.614917, repeat=DR:0
60.250450	35.256107	16.385892	5.929627	58.758785	58.758785	1.274023	2.620147	3.318632	0.000000	58.758785	3.204723	3.011003	0.000000	6.748847	13.173220	81.937553	
74.769490	98.043708	40.144635	58.758785	1.269810	7.118535	1.994760	0.934893	2.977293	94.838269	1.449764	58.758785	58.758785	6.706259	12.242284	76.253097	28.740009	
35.602249	74.010002	17.144138	33.882354	1.792880	2.533914	58.758785	58.758785	3.768641	117.919512	0.000000	1.228241	2.535260	6.190515	5.649519	135.155523	96.353368	
60.682209	20.760776	58.758785	3.270236	3.866302	0.000000	1.170919	2.376169	58.758785	6.561104	0.000000	0.000000	2.782867	58.758785	58.758785	10.848200	33.850759	
PWM number=9, seed sequence=  CAAGGTNNNNNCAAGGT  , seed sequence enrichment=308.520320, repeat=DR:5
12.583046	57.437967	57.437967	5.580720	1.093472	11.904953	7.333372	131.630865	36.847785	34.221862	26.385651	10.940762	57.437967	57.437967	4.111371	1.147079	5.816148	
57.437967	4.887578	7.285759	0.000000	1.559894	10.948045	124.377135	28.455315	82.182651	54.024311	78.930622	57.437967	2.383618	4.135462	0.000000	0.000000	4.882719	
24.447717	7.771385	7.304476	57.437967	57.437967	23.125195	50.930721	42.065756	40.944961	62.595069	54.261620	30.215353	15.173400	5.317431	57.437967	57.437967	17.300439	
8.381231	8.305561	4.942858	8.732162	1.252984	57.437967	56.426486	9.010234	83.356357	78.457253	75.480378	6.347402	11.315053	7.249995	9.811172	2.590520	57.437967	
PWM number=10, seed sequence=  NCAAGGTCNNNNNNAGGTCN  , seed sequence enrichment=372.572008, repeat=DR:5
23.035928	14.590446	69.362623	69.362623	16.795216	0.000000	7.891346	2.734571	70.350075	74.477507	67.081581	12.483140	106.776412	176.314508	69.362623	5.207219	0.000000	7.249086	0.000000	129.921886	
126.395635	69.362623	0.000000	0.000000	0.000000	0.000000	11.007002	69.362623	70.034042	85.190879	56.060380	130.090004	60.365566	0.000000	4.394427	0.000000	0.000000	3.863683	69.362623	0.000000	
33.954739	28.532308	15.393597	12.127914	69.362623	69.362623	29.488852	13.267887	109.504282	39.632941	80.758036	30.945030	96.379411	38.413966	19.805138	69.362623	69.362623	23.197707	4.978808	96.886022	
124.436959	3.253173	0.000000	10.202211	4.272179	0.000000	69.362623	33.690366	16.968632	111.225793	66.242569	140.375987	12.070855	83.962765	0.000000	18.070314	0.000000	69.362623	23.840709	0.000000	
PWM number=11, seed sequence=  NNNCAAGGTNACCTTNNN  , seed sequence enrichment=141.221488, repeat=M
18.743187	21.907924	11.267391	2.586212	26.291543	26.291543	1.686510	1.394004	0.920737	0.000000	26.291543	0.000000	0.854865	1.012329	3.214528	5.299981	51.496260	27.822926	
36.931331	32.869853	31.300390	26.291543	1.480239	1.934928	0.273510	0.723583	1.671885	41.176670	0.775836	26.291543	26.291543	1.073967	5.440129	38.192031	10.873522	19.963809	
25.889722	31.280950	14.225558	15.886627	0.506361	3.133248	26.291543	26.291543	1.084591	56.807221	0.000000	1.126197	1.519668	3.611971	1.622549	59.780451	36.891913	37.282924	
22.155826	18.173717	49.570203	2.502739	1.998844	1.003266	0.654876	1.673536	26.291543	0.000000	0.369154	0.794731	0.789579	26.291543	26.291543	4.486612	12.141415	21.109952	
PWM number=12, seed sequence=  NACCTTNNNNNNNNCAAGGN  , seed sequence enrichment=56.010630, repeat=ER:11
4.156562	10.427633	0.417651	1.725340	0.000000	0.731885	1.645738	16.080214	10.826219	7.993656	13.101200	8.051960	3.136398	1.700464	2.602783	10.427633	10.427633	0.876900	0.000000	2.074785	
5.933640	0.819175	10.427633	10.427633	0.576620	4.024655	14.251971	3.250461	9.328201	15.226355	4.576739	7.331146	8.132244	9.378195	10.427633	0.356032	0.662132	0.608209	0.000000	1.477396	
32.374257	0.416417	1.430663	1.042729	0.997767	1.488459	15.616463	17.378285	12.342727	8.742663	10.318683	8.866025	16.666622	7.003874	6.328164	1.209108	1.150427	10.427633	10.427633	13.192361	
1.846705	0.269871	1.074283	0.000000	10.427633	10.427633	9.872111	5.916114	9.427290	9.401033	13.949374	17.559655	14.043569	21.601208	3.619237	1.616930	0.991966	0.595619	1.187157	21.974419	
PWM number=13, seed sequence=  NNAGGTCNNNNNGAGGTCNN  , seed sequence enrichment=103.606917, repeat=DR:5
17.721407	47.931188	19.288748	0.794117	0.000000	2.418482	0.000000	26.152444	13.553622	21.728491	2.437186	30.113935	32.375849	19.288748	1.094758	0.000000	2.451508	0.823081	16.721997	13.160919	
38.917288	0.000000	1.800832	0.000000	0.000000	0.972582	19.288748	9.736181	45.890796	21.732980	27.722561	19.500495	0.000000	9.362255	0.000000	0.000000	1.922421	19.288748	4.333946	38.398038	
19.888417	16.415278	2.831996	19.288748	19.288748	6.212782	1.264783	26.039059	10.012587	16.782671	5.427943	15.434441	19.288748	15.135226	19.288748	19.288748	7.166774	4.372476	39.391537	14.998431	
2.697455	4.686762	0.829934	4.277989	2.198873	19.288748	3.287167	2.937963	25.262742	18.421913	49.260739	13.052177	1.378630	0.000000	0.939897	0.000000	19.288748	6.824147	3.470915	21.834232	
PWM number=14, seed sequence=  NNAGGTCNNTCAAGGTNN  , seed sequence enrichment=212.792834, repeat=DR:4
28.086883	76.336091	39.616151	1.664972	1.122168	9.505685	1.011694	24.341628	30.893378	9.333880	3.159275	39.616151	39.616151	5.025172	0.000000	6.568731	0.000000	81.944935	
78.916238	0.000000	6.823596	1.858508	2.298429	7.512884	39.616151	0.000000	62.358904	25.917510	39.616151	1.619381	6.134930	1.638966	0.000000	1.718245	109.754590	0.000000	
35.564528	49.799488	7.047744	39.616151	39.616151	15.406448	2.352660	110.032026	24.905974	13.687671	10.103268	4.404478	2.287514	39.616151	39.616151	11.252446	15.880519	45.201740	
22.320007	25.116874	0.000000	8.633320	2.115091	39.616151	14.352648	18.042712	56.127205	39.616151	4.440610	1.377970	0.000000	2.885879	1.692862	39.616151	45.274064	17.422060	
PWM number=15, seed sequence=  AAGGTCNNNNNNNAAGGT  , seed sequence enrichment=68.534224, repeat=DR:7
12.759181	12.759181	1.527223	0.000000	1.339770	0.000000	17.524345	16.598312	7.703722	7.880979	7.051424	8.718052	6.431641	12.759181	12.759181	0.000000	0.484819	0.570463	
0.318513	0.705204	1.874558	0.000000	1.564764	12.759181	3.752192	13.426317	25.777875	8.589891	10.831934	22.781747	40.199962	0.609075	0.838049	0.791685	0.512595	1.257079	
4.955685	1.713998	12.759181	12.759181	3.840493	0.894426	16.892355	6.716653	8.098795	19.433922	19.069285	6.911262	10.946548	6.111996	1.001190	12.759181	12.759181	2.544403	
2.123003	0.353026	3.227223	0.880390	12.759181	3.209214	3.736516	19.770884	14.190144	13.179418	11.950292	17.925843	0.000000	1.314745	0.470814	3.659537	0.408068	12.759181	
PWM number=16, seed sequence=  NNNNAAGGTNACCTTNNNN  , seed sequence enrichment=50.641593, repeat=M
10.100390	9.997087	4.779372	1.295874	9.428067	9.428067	0.462522	0.764468	0.331677	0.771196	9.428067	0.482600	0.156704	0.202338	0.950639	1.475215	21.285055	13.081363	7.473937	
10.490478	9.933807	10.417708	19.935752	1.508623	1.279214	0.131991	0.492834	0.357886	17.060163	0.367487	9.428067	9.428067	0.498689	2.631817	14.919640	2.837683	4.940184	9.450209	
9.450209	4.940184	2.837683	14.919640	2.631817	0.498689	9.428067	9.428067	0.367487	17.060163	0.357886	0.492834	0.131991	1.279214	1.508623	19.935752	10.417708	9.933807	10.490478	
7.473937	13.081363	21.285055	1.475215	0.950639	0.202338	0.156704	0.482600	9.428067	0.771196	0.331677	0.764468	0.462522	9.428067	9.428067	1.295874	4.779372	9.997087	10.100390	
PWM number=17, seed sequence=  NNCAAGGTNACCTTCNN  , seed sequence enrichment=222.066570, repeat=M
39.727732	10.467557	1.488629	41.342665	41.342665	3.101575	0.000000	0.000000	0.000000	41.342665	0.000000	2.851661	0.000000	4.286929	6.765083	92.176040	61.969351	
66.274385	48.027165	41.342665	0.969871	2.322094	0.000000	0.689206	1.263307	63.737937	0.000000	41.342665	41.342665	1.017962	6.842375	41.342665	27.254267	28.132997	
18.458521	19.334611	10.967549	0.000000	4.623559	41.342665	41.342665	3.623324	88.817843	0.000000	0.000000	0.000000	0.000000	0.000000	68.029567	39.276857	65.356255	
32.472272	91.060822	5.049831	1.598026	1.594721	1.029419	2.089796	41.342665	0.000000	0.000000	0.000000	1.271639	41.342665	41.342665	7.917724	14.753681	15.659347	
PWM number=18, seed sequence=  GAGGTCNNNNCAAGGT  , seed sequence enrichment=193.087391, repeat=DR:5
51.070065	35.947542	0.961099	0.652103	13.272383	0.000000	43.621295	33.294612	19.872318	12.850793	5.142270	35.947542	35.947542	3.185640	0.000000	2.938357	
7.482239	13.920389	4.291159	2.616928	5.422606	35.947542	10.281572	47.174865	46.571691	39.124535	35.947542	1.851589	4.976683	3.024166	1.333898	2.928449	
35.947542	28.432372	35.947542	35.947542	15.329212	6.380578	55.849724	10.654558	38.812490	32.643405	23.308471	4.194422	3.586430	35.947542	35.947542	9.106150	
13.353441	0.882737	3.871236	1.259477	35.947542	8.345194	11.176643	78.871380	40.840253	60.560646	3.847333	3.825602	0.663405	4.363318	2.085162	35.947542	
PWM number=19, seed sequence=  CAAGGTNNNNNNNAAGGT  , seed sequence enrichment=83.179819, repeat=DR:6
2.711691	15.485786	15.485786	0.870690	0.288734	3.090953	0.938230	33.731800	16.742467	7.729942	6.188225	9.484963	11.582489	15.485786	15.485786	0.408007	0.740148	0.375729	
15.485786	0.333112	0.652151	1.028749	0.000000	0.729479	48.332820	12.058914	11.655914	20.973487	16.529061	22.241537	45.623513	0.598328	0.546000	0.382792	1.479703	1.511300	
7.248758	1.406024	1.841216	15.485786	15.485786	4.610296	5.135809	11.400383	7.601373	17.469092	13.495144	13.695054	9.389817	6.724572	3.053856	15.485786	15.485786	3.721740	
2.506452	0.371419	0.963120	4.770251	1.731406	15.485786	13.764224	1.071911	29.376434	16.867835	25.979635	19.508588	4.136888	3.040345	0.455840	2.116609	3.140710	15.485786	
PWM number=20, seed sequence=  NNCAAGGTNNCCTTGNN  , seed sequence enrichment=104.078675, repeat=M
17.396486	8.494839	2.116105	19.376576	19.376576	0.862576	2.275714	0.328288	0.000000	68.029567	0.896581	1.401063	0.372693	1.198696	1.692687	33.036752	11.103750	
27.118923	26.312656	19.376576	0.845837	1.337960	0.505314	0.543914	0.681910	39.668113	2.836517	19.376576	19.376576	2.184860	0.697258	9.381700	8.420908	21.523553	
21.075470	13.029065	12.196163	0.759196	1.900512	19.376576	19.376576	0.667137	38.351559	2.624774	0.707433	0.000000	1.797700	2.301575	19.376576	27.699746	28.403437	
11.000825	30.487042	2.518535	1.231522	0.364948	0.806713	0.595083	19.376576	0.000000	1.274983	2.195060	0.824923	19.376576	19.376576	2.194546	9.567732	15.788442	

ESRRG+4 Round 3
PWM number=1, seed sequence=  NNNNNCCAAGGTCACNNNNN  , seed sequence enrichment=28.136640, repeat=M
14.047291	15.467318	14.743381	11.139850	10.183903	4.716484	2.732085	14.363532	14.363532	2.048915	0.205962	2.316726	1.742122	14.363532	11.154133	10.964728	12.356108	17.411011	9.433770	10.204847	
12.969245	19.892279	15.387473	16.045021	18.262740	14.363532	14.363532	0.968431	0.565142	0.665902	0.628588	1.106240	14.363532	0.742318	14.363532	26.761771	13.984425	11.906121	17.208945	15.948288	
19.635641	7.586741	14.098795	19.077796	18.753557	10.752302	6.133580	1.596865	1.571735	14.363532	14.363532	2.460793	6.505690	3.062289	4.919249	6.865480	16.354983	12.778183	16.598620	19.950946	
11.960024	12.174976	11.708633	11.512463	10.989696	19.927775	2.155380	0.774364	0.000000	0.968088	1.006171	14.363532	6.967714	0.903728	13.618756	10.578475	14.726533	15.624008	14.078758	11.553405	
PWM number=2, seed sequence=  GGGGGNNNNNNNNNCAAGGT  , seed sequence enrichment=63.213555, repeat=M
14.710716	24.787484	23.482039	19.936186	15.037102	28.245433	34.156813	22.596014	33.156250	36.966614	30.073880	28.503945	18.689978	16.158183	4.947749	32.270021	32.270021	0.962380	0.000000	2.256220	
22.708364	17.276594	16.068549	18.289408	16.206389	43.215982	35.967173	17.666884	37.099761	36.549907	35.910562	37.347114	36.543077	62.444372	32.270021	0.696549	1.713215	0.000000	1.060447	2.516068	
32.270021	32.270021	32.270021	32.270021	32.270021	32.566300	36.707754	50.903456	36.201645	31.971320	46.932886	38.546863	48.024833	23.536620	11.501828	2.585308	0.686496	32.270021	32.270021	3.035185	
11.267736	21.052583	17.891762	16.295238	23.122137	28.972001	21.935473	28.309572	21.664424	23.673036	11.459506	23.164464	21.190782	38.672643	2.922712	1.008201	2.334199	0.707886	0.000000	32.270021	
PWM number=3, seed sequence=  NNAGGTCNNNNNNAGGTCNN  , seed sequence enrichment=18.595797, repeat=DR:5
4.506981	11.737039	9.493007	0.995806	0.699263	4.131179	0.839892	12.596626	10.511548	10.460665	7.527642	11.482327	15.828193	9.493007	3.618449	1.348313	5.974296	2.000022	6.661834	11.650606	
8.198660	3.020785	2.802969	0.748635	1.517451	1.416857	9.493007	4.519624	7.776470	7.264727	13.102755	11.744479	3.828115	7.761678	1.708454	0.721848	2.292233	9.493007	11.677069	14.642442	
18.420379	15.599888	4.335095	9.493007	9.493007	6.065152	2.946308	14.326963	8.612730	10.378901	5.848252	8.234975	15.672108	6.377130	9.493007	9.493007	8.230944	4.416379	16.010900	6.463709	
4.794327	6.002843	0.822987	1.276349	0.000000	9.493007	4.920994	0.745382	11.340023	8.823826	14.666678	8.040257	4.135889	1.763000	2.108889	0.948125	9.493007	4.107255	3.437807	10.944807	
PWM number=4, seed sequence=  NNNNAAGGTNACCTTNNNN  , seed sequence enrichment=21.204671, repeat=M
8.206567	9.283010	8.875976	4.535558	10.824817	10.824817	3.083482	1.987617	0.663353	2.313589	10.824817	1.286933	2.507261	2.225721	4.753195	6.638467	12.279839	4.616951	10.463512	
12.588574	9.933807	8.579289	18.649575	2.681996	3.357937	2.111852	1.848128	0.715772	18.372483	2.021176	10.824817	10.824817	4.654433	8.647399	13.349151	14.188416	19.054997	12.357965	
12.357965	19.054997	14.188416	13.349151	8.647399	4.654433	10.824817	10.824817	2.021176	18.372483	0.715772	1.848128	2.111852	3.357937	2.681996	18.649575	8.579289	9.933807	12.588574	
10.463512	4.616951	12.279839	6.638467	4.753195	2.225721	2.507261	1.286933	10.824817	2.313589	0.663353	1.987617	3.083482	10.824817	10.824817	4.535558	8.875976	9.283010	8.206567	
PWM number=5, seed sequence=  NNNNNCAAGGTCAAGNNNNN  , seed sequence enrichment=21.942251, repeat=M
7.263874	12.387253	7.055313	7.064336	6.945077	1.569637	11.201346	11.201346	0.519998	0.215616	1.679330	0.000000	11.201346	11.201346	11.022146	5.799807	8.487876	10.091093	2.451299	13.238425	
11.845581	11.516670	7.922448	15.420024	10.061757	11.201346	1.225354	0.948965	0.530027	0.467774	0.836029	11.201346	1.010327	8.973568	8.857089	11.751207	13.174572	9.447261	11.245153	9.548774	
12.573764	13.382154	18.027734	16.730513	11.784487	6.909500	2.016446	1.115400	11.201346	11.201346	2.107211	2.349269	3.282998	4.005690	11.201346	13.633799	11.691344	13.979628	22.911751	15.245901	
13.986468	6.911583	11.705955	4.191547	16.651695	2.975180	0.595948	1.309310	1.647281	1.030532	11.201346	1.744550	0.000000	12.081624	4.822064	12.834418	11.207253	9.148316	7.365677	7.225530	
PWM number=6, seed sequence=  NNNNNTAGAGGTCAANNNNN  , seed sequence enrichment=16.994034, repeat=M
13.765133	5.691317	10.116091	9.481314	7.324364	1.467832	8.675320	2.163304	8.675320	0.317016	0.415905	0.977585	0.531139	8.675320	8.675320	12.823563	6.806642	1.433783	2.633861	10.705239	
13.734527	14.862866	10.856926	10.387603	3.323548	3.466897	2.835865	0.587099	1.233826	0.353106	0.515163	1.475067	8.675320	0.531096	7.573147	8.995319	13.558280	9.119879	9.999185	5.893970	
4.744775	10.558339	6.729639	6.169610	10.223831	2.707083	4.979268	8.675320	2.644028	8.675320	8.675320	1.691837	0.955413	3.242388	2.981431	7.588241	9.686903	13.508299	14.714645	7.895818	
2.448370	4.692319	7.220549	9.584895	11.633257	8.675320	1.701543	0.852352	0.366018	0.299070	1.256744	8.675320	1.082143	0.853256	7.552892	5.556865	3.889835	5.383265	7.871915	9.604052	
PWM number=7, seed sequence=  CAAGGNNNNNNNNNNAAGGT  , seed sequence enrichment=21.332923, repeat=DR:8
6.412246	10.890289	10.890289	4.751443	4.268791	7.116261	3.368938	14.975987	12.338696	6.561360	8.359807	5.350016	9.701568	5.576939	4.523653	10.890289	10.890289	2.262484	0.263460	1.604083	
10.890289	3.248819	6.094438	2.918526	5.213984	2.735290	18.282577	9.539483	11.469726	13.236146	17.150504	8.903428	7.469243	9.993711	19.649834	1.792928	1.902096	0.773809	0.678489	2.514990	
9.284104	6.966570	5.975767	10.890289	10.890289	14.348976	12.746431	11.707840	9.628365	14.651416	10.461976	16.275121	12.639868	11.332594	15.545471	6.587430	1.229223	10.890289	10.890289	5.577540	
4.081139	4.749428	7.682642	4.332901	3.299315	15.840688	11.143882	6.331145	10.462096	8.898746	9.561154	11.336966	11.972327	16.150926	3.674921	1.209342	1.000405	1.202532	0.817867	10.890289	
PWM number=8, seed sequence=  NNNNNGTTCAAGGTCNNNNN  , seed sequence enrichment=11.871492, repeat=DR:0
5.443150	3.581238	5.675985	3.759408	4.568508	3.150872	0.476526	0.783381	0.912128	6.060303	6.060303	0.310939	0.507763	1.145418	1.143637	10.990410	7.259303	2.577895	3.943023	5.790498	
9.068697	13.361618	9.507952	8.289922	2.466087	4.385219	3.975474	4.141428	6.060303	0.848733	1.206943	1.055655	0.000000	0.420557	6.060303	1.533921	8.285219	6.052623	8.227167	2.554273	
5.401600	5.525452	2.934514	6.317558	6.635249	6.060303	6.692570	2.005547	3.972121	1.109392	0.145851	6.060303	6.060303	2.084254	1.144207	5.637168	2.300681	2.755368	6.152037	12.636379	
4.624503	3.211551	6.422464	6.074224	9.811992	4.533697	6.060303	6.060303	0.958628	0.000000	0.000000	0.000000	1.519642	6.060303	1.449450	1.268883	11.129939	14.339746	6.269110	2.487974	
PWM number=9, seed sequence=  NNAGGTCNNNNNAGGTCNN  , seed sequence enrichment=10.698996, repeat=DR:4
4.665133	10.780559	5.461753	0.682081	0.277575	2.647739	0.599079	6.575062	3.454218	5.659441	3.276853	10.316602	5.461753	1.282846	0.559362	2.081819	0.772595	5.064219	3.487655	
7.002842	1.445560	1.951901	0.487533	0.459005	1.658421	5.461753	2.152445	6.207320	6.922003	8.997044	1.752005	3.803348	0.662798	1.228177	1.408142	5.461753	3.595042	6.720927	
7.074648	6.765120	3.097633	5.461753	5.461753	2.918355	1.447729	9.076385	4.459811	4.097693	7.642612	6.301067	3.630791	5.461753	5.461753	4.166248	2.333625	8.873062	3.724922	
2.940105	1.660206	0.809845	1.235341	0.941792	5.461753	2.110991	0.756385	8.797416	6.250978	2.717683	3.786328	0.968591	1.985686	1.778460	5.461753	3.448675	2.163361	10.665895	
PWM number=10, seed sequence=  NCAAGGNNNNNNNAAGGTN  , seed sequence enrichment=6.919480, repeat=DR:5
3.066792	1.532639	3.532340	3.532340	1.830447	1.077948	4.379327	0.781376	5.792647	4.503511	3.160825	2.231284	0.851891	3.532340	3.532340	1.557977	0.489770	0.482496	1.326128	
4.635440	3.532340	1.188781	1.290188	0.851089	1.205931	1.204396	10.769726	2.301707	3.147231	4.443714	3.009950	6.144110	0.327143	1.196290	1.035631	0.947337	1.613791	8.375440	
2.803535	3.055747	2.633465	1.896177	3.532340	3.532340	2.956132	2.497021	4.391846	2.568241	3.776141	3.693386	4.282687	2.769929	1.665034	3.532340	3.532340	1.521359	2.518945	
4.130940	1.312396	1.389004	1.291323	2.767773	0.682256	4.871719	2.231761	0.911797	4.059768	2.917094	5.038843	2.993166	1.374702	0.680867	1.358479	2.554635	3.532340	3.125072	
PWM number=11, seed sequence=  AGAGGNNNNNNNNNNAAGGT  , seed sequence enrichment=18.734591, repeat=DR:8
9.563861	6.412246	9.563861	5.615676	3.492357	7.667571	4.355894	14.384349	6.942880	4.250097	5.779824	8.245673	5.627006	5.375814	4.467289	9.563861	9.563861	2.067306	0.075191	2.978517	
6.966570	3.453313	7.100370	3.424501	2.341727	6.841147	23.770797	3.246686	12.388446	11.062915	11.650714	13.807556	8.111535	10.547135	23.030756	0.311969	0.772658	0.968653	0.642412	0.904454	
8.754003	9.563861	7.337261	9.563861	9.563861	8.483533	8.173629	12.509443	10.959657	12.092654	11.352120	8.981151	13.622082	11.008030	10.788736	3.737481	0.935601	9.563861	9.563861	3.097929	
6.323194	2.863714	4.319792	3.830218	5.229968	15.035677	7.125496	5.499942	8.549623	11.080325	9.864866	8.285312	8.336827	10.855957	3.199569	0.973336	0.732835	2.010672	0.764915	9.563861	
PWM number=12, seed sequence=  NNNAGAGGTNACCTTNNN  , seed sequence enrichment=20.345108, repeat=M
5.315899	10.818023	1.838665	10.386017	3.879319	10.386017	1.957876	0.891239	1.292852	8.899264	10.386017	2.511981	2.499171	2.247575	1.062034	4.032500	13.365553	6.233712	
9.142681	1.817245	20.396838	5.569967	2.499970	3.141448	2.469030	1.081086	1.104745	12.414370	1.107302	10.386017	10.386017	5.504457	3.147086	13.243514	6.069583	10.102571	
12.956414	19.840338	7.084085	8.740789	10.386017	8.440940	10.386017	10.386017	0.476864	15.163830	0.448107	1.116816	1.268338	3.196300	2.330819	14.498243	17.164186	15.817058	
14.997986	8.716630	12.754709	4.806817	3.142396	1.075839	1.598912	3.062266	10.386017	4.100849	0.924674	2.071531	0.398263	10.386017	10.386017	9.116675	3.744054	7.845812	
PWM number=13, seed sequence=  NNNNCCAGAGGTCANNNN  , seed sequence enrichment=8.388069, repeat=M
4.495112	3.964588	4.945585	2.143128	3.153923	1.522461	4.282043	1.637957	4.282043	0.277591	0.368826	0.882581	0.383906	4.282043	5.178769	5.804919	2.775973	2.035843	
6.017617	5.630064	3.385139	4.436048	4.282043	4.282043	1.598507	0.751778	1.518608	1.055401	0.510133	0.154491	4.282043	1.130162	7.358686	4.492889	5.487289	2.435098	
3.262862	3.509556	3.934802	5.484475	4.075763	1.145129	1.163898	4.282043	1.844149	4.282043	4.282043	0.809929	1.303046	1.231077	1.612217	5.297977	4.408768	5.781471	
3.199123	3.858291	4.924343	5.620880	1.656004	5.854325	0.894039	0.303602	0.688448	0.819209	0.705294	4.282043	0.620437	0.268340	6.879207	1.471408	4.399489	6.116784	
PWM number=14, seed sequence=  NNAGGTCNNNGGGGTCNN  , seed sequence enrichment=8.001298, repeat=DR:3
4.186755	10.707861	4.084600	0.000000	0.304354	0.797559	0.566802	6.560391	4.587556	4.965197	1.226487	5.848587	0.851067	0.469433	2.966028	1.867335	5.113351	4.965439	
3.134434	0.000000	1.711119	0.584945	0.725284	0.800845	4.084600	0.000000	11.005675	4.326243	2.926989	2.913871	1.635861	1.769637	0.820257	4.084600	2.233901	6.032407	
4.843165	3.853322	1.674639	4.084600	4.084600	3.791462	0.663844	3.953970	1.311062	4.334614	4.084600	4.084600	4.084600	4.084600	2.637119	3.004955	4.681972	3.219104	
3.742244	0.550774	0.213786	0.890648	0.564342	4.084600	2.444864	1.538331	4.974880	2.779093	1.645618	0.863885	2.799241	1.667889	4.084600	2.165976	1.841724	4.048790	
PWM number=15, seed sequence=  CAAGGTNNNNNNAAGGT  , seed sequence enrichment=24.900846, repeat=DR:5
4.871031	12.711685	12.711685	3.339100	3.958176	5.731475	3.557113	20.329822	11.799438	7.628399	8.819038	5.470381	12.711685	12.711685	2.669806	1.871188	2.126037	
12.711685	4.092552	2.265151	2.037165	0.698053	3.893863	20.814694	10.189928	15.746184	19.449242	19.878811	19.806195	1.917038	3.922416	2.325973	0.381337	4.413656	
8.888029	5.533186	4.968632	12.711685	12.711685	6.921477	14.001008	13.989515	11.450560	15.001406	10.607083	16.269805	9.639573	4.744313	12.711685	12.711685	6.758365	
3.761695	3.761689	1.920641	4.624057	1.523144	12.711685	14.024285	3.345261	13.288638	9.991056	14.718773	9.521103	4.534955	2.619602	3.129222	3.486469	12.711685	
PWM number=16, seed sequence=  CAAGGTCNNNNNGGGGT  , seed sequence enrichment=43.749711, repeat=DR:5
4.774337	22.333882	22.333882	3.771999	1.171160	10.798456	0.971163	27.465303	20.987513	14.577874	11.374312	20.800335	12.043671	20.915071	7.156925	0.344356	6.701594	
22.333882	3.184574	3.944074	0.686121	0.000000	5.122272	22.333882	3.425405	24.903319	29.722714	16.157491	9.954741	12.898068	17.168249	9.119558	7.043980	7.200020	
21.387654	7.503344	3.120387	22.333882	22.333882	12.005721	5.391687	35.224302	17.246292	25.713569	27.719779	35.157460	22.333882	22.333882	22.333882	22.333882	15.421873	
6.044287	2.552090	1.202570	4.939592	0.735591	22.333882	7.283349	6.294780	32.527140	21.009921	31.009625	15.585653	4.921486	8.181554	9.603017	6.220215	22.333882	
PWM number=17, seed sequence=  CAAGGNNNNNNNNAAGGT  , seed sequence enrichment=10.182214, repeat=DR:6
2.208662	5.197940	5.197940	2.388194	1.497122	3.532518	3.029076	4.131258	3.962385	4.705871	4.711348	3.035697	2.848564	5.197940	5.197940	1.407187	0.420855	0.567869	
5.197940	2.642799	1.734481	1.881437	1.444885	2.917916	9.062438	5.164259	5.960959	5.944289	5.649402	8.394863	11.246166	1.128399	1.547869	1.039046	1.095075	2.087448	
4.011883	3.344940	4.036945	5.197940	5.197940	5.762870	5.728581	6.898248	4.702519	5.407613	6.106183	3.917801	6.210506	4.751128	1.615470	5.197940	5.197940	2.240789	
3.106655	3.242444	1.849179	1.752622	2.269328	7.865796	4.044586	4.239862	6.812055	4.854713	4.147683	6.966600	1.270442	1.136590	0.841609	1.304592	1.064592	5.197940	
PWM number=18, seed sequence=  NNNNCCAAGGTCACANNNN  , seed sequence enrichment=25.732464, repeat=M
18.726767	17.487492	8.378590	5.756288	4.810562	0.000000	13.136220	13.136220	0.818021	0.000000	1.352066	0.000000	13.136220	11.385520	13.136220	11.144145	18.404178	6.672945	13.760751	
12.369526	14.724881	15.684639	17.285788	13.136220	13.136220	0.492148	0.614611	1.755778	1.436556	0.653228	13.136220	0.564184	13.136220	26.405550	15.961015	7.646691	15.633373	17.343068	
7.971626	7.259279	18.190602	13.050717	13.017378	3.125672	1.323835	0.000000	13.136220	13.136220	3.956408	2.805427	4.911757	4.024038	8.754066	13.454064	17.834613	15.745399	16.961576	
12.492248	12.181393	9.917016	16.653377	17.080744	2.105722	1.160506	0.000000	0.439559	0.919380	13.136220	2.598954	0.000000	9.299335	9.949668	11.561583	10.064755	14.077190	5.602497	
PWM number=19, seed sequence=  AGGTCNNNNNNNNNGAGGT  , seed sequence enrichment=7.959470, repeat=DR:9
4.063247	0.826305	0.612611	2.373702	1.359048	5.813476	5.544662	3.110905	3.010197	2.467535	2.516514	2.709032	1.830534	6.632420	6.283488	4.063247	0.417802	0.060283	0.468067	
2.649802	1.022628	0.773147	1.086403	4.063247	0.533844	6.246901	5.601361	5.355204	6.275025	6.303645	5.581624	5.104212	6.109706	0.866895	2.150522	1.152808	0.342627	1.007077	
3.206471	4.063247	4.063247	2.728594	1.519765	4.701688	2.207708	4.639120	4.793029	5.066957	4.630279	4.258695	3.761093	2.578879	4.063247	2.486601	4.063247	4.063247	1.007761	
1.216813	1.293832	0.987861	4.063247	1.356579	2.151539	4.305800	3.201790	3.292595	2.947579	3.342686	4.087938	5.939111	3.258588	0.618873	1.065442	0.630429	0.480031	4.063247	
PWM number=20, seed sequence=  NNNCAAGGTNACCCCNNN  , seed sequence enrichment=32.214666, repeat=M
14.376844	6.728111	5.883880	4.156866	16.445333	16.445333	1.066037	1.406675	1.782137	5.299968	16.445333	7.377016	4.489455	5.402535	8.457354	20.200353	25.625607	16.578544	
15.798217	24.247609	24.189951	16.445333	1.975741	1.424967	0.805805	0.342856	0.679022	24.495529	0.588714	16.445333	16.445333	16.445333	16.445333	16.125380	12.944225	16.923987	
21.709510	21.759565	7.743404	8.310515	0.000000	3.326186	16.445333	16.445333	2.296006	25.000147	2.587253	4.118061	6.163412	8.641359	5.117700	17.973261	13.480419	17.015916	
15.800443	10.755028	22.816832	1.003702	1.232607	0.847355	1.018319	1.019621	16.445333	8.055511	0.325932	3.216380	9.754048	13.391087	11.097656	12.345434	15.614000	15.403502	

ESRRB Round 3
PWM number=1, seed sequence=  NNNNAAGGTNACCTTNNNN  , seed sequence enrichment=416.565336, repeat=M
151.505850	194.943203	124.263669	102.374032	219.639036	219.639036	21.121852	10.549661	1.658383	25.449482	219.639036	9.008534	20.058092	7.486518	28.899423	81.874424	309.451954	173.905172	168.163578	
277.647985	245.861721	264.119551	405.145931	23.635087	20.147624	9.767315	2.710587	2.326258	391.071432	11.208341	219.639036	219.639036	43.552194	80.270419	281.902666	189.415359	256.183851	287.867893	
287.867893	256.183851	189.415359	281.902666	80.270419	43.552194	219.639036	219.639036	11.208341	391.071432	2.326258	2.710587	9.767315	20.147624	23.635087	405.145931	264.119551	245.861721	277.647985	
168.163578	173.905172	309.451954	81.874424	28.899423	7.486518	20.058092	9.008534	219.639036	25.449482	1.658383	10.549661	21.121852	219.639036	219.639036	102.374032	124.263669	194.943203	151.505850	
PWM number=2, seed sequence=  GACCTTGNNNNNNNNGGGGT  , seed sequence enrichment=1527.288118, repeat=ER:11
170.580578	805.280855	4.614278	58.924192	1.410976	24.348884	69.660586	885.688916	800.370361	665.558268	793.750181	653.090059	624.263342	655.345323	906.201259	202.884571	628.817201	79.973565	2.978336	314.687300	
58.415600	116.687072	805.280855	805.280855	15.406476	40.869343	288.446834	560.771338	750.143342	883.171979	766.369733	1035.434224	898.760591	944.173356	838.615201	272.924957	441.151241	90.390422	28.801046	93.419047	
805.280855	4.925839	3.171539	2.032724	19.755109	15.878021	805.280855	1224.014066	1080.326127	1015.598792	844.256078	739.739511	811.068813	662.965375	889.013317	805.280855	805.280855	805.280855	805.280855	251.219064	
2.864016	73.950766	2.132299	11.964152	805.280855	805.280855	116.224944	424.459734	513.874113	644.935917	788.233381	902.865225	921.696945	1063.777472	607.007025	237.502028	97.856692	138.511173	59.201552	805.280855	
PWM number=3, seed sequence=  CAAGGNNNNNNNNNNAAGGT  , seed sequence enrichment=309.816288, repeat=DR:8
61.374355	163.354329	163.354329	38.830761	19.807188	126.997880	40.988748	257.365108	158.257190	140.522458	127.626394	114.728124	118.359125	96.666943	91.765541	163.354329	163.354329	10.463987	1.053841	42.393631	
163.354329	35.087250	28.256031	19.178883	15.641953	52.882282	406.191167	55.035479	180.238544	201.851225	197.639142	149.132422	156.854096	209.867941	398.977059	15.299650	20.058463	2.063492	1.356978	16.095937	
122.068773	48.086326	58.562521	163.354329	163.354329	170.842497	126.444596	237.083768	149.927394	171.696282	194.973192	215.406017	201.816553	147.728457	165.681999	74.466601	12.173272	163.354329	163.354329	75.157356	
43.485238	41.840201	29.981041	35.039984	19.213659	267.463932	154.899966	53.814735	175.240111	148.736179	136.844014	158.717525	155.041637	222.385827	58.798744	16.612545	5.335493	19.000012	1.908357	163.354329	
PWM number=4, seed sequence=  NNNNNTCAAGGTCATNNNNN  , seed sequence enrichment=355.990191, repeat=DR:0
155.038519	197.768008	194.530952	130.268523	76.349879	46.247531	14.452476	187.700069	187.700069	3.270120	0.831569	10.283569	0.868354	187.700069	167.615408	152.639105	169.729311	143.388487	82.242434	155.688465	
235.833043	203.340483	190.086130	158.939693	217.135645	123.930684	187.700069	0.786214	3.092314	1.403853	2.152431	0.000000	187.700069	1.846512	230.210414	209.328105	223.903650	176.706510	187.681576	212.493922	
211.163353	225.819238	221.652396	257.364918	262.582591	57.299648	75.100899	8.480092	3.074706	187.700069	187.700069	41.427674	10.100213	110.158435	42.957307	208.801904	208.324215	234.470654	322.512993	247.742973	
152.838893	122.958487	135.619192	191.629305	205.597757	187.700069	10.276874	1.476177	2.670857	7.398141	2.217966	187.700069	31.192226	4.600775	187.700069	177.851099	141.657104	170.797668	163.442361	143.476261	
PWM number=5, seed sequence=  AAGGTCNNNNNNNNCAAGGT  , seed sequence enrichment=1012.714907, repeat=DR:9
533.965999	533.965999	147.017993	32.497476	238.564485	95.840750	699.454914	598.104430	482.774015	413.592737	443.985762	388.512710	324.041662	289.920663	119.354479	533.965999	533.965999	24.791900	2.624815	118.988165	
230.356682	127.208802	34.935814	19.452661	86.067339	533.965999	154.460158	657.657674	599.271060	535.817349	397.543706	566.166421	682.269482	736.953047	533.965999	32.385924	75.970204	5.084324	0.000000	56.475810	
453.537325	227.389036	533.965999	533.965999	296.580020	219.196909	894.889466	419.520235	653.520035	670.149707	737.420359	692.819196	736.039154	613.098616	187.158535	144.058513	24.206179	533.965999	533.965999	305.055808	
161.403895	58.793186	86.752033	56.952731	533.965999	216.667403	91.970329	563.936054	388.974658	508.312095	492.753957	454.787458	373.022435	524.080882	92.539330	34.083474	12.561077	68.160972	5.435348	533.965999	
PWM number=6, seed sequence=  AGGTCNNNNNNNNNCAAGGT  , seed sequence enrichment=414.898729, repeat=DR:10
218.760297	77.947171	32.110433	121.522814	86.208966	319.943047	247.191417	184.649018	189.569768	218.951964	246.225884	186.553458	149.388611	132.832553	29.700502	218.760297	218.760297	1.832781	0.000000	17.799771	
95.096518	58.293922	33.064618	59.458276	218.760297	70.090302	224.304466	283.637947	216.158050	162.637439	202.409399	220.836144	130.837285	250.900642	218.760297	0.000000	2.438176	0.000000	0.000000	1.696756	
171.368774	218.760297	218.760297	123.702436	109.067136	312.340070	169.652023	244.235694	287.598062	291.999672	286.598675	300.098395	297.698329	209.875720	72.390738	24.167417	7.482243	218.760297	218.760297	42.498470	
50.799383	67.687044	44.416307	218.760297	72.097488	43.659384	264.715694	173.880251	172.591120	185.245026	118.254872	151.189402	266.594601	276.576400	20.430567	2.376456	2.577921	9.395351	0.000000	218.760297	
PWM number=7, seed sequence=  GACCTTGGNNNNNNNAAGGG  , seed sequence enrichment=2159.312367, repeat=ER:11
157.719348	1138.523169	0.000000	91.444426	0.000000	79.509187	242.913921	636.388670	901.400996	876.304964	950.811862	1064.374799	637.192845	1159.259925	747.916867	1138.523169	1138.523169	60.589013	38.661488	558.222505	
217.745791	186.375090	1138.523169	1138.523169	128.354217	72.427680	218.130261	482.447206	1449.662658	1073.232000	1074.506779	655.655573	1049.950996	1456.768397	1315.450512	97.717028	97.483497	100.347680	96.882649	181.137138	
1138.523169	43.612622	0.000000	0.000000	22.127599	23.158243	1138.523169	1138.523169	1633.903120	1896.441003	1147.938180	1391.554431	1240.890310	1119.609136	1562.788685	918.337947	208.046020	1138.523169	1138.523169	1138.523169	
0.000000	84.626159	18.164773	13.622144	1138.523169	1138.523169	369.512587	408.795757	577.523491	621.343646	1372.624460	1292.538731	1530.389089	927.095868	756.213698	447.762838	0.000000	164.983890	174.608756	603.826163	
PWM number=8, seed sequence=  GGGGGNNNNNNNNTCAAGGT  , seed sequence enrichment=866.183375, repeat=DR:0
318.109513	388.710195	340.354080	268.502416	281.338983	365.987304	336.933963	527.389240	570.613274	364.921940	480.368500	284.133574	84.756516	126.957155	26.416399	456.705503	456.705503	7.354212	0.000000	64.359977	
318.647825	318.930471	248.042063	226.401464	283.117501	513.673039	678.778967	363.598768	424.642995	610.501607	494.183265	408.788354	438.198384	378.135362	456.705503	0.000000	13.061503	0.000000	3.870976	17.259171	
456.705503	456.705503	456.705503	456.705503	456.705503	462.149059	478.358565	550.443368	446.977149	540.660853	469.401106	641.080139	765.540671	151.306844	147.348362	21.370497	4.150511	456.705503	456.705503	97.866526	
265.503738	254.191372	264.166370	285.408858	354.492075	511.428335	398.141692	315.123441	360.643709	338.528752	379.456473	314.338514	489.702868	456.705503	8.648779	6.945610	2.100674	2.613658	6.558641	456.705503	
PWM number=9, seed sequence=  CAAGGTCNNNNNNNNGGGGT  , seed sequence enrichment=847.097693, repeat=DR:8
78.369872	446.642350	446.642350	8.259060	1.037765	76.230005	4.084728	654.006551	529.496188	427.659543	384.648611	390.182139	379.917062	395.221334	550.712567	116.952806	474.993173	63.421312	5.638449	202.440628	
446.642350	7.392858	5.203076	3.445356	2.294768	9.271356	446.642350	17.675759	582.574015	452.591541	501.516959	531.102986	489.592934	448.381099	543.573718	211.908708	348.172695	150.132097	35.550293	92.041756	
317.932457	32.283878	19.762918	446.642350	446.642350	113.872194	56.016845	661.997040	285.369423	563.569658	534.721416	442.594596	514.148958	427.899900	453.172018	446.642350	446.642350	446.642350	446.642350	186.037576	
47.748535	13.354673	5.061282	22.261612	8.228919	446.642350	90.357159	5.375569	583.598961	315.366054	356.694637	456.687881	404.899320	523.720064	305.409031	148.193142	88.042223	136.628935	47.907542	446.642350	
PWM number=10, seed sequence=  NNAGGTCNNNNCAAGGTCNN  , seed sequence enrichment=628.394849, repeat=DR:5
244.700259	551.459226	331.328670	60.014489	11.784848	189.214739	23.765636	507.672307	239.360537	113.563921	209.435720	137.673102	331.328670	331.328670	64.707885	6.287733	187.065148	30.007874	285.705932	355.679510	
491.020093	166.465516	168.574924	29.876483	0.000000	50.249832	331.328670	116.124640	530.629266	377.547309	386.571105	331.328670	5.153091	83.541729	10.668611	0.000000	66.823211	331.328670	138.574094	387.661946	
421.921670	398.005890	232.303207	331.328670	331.328670	223.052201	160.802428	431.077907	321.838338	469.402850	351.784480	281.336917	117.002970	58.613042	331.328670	331.328670	327.505122	223.583842	627.895511	254.327739	
164.473875	162.815009	36.960879	77.028663	18.020012	331.328670	162.974505	18.961758	280.492523	350.000294	406.111364	120.757238	67.086513	24.847146	96.761424	5.805707	331.328670	159.605672	153.907483	434.124848	
PWM number=11, seed sequence=  NNNNCAAGGTNACCCCNNNN  , seed sequence enrichment=383.731014, repeat=M
106.682380	209.797533	120.159750	74.968761	14.894387	202.326748	202.326748	7.906940	3.600709	2.786784	6.265929	202.326748	27.893915	27.997725	31.137139	64.679695	188.840835	336.828334	213.694611	155.588265	
264.269261	263.396218	266.604795	273.087878	202.326748	6.098950	3.316956	3.583514	1.095265	0.000000	413.433342	9.072470	202.326748	202.326748	202.326748	202.326748	128.906028	103.625095	196.615196	276.658385	
284.653433	202.833963	220.791472	65.214042	75.492041	9.386141	12.514695	202.326748	202.326748	4.164938	354.801988	2.948282	6.249992	48.163061	67.487725	86.410280	211.513319	269.999789	239.353530	177.988505	
194.002475	129.714617	150.006549	365.810622	4.084964	12.648493	2.425567	7.239549	4.383275	202.326748	0.000000	1.089418	21.684602	24.926012	206.926205	106.208271	298.660371	156.062858	174.313782	181.552960	
PWM number=12, seed sequence=  NNAGGTCNNNCAAGGTCNN  , seed sequence enrichment=557.367885, repeat=DR:4
278.401310	407.760398	293.878857	42.724995	16.384731	129.762908	20.058902	363.300889	285.532375	211.781078	73.593256	293.878857	293.878857	30.095392	4.373258	138.706921	11.941579	299.549055	185.223932	
349.808487	89.101663	87.702406	17.114017	6.086235	40.019470	293.878857	76.947303	363.362394	307.760853	293.878857	22.288243	36.751327	5.360539	3.209370	41.170502	293.878857	56.713848	493.080831	
390.624035	463.539271	205.679337	293.878857	293.878857	174.239016	73.973498	501.328226	214.768606	261.685777	168.000283	48.769156	23.633931	293.878857	293.878857	187.208617	78.713016	570.917748	229.129025	
134.589473	178.370142	13.703783	34.894804	23.794973	293.878857	85.974511	85.678645	385.488881	413.889283	73.278291	16.877973	12.769716	57.280563	8.626152	293.878857	113.792006	58.750172	377.655194	
PWM number=13, seed sequence=  NAGGTCNNNNNCAAGGTCN  , seed sequence enrichment=588.313649, repeat=DR:6
541.888593	310.195380	31.592014	16.521649	109.653567	19.145982	442.553340	346.057885	311.619240	184.891402	126.380163	91.149142	310.195380	310.195380	11.469972	0.000000	118.089171	4.951524	391.552958	
101.442172	81.842421	11.031517	13.389595	51.258909	310.195380	107.293925	335.513453	337.702948	412.771563	380.040406	310.195380	8.337557	7.801601	2.692200	0.000000	8.382155	310.195380	66.015977	
383.570586	155.385528	310.195380	310.195380	102.414861	85.045581	484.707707	204.231104	353.349548	422.223685	347.110645	107.356286	61.723109	19.033323	310.195380	310.195380	140.751991	75.677718	565.213543	
184.791956	20.132358	42.194878	21.610327	310.195380	66.924019	20.881213	434.824115	231.361900	219.342086	416.238766	35.624143	16.278636	5.246331	28.611729	6.115832	310.195380	74.582659	42.031106	
PWM number=14, seed sequence=  NNNCAAGGTCAAGGTCNNN  , seed sequence enrichment=1330.286204, repeat=DR:0
485.318365	621.533934	526.784550	173.382328	701.409249	701.409249	99.252116	0.000000	15.103390	9.637859	701.409249	701.409249	186.928488	42.716057	375.520463	45.509140	822.041964	637.874551	321.092723	
1004.210676	813.162450	610.878187	701.409249	120.277101	56.424692	50.318447	48.077015	48.662556	701.409249	0.000000	202.703430	50.646514	115.692984	129.450275	701.409249	228.562814	887.590080	780.370795	
804.714017	975.230782	931.313291	534.472411	213.101868	32.577809	701.409249	701.409249	30.358022	72.269181	94.793914	20.528688	701.409249	701.409249	544.873367	276.146458	1206.214603	469.298657	1116.981204	
556.451855	352.510943	760.025197	179.458446	58.293149	38.022274	99.315276	113.608620	701.409249	33.739140	7.606571	90.048733	58.675451	106.525756	701.409249	213.673736	73.993597	1119.956575	526.820997	
PWM number=15, seed sequence=  NAGGTCNNNNNNCAAGGTCN  , seed sequence enrichment=383.366519, repeat=DR:7
276.680166	202.134564	37.617880	7.633173	108.193855	29.601369	352.853677	267.208888	170.366444	166.611726	165.374580	98.460825	47.311387	202.134564	202.134564	0.000000	0.000000	20.265125	4.856438	395.387303	
86.264596	99.602255	31.431781	7.774052	39.262120	202.134564	63.598873	336.934323	77.639685	192.444682	110.647483	255.775820	202.134564	11.850400	5.079086	5.334821	6.981365	0.000000	202.134564	0.000000	
300.365159	153.663197	202.134564	202.134564	101.128482	94.889333	217.126706	110.514167	288.751608	259.240454	302.213441	171.894701	128.499716	29.804326	4.322866	202.134564	202.134564	77.638049	28.512523	248.365842	
139.269876	64.163970	27.051627	17.547023	202.134564	76.632391	49.553527	167.886423	238.484507	184.488615	198.279955	296.808845	35.314179	20.175021	0.000000	9.730538	0.000000	202.134564	42.095575	45.909620	
PWM number=16, seed sequence=  AGGGGTCGNNNNNNNAAGGT  , seed sequence enrichment=1145.053715, repeat=DR:8
603.743212	107.718218	527.838087	69.397846	13.857397	191.565459	31.876692	424.116266	712.721522	666.911165	359.584116	416.511865	344.941283	333.933202	476.320198	603.743212	603.743212	0.000000	0.000000	77.060972	
291.280460	87.029031	228.936513	33.048533	47.909576	0.000000	603.743212	95.564544	807.509986	740.212449	671.906421	716.621582	768.223789	1208.735985	1628.824943	24.246339	12.120345	0.000000	0.000000	0.000000	
337.986859	603.743212	603.743212	603.743212	603.743212	184.953057	66.617563	603.743212	443.674049	686.435148	1001.241826	862.528958	729.061423	371.442968	563.848292	156.728833	10.280123	603.743212	603.743212	174.908926	
245.186632	79.899252	11.275080	51.397528	28.653300	603.743212	99.711441	38.472476	599.455291	347.041273	327.303270	401.496374	542.852647	844.962167	82.911191	20.849806	0.000000	71.059636	20.325442	603.743212	
PWM number=17, seed sequence=  ACCTTNNNNNNNNNNAGGTC  , seed sequence enrichment=272.566396, repeat=ER:11
143.713879	2.585534	21.217915	3.407763	29.572575	84.134069	162.614578	156.001328	149.140604	130.174123	103.414294	128.237314	105.838257	144.743895	227.629929	143.713879	38.588955	17.542913	45.785712	8.880167	
104.139222	143.713879	143.713879	26.957151	93.165026	180.141017	156.923348	173.026682	184.750210	185.142392	210.198202	182.400285	214.381729	216.438493	64.861616	72.214619	26.106221	16.005941	20.083211	143.713879	
15.116808	1.140267	2.102223	21.846668	22.242091	211.113782	161.180869	116.739665	132.518419	145.105224	133.202709	135.314431	93.774117	112.256469	208.883477	86.632282	143.713879	143.713879	53.936945	31.083915	
63.232700	1.298969	10.571143	143.713879	143.713879	93.158827	92.265768	117.952140	104.781691	112.768029	122.689104	126.910655	156.075591	105.515581	117.706302	26.308417	52.497261	16.194938	143.713879	34.404019	
PWM number=18, seed sequence=  CAAGGACNNNNNNNCAAGGG  , seed sequence enrichment=1502.974165, repeat=DR:8
132.266055	792.461033	792.461033	14.130386	16.968380	792.461033	11.292793	1104.480397	451.174960	886.015504	700.209524	567.891382	367.857934	611.099960	41.749601	792.461033	792.461033	50.919893	0.000000	277.567808	
792.461033	19.347623	17.131607	19.439758	0.000000	65.667852	792.461033	0.000000	675.775794	577.455765	700.397275	514.600590	847.841617	1025.442216	792.461033	0.000000	0.000000	0.000000	25.852897	24.066563	
258.334544	95.337481	45.546445	792.461033	792.461033	592.106990	81.495252	1510.355491	1151.905163	910.746230	973.858907	1290.021872	1181.643268	775.631468	278.383631	27.191996	42.720879	792.461033	792.461033	792.461033	
42.921356	44.648563	0.000000	180.633662	0.000000	847.297735	34.172527	147.677363	737.945733	716.065438	732.954311	665.614413	681.264516	819.632586	25.330054	33.916673	0.000000	42.908783	38.698946	986.832767	
PWM number=19, seed sequence=  NNAAGGTCNNNGGGGTCNN  , seed sequence enrichment=297.958599, repeat=DR:3
95.406728	100.996472	157.102221	157.102221	6.506746	0.806113	18.282055	0.000000	265.690320	202.608257	204.497814	55.311762	116.470967	20.509241	2.045625	55.760374	15.222665	188.891874	143.080450	
188.810612	325.623517	12.528651	2.417982	0.000000	0.000000	2.743033	157.102221	19.124530	218.022507	168.731956	77.119986	81.499144	24.227139	6.165520	22.971857	157.102221	18.038240	279.133599	
154.583756	176.788500	73.744949	11.874937	157.102221	157.102221	19.228927	3.069629	158.589956	85.274278	130.798445	157.102221	157.102221	157.102221	157.102221	53.278487	27.966969	245.960519	84.116274	
213.594926	56.862861	8.549692	0.000000	13.785585	5.931128	157.102221	15.474723	0.000000	225.343783	139.931929	39.954782	12.949122	29.682503	17.852204	157.102221	38.975524	14.994157	268.624860	
PWM number=20, seed sequence=  CAAGGTCNNNNNNNNGGTCG  , seed sequence enrichment=526.654021, repeat=DR:6
39.729206	277.684607	277.684607	14.101064	2.437599	40.629992	0.000000	444.717848	412.076809	216.267447	213.354026	161.909747	379.418932	262.861879	512.350662	53.399424	22.929855	172.846702	56.145302	238.109699	
277.684607	4.128928	15.373063	0.000000	0.000000	4.289439	277.684607	0.000000	357.127805	293.862835	214.683941	421.959150	220.181768	118.280341	240.951471	79.230992	14.865383	78.264432	277.684607	92.320673	
156.286552	28.153094	25.309059	277.684607	277.684607	69.120485	46.498204	361.505134	128.064042	411.221148	417.039971	202.291038	279.878686	464.791674	250.980436	277.684607	277.684607	171.896672	94.710811	277.684607	
22.465146	11.623453	4.126318	13.621893	0.000000	277.684607	45.946852	41.039826	355.754727	168.945778	215.522845	389.761065	227.375974	204.610903	108.359531	79.831911	72.981060	277.684607	106.469266	35.412535	

ESRRB:RXRA Round 3
PWM number=1, seed sequence=  NNNCAAGGTNACCTTNNN  , seed sequence enrichment=91.389827, repeat=M
7.208918	10.953962	9.657764	1.293106	15.858391	15.858391	1.349208	0.697002	0.000000	1.938939	15.858391	0.454167	0.854865	0.000000	0.459218	7.066641	19.072689	16.693756	
17.045230	22.865984	16.276203	15.858391	0.370060	0.386986	0.000000	0.000000	0.417971	22.718163	0.775836	15.858391	15.858391	0.715978	2.929300	22.568018	13.980242	29.177875	
25.889722	20.240614	12.193336	5.295542	1.012721	1.342821	15.858391	15.858391	0.542296	35.086813	0.000000	0.375399	0.379917	0.451496	1.216912	29.036219	15.810820	13.557427	
16.113328	8.260780	26.850527	4.004383	0.499711	0.000000	0.327438	0.334707	15.858391	0.000000	0.369154	0.794731	1.579158	15.858391	15.858391	5.982150	15.176769	3.247685	
PWM number=2, seed sequence=  CAAGGNNNNNNNNNNAAGGT  , seed sequence enrichment=48.341627, repeat=DR:8
1.603062	8.388466	8.388466	1.966114	0.341503	3.831833	0.561490	16.639985	9.656371	2.733900	6.130525	7.727801	7.114483	8.675238	3.231181	8.388466	8.388466	0.565621	0.000000	2.062393	
8.388466	1.732704	1.292760	0.625398	0.744855	1.823527	30.205997	0.733806	4.915597	9.927109	4.900144	9.645381	10.788906	8.176673	21.358515	0.478114	1.037507	0.773809	0.339245	0.502998	
4.011650	1.359331	1.062359	8.388466	8.388466	5.380866	4.078858	12.195667	9.169871	12.362132	9.986432	7.658881	10.533223	5.261561	9.409101	2.577690	0.277566	8.388466	8.388466	1.952139	
1.407289	0.678490	0.936908	1.130322	0.582232	21.933261	5.571941	0.633115	8.500453	8.263121	11.353870	8.950236	4.788931	13.044979	2.449948	0.254598	0.500203	0.962026	0.545245	8.388466	
PWM number=3, seed sequence=  NNAAGGTCAAGGTCNN  , seed sequence enrichment=60.763400, repeat=DR:0
5.259331	3.393483	10.543950	10.543950	0.558342	0.835218	0.525111	0.393599	10.543950	10.543950	1.408397	0.456185	2.380010	0.755673	20.856057	11.348341	
13.022351	30.692908	1.801333	0.939289	0.679304	2.440826	0.000000	10.543950	0.000000	4.590392	0.000000	0.000000	1.783992	10.543950	0.000000	16.015594	
10.206906	9.732390	6.260118	0.000000	10.543950	10.543950	0.486865	0.423959	1.289922	0.254192	10.543950	10.543950	2.144312	2.576955	7.049803	4.247987	
15.574376	2.150540	1.438974	1.673776	0.606847	0.000000	10.543950	0.000000	0.619284	0.000000	0.000000	3.450799	10.543950	2.554347	2.752767	20.759220	
PWM number=4, seed sequence=  CAAGGTNNNNNNAAGGT  , seed sequence enrichment=55.761859, repeat=DR:5
2.029596	9.676059	9.676059	1.335640	0.659696	2.605216	0.000000	21.007482	9.439550	10.679758	2.939679	1.562966	9.676059	9.676059	0.593290	0.207910	0.425207	
9.676059	0.255784	0.755050	0.254646	0.000000	0.556266	25.151089	2.264428	16.795929	10.805134	7.016051	19.806195	0.319506	1.307472	1.162987	0.762675	1.393786	
4.888416	1.064074	0.752823	9.676059	9.676059	3.681637	6.000432	9.326343	6.543177	8.077680	8.839236	16.269805	3.937290	0.615004	9.676059	9.676059	2.094141	
1.196903	1.612152	0.480160	1.321159	0.761572	9.676059	10.724453	1.672631	9.135939	9.991056	19.134405	0.793425	1.360487	0.654900	2.607685	0.581078	9.676059	
PWM number=5, seed sequence=  NNNNTCAAGGTCAANNNN  , seed sequence enrichment=29.823870, repeat=DR:0
6.930660	8.056999	5.350513	1.545862	1.213100	0.298029	5.175178	5.175178	0.086405	0.246097	0.241851	0.363939	5.175178	5.175178	6.418213	2.429861	5.052209	2.387000	
4.088956	5.348734	5.405087	7.618839	2.112078	5.175178	0.101868	0.288856	0.083656	0.000000	0.148688	5.175178	0.000000	5.855043	4.287985	5.951457	3.905641	4.907761	
6.817272	5.249464	5.739015	7.166673	1.145113	1.866916	0.430089	0.046036	5.175178	5.175178	1.124014	0.473348	1.420856	0.683186	6.121353	6.109115	7.391826	8.155046	
2.443437	1.599775	3.879434	4.997835	5.175178	0.517219	0.223858	0.142452	0.000000	0.215623	5.175178	0.402206	0.228495	3.568288	3.668280	5.732849	3.520555	4.425096	
PWM number=6, seed sequence=  NAAGGTCNNNNAAGGTN  , seed sequence enrichment=26.365274, repeat=DR:4
2.807117	4.575026	4.575026	0.611092	0.151435	0.908734	0.133088	7.520976	6.269628	2.336221	1.785807	4.575026	4.575026	0.512446	0.000000	0.534328	0.672006	
8.374970	0.847149	0.700944	0.000000	0.361633	0.000000	4.575026	1.189965	5.565903	5.851991	12.453500	0.458306	0.000000	0.280207	0.000000	0.212714	8.217030	
6.792359	1.659001	0.457476	4.575026	4.575026	1.571825	0.725597	5.268974	2.606516	3.252455	2.812067	2.603102	0.000000	4.575026	4.575026	0.682302	2.501443	
0.711191	0.332666	1.133976	0.654261	0.571693	4.575026	1.274293	0.000000	6.137257	7.793896	3.886283	0.243321	0.000000	1.193146	0.264999	4.575026	8.497018	
PWM number=7, seed sequence=  NAAGGTNNNNNNNAAGGTN  , seed sequence enrichment=13.552003, repeat=DR:6
0.284884	2.351607	2.351607	0.396271	0.202467	0.437947	0.000000	5.037677	1.677479	1.625575	0.678044	0.926015	1.420499	2.351607	2.351607	0.965395	0.284738	0.000000	0.000000	
4.623024	0.220189	0.000000	0.254052	0.189219	0.123861	6.726969	0.534224	5.081078	3.716059	2.398548	3.119899	6.550893	0.137392	0.281580	0.272610	1.209119	0.361093	6.707474	
3.536458	0.700859	0.141142	2.351607	2.351607	0.512454	2.613110	2.029861	0.923839	1.866723	2.613552	1.368543	1.244389	0.696264	0.386323	2.351607	2.351607	0.282099	0.514997	
1.486770	0.101262	0.317232	0.210724	0.241813	2.351607	0.732878	0.735524	3.416661	2.740337	3.610072	4.530153	1.437277	0.153731	0.284221	0.367270	0.402758	2.351607	3.588874	
PWM number=8, seed sequence=  NNNNAAGGTNACCTTNNNN  , seed sequence enrichment=30.184840, repeat=M
3.787646	3.570388	2.048302	1.295874	5.237815	5.237815	0.770871	0.458681	0.000000	0.000000	5.237815	0.321733	0.000000	0.000000	0.190128	2.950430	6.549248	1.538984	5.979149	
5.594922	6.208629	7.353677	12.218687	0.335249	0.319804	0.263981	0.123209	0.357886	9.842402	0.367487	5.237815	5.237815	0.166230	1.127922	3.926221	4.965946	9.174628	5.815513	
5.815513	9.174628	4.965946	3.926221	1.127922	0.166230	5.237815	5.237815	0.367487	9.842402	0.357886	0.123209	0.263981	0.319804	0.335249	12.218687	7.353677	6.208629	5.594922	
5.979149	1.538984	6.549248	2.950430	0.190128	0.000000	0.000000	0.321733	5.237815	0.000000	0.000000	0.458681	0.770871	5.237815	5.237815	1.295874	2.048302	3.570388	3.787646	
PWM number=9, seed sequence=  NNNNGGTCAAGGTCNNNN  , seed sequence enrichment=13.166531, repeat=DR:0
1.798772	2.083586	2.843608	6.019921	0.505692	0.434759	0.134754	0.378332	2.284718	2.284718	0.486234	0.060578	0.493826	0.129367	4.745954	2.972883	0.581670	1.379320	
4.614445	4.359775	1.610713	0.837622	1.012792	1.012439	0.193104	2.284718	0.000000	1.084395	0.000000	0.000000	0.800144	2.284718	0.413994	2.758835	3.522459	1.266762	
1.957190	2.162323	3.404441	0.505460	2.284718	2.284718	0.338162	0.458521	0.240333	0.054630	2.284718	2.284718	0.549990	0.853985	1.118455	1.073326	3.218519	3.224998	
1.155970	0.832972	0.816330	0.764342	0.762813	1.376966	2.284718	0.191355	0.078187	0.370626	0.153388	0.957239	2.284718	0.345970	0.673138	4.227498	1.387718	2.741096	
PWM number=10, seed sequence=  NNAAGGTCNAGGTCNN  , seed sequence enrichment=22.168281, repeat=DR:0
2.806877	1.082331	3.846744	3.846744	0.339965	0.326333	0.150288	0.305496	10.543950	3.846744	0.982534	0.306540	0.691425	0.272838	7.507452	5.405566	
4.146900	11.254153	0.759859	0.229501	0.193054	0.608741	0.227284	3.846744	0.000000	1.449574	0.275418	0.315831	0.835920	3.846744	0.000000	5.094951	
3.804137	3.737487	1.998047	0.000000	3.846744	3.846744	0.813486	0.187036	1.289922	0.567058	3.846744	3.846744	0.849644	0.976449	2.817252	1.362817	
4.957923	0.688240	0.457898	0.617917	0.356168	0.000000	3.846744	0.000000	0.619284	0.000000	0.212923	1.355984	3.846744	1.202845	0.881073	7.421980	
PWM number=11, seed sequence=  NNNAAGGTNNCCTTGNNN  , seed sequence enrichment=26.168553, repeat=M
1.778455	4.587019	1.637589	4.540890	4.540890	0.436427	0.436957	0.197260	0.000000	15.858391	0.530209	0.252167	0.371620	0.257670	1.158657	7.241828	2.704702	4.350352	
3.600988	4.174652	8.206653	0.870234	0.233095	0.209902	0.120303	0.240891	11.420528	0.542296	4.540890	4.540890	0.713799	0.378279	1.506834	3.811816	5.883655	6.904423	
8.062356	4.285741	6.215350	1.151019	0.303647	4.540890	4.540890	0.385343	6.515264	0.417971	0.067027	0.199013	0.542241	0.096997	4.540890	4.512607	6.356033	5.133737	
4.542107	5.204031	2.402354	0.500305	0.248664	0.447136	0.365762	4.540890	0.917454	0.000000	0.254836	0.345416	4.540890	4.540890	0.430757	3.048109	2.950367	2.348525	
PWM number=12, seed sequence=  AGAGGNNNNNNNAAGGT  , seed sequence enrichment=10.278916, repeat=DR:5
1.783646	0.706107	1.783646	0.695008	0.277919	1.039682	0.258454	3.274176	2.235383	1.322989	1.004600	0.000000	1.783646	1.783646	0.286188	0.105040	0.195622	
0.405659	0.475778	0.655964	0.335488	0.204466	1.093413	6.658467	0.784118	1.233084	2.109859	1.901506	4.369341	0.419039	0.119683	0.295256	0.154254	0.464310	
0.943505	1.783646	0.933176	1.783646	1.783646	1.527433	0.987383	1.959061	1.532249	2.112615	0.794506	2.712437	0.906846	0.209216	1.783646	1.783646	0.356769	
0.844803	0.708229	0.308671	0.332517	0.305689	3.460045	0.873351	0.735778	2.079139	1.549295	3.861794	0.279630	0.129809	0.146523	0.360984	0.228953	1.783646	
PWM number=13, seed sequence=  NNAGGTCNNNNNNAGGTCNN  , seed sequence enrichment=17.647406, repeat=DR:5
1.126745	8.536028	3.062260	0.199161	0.000000	0.918040	0.000000	4.816357	2.102310	3.076666	2.895247	2.551628	7.194633	3.062260	0.301537	0.149813	2.472122	0.666674	2.743108	2.496558	
9.689325	0.755196	1.509291	0.000000	0.000000	0.472286	3.062260	0.000000	5.832352	6.356636	4.679555	6.850946	0.000000	0.000000	1.025072	0.360924	0.764078	3.062260	1.061552	7.321221	
2.046709	1.199991	0.722516	3.062260	3.062260	1.877309	0.545613	4.360380	1.497866	1.805026	0.449866	2.287493	4.219414	0.601616	3.062260	3.062260	1.291128	0.802978	5.870663	1.292742	
0.684904	0.600284	0.205747	0.425450	0.000000	3.062260	0.984199	0.000000	4.961260	2.521093	6.000005	2.297216	1.378630	0.220375	0.790833	0.000000	3.062260	1.297028	0.859452	4.690632	
PWM number=14, seed sequence=  GGTCANNNNNNAAGGT  , seed sequence enrichment=9.959209, repeat=DR:7
0.276679	0.074296	0.363723	0.379150	1.728169	3.618652	0.966984	0.640874	1.937669	1.330992	0.886959	1.728169	1.728169	0.051612	0.034984	0.080999	
0.443621	0.257345	0.106161	1.728169	0.205867	3.365460	2.077153	1.636861	1.361684	3.047994	3.605744	0.112976	0.273004	0.209890	0.350381	0.214382	
1.728169	1.728169	0.576229	0.311973	0.889052	0.405201	2.706366	2.816581	1.612596	0.898294	1.998220	0.615850	0.164403	1.728169	1.728169	0.184091	
0.344637	0.280093	1.728169	0.533067	0.217209	1.770765	1.054440	1.589256	1.947428	2.338030	0.797674	0.216517	0.055732	0.325959	0.208277	1.728169	
PWM number=15, seed sequence=  NAAGGTCNNNGGGGTN  , seed sequence enrichment=11.560365, repeat=DR:3
1.885596	2.006009	2.006009	0.309072	0.155329	0.622247	0.344903	3.496964	2.530508	2.483881	0.359315	1.938524	0.588834	0.159623	0.647806	0.692829	
3.972368	0.429416	0.249081	0.585039	0.998794	0.000000	2.006009	0.000000	3.599676	3.743318	0.944432	0.771785	0.184098	0.171654	0.758132	3.617406	
2.109379	1.097132	0.152922	2.006009	2.006009	0.533985	0.302787	1.812264	0.550115	1.166303	2.006009	2.006009	2.006009	2.006009	0.778254	1.626433	
0.343135	0.157479	0.324415	0.222167	0.291787	2.006009	0.275397	0.422408	3.474862	1.532314	0.497384	0.280644	1.131184	0.514384	2.006009	2.392790	
PWM number=16, seed sequence=  NNCAAGGTNNCCTTGNN  , seed sequence enrichment=49.208159, repeat=M
4.014574	7.281290	1.209203	8.538830	8.538830	1.150101	0.568928	0.000000	1.325600	30.235363	0.597721	0.280213	0.372693	0.399565	2.369762	13.515035	8.327812	
8.628748	6.864171	8.538830	0.563891	0.000000	0.000000	0.000000	0.681910	16.414392	1.418258	8.538830	8.538830	1.872737	0.697258	6.052709	7.017423	13.927005	
13.172169	7.238369	6.456792	0.759196	1.267008	8.538830	8.538830	0.667137	14.062238	1.312387	0.000000	0.231083	0.719080	0.575394	8.538830	8.430358	9.037457	
8.250619	13.719169	2.878325	1.231522	0.364948	1.075617	0.595083	8.538830	2.596276	0.000000	0.548765	1.374872	8.538830	8.538830	1.097273	5.979832	2.631407	
PWM number=17, seed sequence=  CAAGGNNNNNNNNAAGGT  , seed sequence enrichment=17.415725, repeat=DR:6
1.212599	3.022058	3.022058	0.682341	0.285166	1.324694	0.466012	5.508344	2.421457	1.882349	1.983725	0.934061	1.294802	3.022058	3.022058	0.804107	0.060122	0.047322	
3.022058	0.743287	0.330377	0.513119	0.309618	0.000000	9.386097	0.860710	3.973972	2.190001	2.658542	3.649940	8.032976	0.441548	0.403792	0.283376	0.608375	0.521862	
1.660089	0.535190	0.419423	3.022058	3.022058	2.113052	1.485188	4.057793	2.633410	4.441968	4.070789	2.052182	2.839088	1.032854	0.198827	3.022058	3.022058	0.471745	
0.621331	0.463206	0.462295	0.304804	0.243142	8.111602	2.696391	0.794974	3.542269	3.066134	2.927776	6.005690	1.016354	0.162370	0.504966	0.173946	0.096781	3.022058	
PWM number=18, seed sequence=  NNNNCAAGGTCATTNNNN  , seed sequence enrichment=11.385002, repeat=M
1.586291	2.670543	0.974465	0.570496	0.345644	1.975579	1.975579	0.074766	0.128204	0.415418	0.293109	1.975579	1.229098	2.070866	0.717266	2.891151	0.738027	1.465912	
2.318866	1.418074	2.185682	1.928181	1.975579	0.339059	0.000000	0.299744	0.329661	0.435199	1.975579	0.098830	0.850053	1.911921	2.511238	1.051936	2.371728	2.072514	
2.062961	2.377135	2.524935	2.556832	1.961063	0.205764	0.296210	1.975579	1.975579	0.563454	0.308780	1.249290	0.349099	2.119779	2.353406	1.977199	2.499492	3.311869	
1.895426	1.491390	2.223322	3.222211	0.411069	0.308517	0.249697	0.356661	0.196842	1.975579	0.495006	0.266608	1.975579	1.975579	2.205993	2.007341	2.078826	0.936552	
PWM number=19, seed sequence=  NNNGTTCAAGGTCNNN  , seed sequence enrichment=10.165038, repeat=DR:0
1.487225	1.693990	1.739423	1.165204	0.467912	0.537299	0.232638	1.763885	1.763885	0.198539	0.100540	0.584447	0.000000	2.818844	1.233803	1.523267	
1.226856	1.810463	2.342091	1.043041	1.169433	0.971964	1.763885	0.162246	0.159540	0.200857	0.360830	0.856527	1.763885	0.326225	1.263684	1.614353	
1.931588	1.485573	0.703713	1.763885	2.655794	0.547801	0.636507	0.193206	0.212135	1.763885	1.763885	0.459384	0.321976	2.344553	0.809344	2.522962	
2.419401	2.149660	2.733827	1.448092	1.763885	1.763885	0.077955	0.253849	0.190747	0.170575	0.161839	1.763885	0.333215	0.291363	4.528415	1.144100	
PWM number=20, seed sequence=  NNAGGTCNNNCAAGGTNN  , seed sequence enrichment=35.076287, repeat=DR:4
10.018431	14.736757	6.086602	0.794346	0.000000	1.992275	0.538767	8.348641	10.710063	2.074196	1.001607	6.086602	6.086602	0.838410	0.435307	1.247166	0.000000	9.083365	
2.903412	0.000000	0.411282	0.000000	0.000000	0.456318	6.086602	0.000000	5.693297	8.099222	6.086602	0.368931	0.000000	0.000000	1.129512	0.000000	10.423631	0.000000	
8.442341	7.113780	1.118224	6.086602	6.086602	3.358383	1.158765	11.423578	1.394919	3.158693	1.585400	0.884807	0.179460	6.086602	6.086602	0.845224	2.830609	10.695862	
1.331359	1.193239	0.405547	0.825428	0.516369	6.086602	1.290240	0.000000	11.106521	12.779404	1.738930	0.656002	0.268404	0.714467	0.415624	6.086602	13.924347	0.000000	

ESRRB+4 Round 3
PWM number=1, seed sequence=  NNNNNTCAAGGTCACNNNNN  , seed sequence enrichment=67.483075, repeat=DR:0
29.517558	36.267307	33.953185	30.963835	15.059854	13.441981	5.099799	32.717242	32.717242	2.955501	0.995540	4.386896	1.446658	32.717242	24.952456	29.960666	26.107205	27.535838	15.551236	29.979349	
39.167672	41.368703	29.999660	27.086986	47.167017	25.012358	32.717242	0.575339	3.398805	0.711484	0.000000	2.240293	32.717242	2.089606	32.717242	38.835797	34.407775	34.189502	29.964212	38.428621	
36.760181	34.418420	39.520122	48.216386	40.589140	16.128453	23.879905	2.456586	2.460459	32.717242	32.717242	6.096306	14.498534	14.325162	9.557738	43.446653	32.294433	33.304603	45.630293	37.579438	
25.434727	17.925448	27.778223	21.461197	30.812691	32.717242	2.346585	2.897019	1.800181	4.441916	0.298687	32.717242	9.951375	0.378790	25.517395	18.776852	37.016062	35.014025	39.727507	25.755374	
PWM number=2, seed sequence=  CAAGGNNNNNNNNNNAAGGT  , seed sequence enrichment=52.513619, repeat=DR:8
10.763413	25.459729	25.459729	7.372929	3.756536	15.327330	3.368938	36.607968	20.922137	23.511540	19.506217	15.455602	18.756364	18.589797	12.278488	25.459729	25.459729	2.262484	0.526921	7.791262	
25.459729	8.880106	8.310597	7.296314	6.207124	8.205871	56.437520	9.539483	22.120185	28.954069	37.567771	27.452237	26.557307	34.523731	49.551755	2.510099	3.458356	1.547619	1.017734	2.766489	
19.255919	10.704730	12.217125	25.459729	25.459729	32.285196	23.963290	39.513961	30.260575	27.471405	29.483751	33.507603	30.757011	23.879394	30.681852	13.079390	2.854969	25.459729	25.459729	9.621257	
8.725193	6.784897	7.120497	6.970319	4.269702	38.992464	27.302512	8.230489	26.809121	22.246864	17.927163	23.867297	23.346038	28.574715	12.862225	2.991531	1.000405	5.050636	0.817867	25.459729	
PWM number=3, seed sequence=  AAGGTNNNNNNNNNCAAGGT  , seed sequence enrichment=93.334597, repeat=DR:9
45.250615	45.250615	13.411735	12.414639	22.379879	37.651723	82.202529	33.565516	36.009614	38.290460	32.120156	24.312967	19.814092	29.264827	3.805420	45.250615	45.250615	0.000000	0.549717	6.029707	
32.688887	17.017034	5.678587	6.001896	18.086898	79.696418	21.183238	50.462786	42.096560	62.783386	38.320819	44.382513	45.819486	60.571510	45.250615	5.168816	2.627458	0.000000	0.000000	3.766403	
33.945819	29.858135	45.250615	45.250615	30.681564	44.963469	52.079973	62.963405	51.698696	40.220960	45.603157	74.905788	66.138678	55.569111	15.145563	10.952273	2.912322	45.250615	45.250615	18.003381	
22.805185	22.373592	19.266975	14.149396	45.250615	22.033973	7.408932	28.765790	49.213890	45.361485	64.660094	29.086207	44.085454	38.250596	6.032351	0.806938	0.000000	2.056272	2.513480	45.250615	
PWM number=4, seed sequence=  NNNNAAGGTNACCTTNNNN  , seed sequence enrichment=44.654862, repeat=M
17.044408	25.706796	15.703650	12.310801	21.649635	21.649635	4.779397	2.140511	0.497515	4.627179	21.649635	1.769533	4.231004	3.844428	4.182811	11.064111	28.652959	19.237298	11.958299	
28.673973	16.142436	20.222611	37.942238	4.861117	6.555973	1.187917	0.739251	0.894715	36.744967	2.939893	21.649635	21.649635	8.477717	13.723046	24.342570	23.410887	26.112404	29.077565	
29.077565	26.112404	23.410887	24.342570	13.723046	8.477717	21.649635	21.649635	2.939893	36.744967	0.894715	0.739251	1.187917	6.555973	4.861117	37.942238	20.222611	16.142436	28.673973	
11.958299	19.237298	28.652959	11.064111	4.182811	3.844428	4.231004	1.769533	21.649635	4.627179	0.497515	2.140511	4.779397	21.649635	21.649635	12.310801	15.703650	25.706796	17.044408	
PWM number=5, seed sequence=  GACCTTNNNNNNNNNGGGGT  , seed sequence enrichment=99.197107, repeat=ER:11
12.491440	48.092885	1.377835	4.501165	2.305920	4.243078	19.592040	53.801266	47.064766	34.591424	36.654263	35.461892	34.816369	42.161013	55.931623	10.754641	49.645804	5.239194	0.441260	15.315345	
8.902154	9.684228	48.092885	48.092885	1.248029	16.182903	50.902383	35.102117	57.421905	34.771977	39.606956	56.141346	45.890040	65.891325	58.287564	14.209166	32.904038	2.894224	4.937408	10.870625	
48.092885	2.584883	1.516857	0.656172	2.763245	3.558094	98.820366	66.388742	51.609647	67.031446	66.958226	41.077114	61.395947	30.975093	44.095540	48.092885	48.092885	48.092885	48.092885	17.260533	
0.811816	4.939471	0.000000	3.418036	48.092885	48.092885	19.370824	30.505561	38.461432	48.284849	40.633519	65.147825	47.212392	66.041563	40.809428	14.424928	5.932484	5.226142	2.154573	48.092885	
PWM number=6, seed sequence=  ACCTTNNNNNNNNNAAGGT  , seed sequence enrichment=37.569218, repeat=ER:11
18.214363	1.706156	4.524224	2.074370	5.011437	11.730048	17.912462	19.686084	14.998162	16.932302	7.894038	12.776634	7.820255	9.222015	18.214363	18.214363	3.883989	1.571578	2.613376	
8.474876	18.214363	18.214363	6.153950	13.848090	17.976757	22.168718	21.401225	24.670294	19.550712	25.552165	18.809876	25.886883	33.742629	4.314880	7.084878	2.401711	2.471523	3.455998	
3.455998	2.471523	2.401711	7.084878	4.314880	33.742629	25.886883	18.809876	25.552165	19.550712	24.670294	21.401225	22.168718	17.976757	13.848090	6.153950	18.214363	18.214363	8.474876	
2.613376	1.571578	3.883989	18.214363	18.214363	9.222015	7.820255	12.776634	7.894038	16.932302	14.998162	19.686084	17.912462	11.730048	5.011437	2.074370	4.524224	1.706156	18.214363	
PWM number=7, seed sequence=  AGGGGTNNNNNNNNNAAGGT  , seed sequence enrichment=60.962332, repeat=DR:10
29.555846	10.422390	20.942550	4.796696	5.349535	10.741156	7.174929	39.425600	34.334757	23.268742	23.910126	17.342523	16.853650	18.095031	14.597984	29.555846	29.555846	1.971421	0.279871	2.226976	
19.546468	4.501041	9.419773	5.692730	10.189499	14.231849	64.442982	19.192183	26.876837	37.565810	33.805195	27.264468	47.304545	39.875595	69.824041	0.778653	1.168806	0.000000	1.242964	0.000000	
18.803563	29.555846	29.555846	29.555846	29.555846	14.605650	28.206007	34.762065	31.512977	37.948103	36.011135	47.038345	34.613664	21.710118	34.895472	9.354884	0.989363	29.555846	29.555846	11.079610	
17.464034	6.562569	7.572430	7.256583	11.436885	29.555846	28.068412	16.578785	23.059743	19.691679	24.434129	21.306441	21.462277	46.815464	7.988098	2.809978	0.550840	1.715588	0.000000	29.555846	
PWM number=8, seed sequence=  NNNNNGGTCAAGGTCNNNNN  , seed sequence enrichment=31.712339, repeat=DR:0
16.533069	8.637064	18.667230	14.293836	22.296832	7.905644	2.859155	4.346787	0.844808	15.374822	15.374822	2.290124	0.962941	4.040341	0.776564	25.323570	21.501832	15.156410	2.764843	15.766842	
24.718081	11.364023	16.334462	7.347052	10.425627	6.722284	9.276105	6.946566	15.374822	1.463713	7.512330	1.666079	2.634026	4.151793	15.374822	1.255130	23.677888	14.638377	18.639106	12.890771	
11.618746	15.817932	14.528866	24.079601	13.621347	15.374822	15.374822	4.391147	6.507550	1.178477	1.060888	15.374822	15.374822	6.962928	3.062218	18.721793	8.831438	19.042988	25.805305	18.069144	
9.934763	27.319463	11.697510	12.774831	11.045001	9.393284	8.332917	15.374822	1.729352	0.780912	2.987994	3.319073	2.917968	15.374822	4.090355	0.952026	18.781163	9.781390	13.190614	14.034765	
PWM number=9, seed sequence=  NNAGGTCNNNNNAAGGTCNN  , seed sequence enrichment=60.843009, repeat=DR:5
26.492262	62.975851	29.497996	3.714346	0.638254	14.346123	0.568773	37.116674	37.150957	22.529841	15.821831	13.237798	29.497996	29.497996	9.598868	1.766436	9.084312	2.985858	24.158646	39.000654	
41.518868	10.447066	4.892874	2.248611	1.361760	4.320842	29.497996	10.117821	34.045027	39.865146	43.394616	44.177156	3.828115	5.658609	1.319109	1.609120	3.212436	29.497996	4.880622	43.298452	
31.505445	36.815878	13.616871	29.497996	29.497996	13.626357	9.857658	43.659476	18.121854	24.579728	22.910208	44.814730	17.480428	6.874365	29.497996	29.497996	24.174370	7.794572	55.631453	13.820555	
19.304776	0.000000	1.905329	3.946692	2.503537	29.497996	12.632963	10.727397	39.390351	35.719281	43.880807	17.671791	5.054975	3.622485	5.541466	4.045880	29.497996	16.107725	19.883588	47.366526	
PWM number=10, seed sequence=  CAAGGTCNNNNNNNNGGGGT  , seed sequence enrichment=112.074357, repeat=DR:8
14.542863	54.336052	54.336052	1.376510	0.000000	15.730001	3.267783	69.247752	49.485625	49.824413	34.190988	32.857443	28.906733	37.640127	61.190285	16.821979	38.152062	7.610557	1.503586	37.743168	
54.336052	1.848214	1.734359	1.722678	2.294768	3.708542	54.336052	17.675759	89.626772	63.745288	57.134843	97.152985	59.545087	38.989661	52.847445	34.247872	58.846089	23.550133	7.900065	20.918581	
49.649726	8.070970	5.155544	54.336052	54.336052	31.964125	14.004211	90.862339	44.102547	58.418806	63.103770	54.057355	79.365275	59.846140	67.018397	54.336052	54.336052	54.336052	54.336052	32.448414	
4.152047	4.451558	5.061282	8.348104	2.057230	54.336052	21.083337	0.000000	55.341281	47.520912	61.650925	48.772492	46.394714	72.865400	34.358516	15.826452	14.006717	23.483098	8.710462	54.336052	
PWM number=11, seed sequence=  AGGTCNNNNNNNNNNAAGGT  , seed sequence enrichment=28.258754, repeat=DR:10
13.700450	4.704659	1.691967	7.386720	6.804256	18.310235	17.618357	6.888178	10.418538	6.596753	10.243469	13.598371	9.816158	9.441247	6.930117	13.700450	13.700450	1.612089	0.136276	3.147366	
7.053016	3.510693	3.344274	3.845635	13.700450	1.460864	16.699603	17.289594	16.695983	15.293162	14.400106	15.383715	18.373153	11.990284	32.316862	1.269905	0.759983	0.000000	0.463751	1.828250	
13.921913	13.700450	13.700450	9.809253	7.436457	20.677930	8.703997	18.424306	18.184683	21.306215	18.559741	13.445118	17.151697	11.423591	15.375024	5.976870	0.629560	13.700450	13.700450	4.339593	
4.613624	3.630030	4.360860	13.700450	7.025238	4.687603	16.180891	12.451533	9.238697	11.157943	10.903127	12.721420	9.079466	22.494406	3.714649	1.398174	0.249571	1.344270	0.755875	13.700450	
PWM number=12, seed sequence=  CAAGGNNNNNNNCAAGGT  , seed sequence enrichment=51.032323, repeat=DR:6
11.190879	24.741565	24.741565	8.083844	4.339727	16.506007	12.428085	26.373958	22.374991	18.760256	11.182980	9.667966	5.179207	24.741565	24.741565	2.343521	0.690275	1.926902	
24.741565	8.350325	8.133942	6.890387	5.258401	14.650831	46.207779	21.751818	31.075488	22.058165	25.874011	36.174267	24.741565	1.548174	3.534690	3.231811	0.522632	0.391113	
17.587529	14.089591	11.084383	24.741565	24.741565	27.345298	24.243791	33.858527	24.455215	32.227012	34.960133	32.481263	10.291695	6.039356	2.609186	24.741565	24.741565	6.211157	
12.662864	6.306810	6.456675	9.287256	4.958442	37.802340	21.547007	14.172063	22.502147	23.745900	25.161942	24.428996	4.065415	1.972401	1.539118	3.622725	1.323356	24.741565	
PWM number=13, seed sequence=  NNNNCAAGGTNACCCCNNNN  , seed sequence enrichment=51.841266, repeat=M
26.670595	11.340407	17.165679	14.993752	8.124211	25.133758	25.133758	4.392745	0.000000	4.180176	0.000000	25.133758	4.404302	6.999431	8.193984	9.239956	11.444899	42.103542	11.871923	23.050113	
12.787222	28.808961	16.662800	35.932615	25.133758	6.098950	2.487717	0.716703	0.000000	1.120100	39.167369	1.008052	25.133758	25.133758	25.133758	25.133758	19.531216	20.725019	25.099812	30.739821	
34.713833	52.344248	35.804023	19.564213	11.919796	1.564357	1.564337	25.133758	25.133758	0.000000	60.043413	2.948282	1.249998	7.768236	12.555856	14.401713	31.104900	29.347803	44.091440	40.190953	
32.333746	13.418754	39.132143	24.387375	1.361655	7.905308	0.000000	0.904944	1.753310	25.133758	0.000000	1.089418	4.336920	6.646936	30.349177	26.857264	39.168573	13.770252	21.789223	9.077648	
PWM number=14, seed sequence=  ACCTTNNNNNNNNNGGTCG  , seed sequence enrichment=20.444284, repeat=ER:9
9.911827	0.507219	0.552574	0.516775	1.058552	2.879908	14.092732	10.664422	7.551314	11.816683	4.147982	9.298594	12.034786	13.008888	2.661768	1.571998	3.939127	1.058612	6.988864	
2.635546	9.911827	9.911827	0.991905	3.913424	10.618691	14.356362	15.432935	12.895386	10.607846	13.331658	17.689171	7.604671	16.437152	2.257914	2.371460	2.313673	9.911827	3.232610	
1.229487	0.575455	0.661184	1.024262	1.094940	21.475199	7.522331	4.166821	10.088557	7.718914	9.655819	5.879696	10.279764	8.263093	9.911827	9.911827	3.504301	2.294507	9.911827	
0.677440	0.396729	0.739988	9.911827	9.911827	3.849047	3.493753	9.534443	9.395712	9.739892	12.882942	8.003423	9.534774	2.961990	2.535673	2.118895	9.911827	3.877447	2.350819	
PWM number=15, seed sequence=  GGAGGNNNNNNNNNCAAGGT  , seed sequence enrichment=102.404174, repeat=DR:8
34.546133	48.173307	49.647740	22.796256	16.796197	32.338925	22.944760	63.094649	41.431669	34.047447	55.105923	35.544433	28.503887	28.786678	7.178005	49.647740	49.647740	2.365425	0.419983	4.698629	
30.509223	26.007870	29.994625	20.514459	24.538958	28.886600	120.414053	23.822086	57.233464	78.869723	64.284751	33.005915	48.937089	110.841954	49.647740	0.858981	5.666039	0.996094	3.878310	4.143294	
49.647740	49.647740	40.337526	49.647740	49.647740	59.347616	43.110781	72.577606	55.753656	54.940825	42.694932	67.359162	68.342942	35.887051	15.392513	6.477681	2.164068	49.647740	49.647740	14.166931	
29.781036	29.025316	25.670788	13.263876	25.439642	70.446236	37.492091	26.031115	44.933170	38.284286	42.794118	54.799236	46.858932	48.293484	4.586751	1.259406	1.451154	2.608888	1.097620	49.647740	
PWM number=16, seed sequence=  NNAGGTCNNNNAAGGTCNN  , seed sequence enrichment=36.573588, repeat=DR:4
17.258110	29.109798	17.731660	1.285468	1.212011	8.242975	0.546676	21.214345	16.660438	11.396184	13.380592	17.731660	17.731660	3.167865	0.530580	9.015307	1.833670	18.468288	15.408268	
21.011279	4.762215	5.181018	1.055060	1.322890	1.032934	17.731660	6.927668	23.948860	13.558297	28.156058	3.153609	5.252800	2.574253	1.508485	2.062255	17.731660	2.252129	29.432833	
17.338616	23.752292	9.077673	17.731660	17.731660	7.249213	4.573685	29.903605	14.128068	15.778478	25.846197	11.401931	2.607844	17.731660	17.731660	10.621885	4.681020	31.542868	13.819231	
15.915991	9.838921	2.665324	2.711292	0.588589	17.731660	7.591411	3.306329	21.112024	30.416529	6.317094	4.454504	1.064285	3.725167	1.269100	17.731660	6.745673	5.717408	20.175640	
PWM number=17, seed sequence=  ACCTTNNNNNNNNNNCGGTC  , seed sequence enrichment=34.770886, repeat=ER:11
16.857671	1.618289	1.748269	0.487424	0.751590	7.438007	25.094539	22.740858	15.600765	16.465157	14.409121	12.082019	10.305910	17.388827	15.593427	18.489505	4.575365	8.166600	8.230251	3.656502	
3.666021	16.857671	16.857671	1.181420	7.029663	22.630978	13.626981	18.354203	21.424418	18.945880	20.584903	10.538665	27.025191	20.970384	16.969988	16.857671	8.594251	5.927133	6.606575	16.857671	
2.031655	1.943983	1.514094	1.188904	0.545977	31.115036	23.799529	12.817019	14.726925	18.117703	19.505341	25.173378	10.237462	12.198453	25.684486	15.288050	16.857671	16.857671	5.296611	3.109717	
2.837347	0.572219	2.164218	16.857671	16.857671	6.071584	7.635409	11.816293	14.690776	13.954361	12.870139	21.554908	17.183016	15.836608	10.908561	4.740255	6.925291	6.368774	16.857671	3.494844	
PWM number=18, seed sequence=  NNNNNTAGAGGTCATNNNNN  , seed sequence enrichment=19.339087, repeat=M
8.416748	4.603107	7.850374	11.216473	10.057000	0.402731	9.376004	2.646228	9.376004	0.636751	0.525929	0.335351	0.266027	9.376004	10.030839	6.279309	10.178364	5.575344	2.698694	13.125256	
8.300032	3.819435	8.969574	3.603207	9.282805	9.587248	2.283102	0.000000	2.967578	1.712686	0.456606	0.000000	9.376004	0.441372	16.228173	11.974369	11.812599	2.631371	5.208154	4.216191	
11.113215	13.090958	13.096202	12.046077	9.991133	3.552028	7.128420	9.376004	4.263286	9.376004	9.376004	3.110172	0.790492	6.574740	2.732979	13.142347	11.249453	16.070362	23.499989	7.663983	
9.443691	15.582062	6.979888	9.258267	7.797302	9.376004	2.960004	0.531800	1.753520	0.282033	0.417836	9.376004	1.370184	0.000000	9.376004	5.464327	3.450584	6.200201	3.514815	11.343763	
PWM number=19, seed sequence=  NAGGTCNNNNNNCAAGGTN  , seed sequence enrichment=25.689899, repeat=DR:7
31.398823	12.455014	1.372736	0.443264	3.371668	1.909943	17.684289	21.678830	17.545841	6.561844	6.451493	10.030159	3.328018	12.455014	12.455014	2.305830	0.000000	1.155310	2.486608	
7.342783	5.078872	6.009950	0.912442	2.285099	12.455014	0.000000	10.038176	5.792888	2.635562	14.816167	15.422705	12.455014	0.671212	1.099289	1.322237	0.874260	1.266081	30.977850	
4.439876	4.328717	12.455014	12.455014	3.249335	3.403439	20.569203	10.706004	12.613954	25.628481	15.419011	6.914446	3.791934	1.558810	2.425299	12.455014	12.455014	2.822864	16.420640	
4.655444	2.980664	2.205327	1.884867	12.455014	3.802647	2.653122	7.618560	12.239508	11.814143	13.511748	17.654373	2.379075	2.981747	1.541290	3.625814	0.741301	12.455014	2.169105	
PWM number=20, seed sequence=  NNCAAGGTCAAGGGCNN  , seed sequence enrichment=207.570632, repeat=DR:0
25.275702	100.707011	9.150314	100.634694	100.634694	3.761980	0.000000	0.000000	0.000000	100.634694	100.634694	30.834470	9.430609	14.168680	12.357447	91.064059	119.508751	
68.437747	102.205415	100.634694	9.195789	6.964916	0.000000	7.497617	0.000000	100.634694	0.000000	49.119941	15.927111	14.570975	14.513567	100.634694	0.000000	83.654164	
148.513733	75.480005	62.313534	30.003650	5.313044	100.634694	100.634694	0.000000	4.898339	10.849652	6.380929	100.634694	100.634694	100.634694	33.784493	219.581336	60.327983	
150.907193	127.581374	5.771355	12.230376	0.000000	11.242538	0.000000	100.634694	3.609945	0.000000	14.398636	12.161046	19.954054	72.075146	38.946131	45.573490	172.596316	

ESRRA Round 3
PWM number=1, seed sequence=  NNNNNCAAGGTGACCNNNNN  , seed sequence enrichment=74.396173, repeat=M
16.888390	39.502391	37.277167	30.103732	24.232742	16.161638	37.057318	37.057318	9.596586	6.645451	2.892639	7.930257	37.057318	10.233194	22.360654	17.905056	38.615782	39.344992	34.766210	39.519661	
44.974480	45.573961	26.118222	34.054936	42.691207	37.057318	7.457675	17.156873	4.240927	1.218547	4.323454	48.171669	23.586432	37.057318	37.057318	42.619436	48.126996	36.583967	37.582512	49.413782	
56.758360	34.158429	55.987645	48.381356	41.618411	37.725949	15.006972	15.030387	37.057318	37.057318	2.558217	37.057318	5.003022	10.190292	11.318543	63.156170	28.262999	45.781082	38.258129	40.137140	
35.089930	28.566285	32.621618	35.792017	42.506445	18.278792	11.340403	8.260033	17.016636	8.545966	37.057318	23.624170	7.419891	5.608576	20.990608	23.639615	34.621080	25.601593	37.522052	22.082040	
PWM number=2, seed sequence=  NNNNNCTCAAGGTCGNNNNN  , seed sequence enrichment=49.493572, repeat=DR:0
16.754492	25.323029	22.676743	21.976340	28.916664	12.659619	14.948489	4.406723	24.653137	24.653137	2.425350	0.000000	12.100922	0.000000	23.796080	19.714179	25.261251	20.420157	13.078367	22.252422	
26.052587	17.751492	20.421100	20.317941	28.344091	24.653137	28.697237	24.653137	0.000000	1.589310	1.166190	0.855028	1.213136	24.653137	5.748203	35.106175	42.092059	21.836017	32.547504	30.639719	
33.894919	38.796833	30.187849	25.606127	19.877961	29.838206	14.483573	23.595732	2.730934	1.507984	24.653137	24.653137	14.294711	2.055010	24.653137	23.834715	17.857447	18.373505	31.308683	30.668029	
23.786294	16.849753	26.990582	32.524646	20.306278	24.197516	24.653137	5.236124	0.735432	0.363468	2.243971	0.000000	24.653137	9.513452	4.329588	20.941211	15.798683	38.520971	22.256989	16.582968	
PWM number=3, seed sequence=  GGGGGNNNNNNNNNNAAGGT  , seed sequence enrichment=56.290333, repeat=M
22.116602	23.953887	24.839484	17.903441	18.931695	22.479273	29.501447	29.550078	26.472337	27.026933	24.295161	23.938729	18.880404	20.574143	18.649207	28.038657	28.038657	2.932611	0.509307	16.949578	
23.640937	19.190980	16.663460	18.910406	20.436136	27.445393	29.053153	26.061023	28.888377	30.312529	29.929801	24.627303	34.334638	34.516774	46.791530	3.346729	6.577899	1.052223	1.170874	4.754222	
28.038657	28.038657	28.038657	28.038657	28.038657	33.181639	28.961239	34.852744	32.547247	32.656479	37.242890	38.335416	37.720687	31.535186	33.331827	23.350834	3.404284	28.038657	28.038657	24.180363	
20.619434	23.840862	20.912155	18.719122	19.803720	27.482131	24.534973	17.987777	22.666984	20.891564	18.825784	21.593063	17.845559	25.723405	16.074916	4.226851	1.010850	8.664510	0.736371	28.038657	
PWM number=4, seed sequence=  NNNNNTAGAGGTCGTNNNNN  , seed sequence enrichment=35.748457, repeat=M
18.072340	16.123696	18.216969	11.619360	12.681166	5.723405	17.806587	10.056697	17.806587	0.000000	0.292264	11.947862	0.000000	23.179565	21.723997	17.716027	13.956476	10.750376	9.137898	12.521666	
14.048722	22.299846	16.421971	16.404060	15.631808	18.077140	6.382770	1.933435	6.494302	0.000000	0.000000	1.623890	17.806587	3.972352	23.876587	13.435832	21.407417	23.656248	18.226144	17.188437	
25.476219	21.034488	19.175827	26.282098	16.399185	8.734762	22.066045	17.806587	10.730685	17.806587	17.806587	17.226334	1.473608	17.806587	13.192656	21.745095	19.923636	19.613261	27.304092	27.676336	
11.090081	12.010705	16.915515	14.446500	27.130682	17.806587	8.419561	3.247741	0.939583	0.725027	0.344785	17.806587	3.942087	5.018796	17.806587	15.753205	14.274329	14.995296	15.743176	13.282074	
PWM number=5, seed sequence=  NNNNNCAAGGTCGTGNNNNN  , seed sequence enrichment=55.671231, repeat=M
16.554727	22.476051	15.885486	28.563507	18.492055	10.152201	27.730278	27.730278	3.039425	1.001210	15.868752	0.306266	30.419804	21.573986	20.701724	22.377921	24.080473	20.020720	14.111262	21.308216	
28.359615	27.469613	30.548505	21.154366	19.438313	27.730278	1.931938	2.042453	0.000000	0.377103	5.192023	27.730278	1.859368	33.239403	30.397908	30.321476	32.651937	25.986016	28.953429	33.937101	
38.931698	37.517285	42.718939	31.846411	37.481223	21.565378	5.779860	2.749521	27.730278	27.730278	15.521600	2.797575	27.730278	15.603487	27.730278	33.929574	30.779331	33.053886	37.585658	34.739859	
26.849280	22.382317	20.119552	27.136321	34.984751	10.446706	2.011741	1.240882	3.406660	1.783013	27.730278	5.761731	3.924935	27.730278	26.916339	22.827223	21.956087	26.366180	30.205604	21.978300	
PWM number=6, seed sequence=  NNNNNGAGGTCACCTNNNNN  , seed sequence enrichment=52.070143, repeat=M
21.001179	25.784679	19.623225	31.236310	24.976987	31.764183	25.936548	5.939308	1.881241	1.443611	5.102868	25.936548	12.820052	12.840233	20.402970	14.729194	20.233677	20.347586	8.970471	29.654055	
22.934479	37.087321	33.721344	22.785116	18.028881	17.289045	19.554147	4.035069	3.141203	1.107608	25.936548	2.675582	25.936548	25.936548	36.808363	28.426366	31.195163	25.033948	32.291233	21.235691	
37.872197	20.104979	26.980129	21.726493	41.344251	25.936548	28.577047	25.936548	25.936548	9.895627	20.280707	3.471206	3.929604	15.341185	20.631931	22.572369	32.885614	32.951039	29.329449	35.604932	
22.720375	20.636014	21.787488	29.357793	20.607381	21.084757	5.850365	6.034531	4.069613	25.936548	3.520594	0.481549	11.605570	14.652902	25.936548	37.385667	17.533331	22.971018	33.599202	19.415757	
PWM number=7, seed sequence=  CCCCCNNNNNNNNNAAGGTC  , seed sequence enrichment=71.779558, repeat=M
25.568369	28.864006	22.675716	26.599745	21.698850	46.411899	43.804074	35.868938	48.336359	33.950798	19.568211	21.914718	19.045795	24.487343	35.753962	35.753962	4.692965	1.272038	12.402498	0.000000	
35.753962	35.753962	35.753962	35.753962	35.753962	30.201590	27.578387	45.663977	35.532007	29.792540	53.357527	37.267463	57.892849	56.999283	6.382746	7.906912	0.326792	0.504768	3.640090	35.753962	
26.089500	25.893426	15.146919	18.032095	26.452954	35.281697	32.234061	29.167882	21.741461	59.614085	43.102425	55.741535	32.572318	45.771472	23.219139	7.877428	35.753962	35.753962	16.545778	11.053422	
39.245572	17.759348	9.929852	24.252287	30.011629	32.741914	42.696968	28.165369	33.459249	29.649002	25.644347	33.976564	30.469855	17.539485	13.035463	1.863398	11.210457	1.834346	35.753962	12.956998	
PWM number=8, seed sequence=  CAAGGNNNNNNNNNAGGTCG  , seed sequence enrichment=70.572109, repeat=DR:6
12.223511	35.152522	35.152522	10.140073	5.650885	22.527349	20.796263	47.950387	28.699900	22.549099	34.441790	22.728789	37.638422	106.282980	35.152522	6.563910	3.177606	18.229213	6.699282	21.435461	
35.152522	17.104542	9.966860	8.680021	3.109655	30.253944	36.182416	9.099231	54.229210	50.668132	33.117354	22.894269	49.666004	15.797388	23.012595	8.772962	1.718387	6.936690	35.152522	10.949989	
31.032363	16.797715	25.672313	35.152522	35.152522	46.038881	54.461215	44.093002	30.132710	37.164879	45.461705	43.871424	30.755982	22.756873	22.227496	35.152522	35.152522	18.302517	14.040900	35.152522	
12.726872	10.255521	4.639418	9.345207	3.207787	37.631687	27.537864	31.302457	35.044103	34.886057	22.511309	44.966316	31.447880	18.881020	7.463751	7.068177	3.752165	35.152522	18.514781	4.354975	
PWM number=9, seed sequence=  NAGGTCNNNNNNNGGACGN  , seed sequence enrichment=37.809247, repeat=DR:5
29.106624	18.833083	1.891689	0.357707	10.852631	1.644242	26.086155	20.718493	21.308420	13.063230	15.810166	18.798326	25.646232	6.691485	7.758898	18.833083	8.566402	6.965938	14.591133	
6.068447	5.620668	0.954729	0.582195	1.236067	18.833083	2.244596	23.224742	15.567108	26.533510	22.488198	15.876318	15.082145	7.714299	7.846139	10.725215	18.833083	7.139304	17.553246	
29.038958	8.100244	18.833083	18.833083	11.723767	6.390945	27.283227	10.448941	20.673539	18.412095	21.330571	21.974108	23.625500	18.833083	18.833083	18.245455	8.330028	18.833083	19.904460	
7.796110	1.003609	2.908402	1.089449	18.833083	6.500101	5.334075	28.940550	16.238871	20.170614	16.244349	17.583686	7.948593	7.185167	8.227095	16.400516	6.610353	7.358502	22.249955	
PWM number=10, seed sequence=  NNNAGGTCNNNNGGTCGNNN  , seed sequence enrichment=19.973633, repeat=DR:2
7.303579	8.214508	19.227769	9.949024	1.112507	0.960897	6.553107	1.428342	14.417454	12.977570	8.643993	12.913397	2.401510	3.124282	8.054765	1.576399	10.108605	8.287498	4.760133	11.304547	
9.887566	12.144751	4.070996	4.197303	0.976530	1.589481	2.375841	9.949024	3.291129	14.652754	9.034517	6.120032	5.354354	2.853244	8.427099	9.949024	7.982638	20.417615	15.251309	13.361173	
13.168478	12.338911	12.635212	7.818731	9.949024	9.949024	8.412625	3.627601	11.130293	5.291752	14.603652	11.622735	9.949024	9.949024	10.840927	4.538917	9.949024	5.458969	14.194493	10.547910	
9.013243	7.150701	2.429929	1.560970	3.317862	1.582362	9.949024	5.253988	2.110077	13.249750	6.830758	7.609683	3.684370	4.280388	9.949024	5.829845	4.820088	16.358232	7.199891	7.081917	
PWM number=11, seed sequence=  NAGGTCNNNNNNNAGGGCN  , seed sequence enrichment=30.474904, repeat=DR:6
22.129663	15.179789	1.711479	0.146277	7.334611	0.775603	18.098434	14.703109	15.011278	13.836016	10.008373	15.883210	21.291830	15.179789	7.305498	3.524522	7.113014	1.712097	18.564721	
7.139882	5.758565	0.395618	0.160583	1.648231	15.179789	5.531243	20.395326	13.115891	15.318534	18.313887	23.269248	9.972522	11.476194	6.048546	6.832221	6.841025	15.179789	9.526792	
23.509768	8.884515	15.179789	15.179789	10.583738	5.564321	25.235914	10.591360	17.807720	19.069186	15.533381	15.877749	18.410764	11.586025	15.179789	15.179789	15.179789	9.819448	23.786573	
5.519268	1.041027	2.001198	1.171649	15.179789	5.932992	3.093731	20.535564	13.516679	11.097129	18.746301	8.662963	10.653742	6.795477	4.157798	7.012124	14.507878	9.862361	6.375097	
PWM number=12, seed sequence=  AGGTCNNNNNNNNNGTGAC  , seed sequence enrichment=16.944247, repeat=IR:9
8.440063	1.357192	0.309791	4.108168	2.160964	13.756908	8.707800	9.019687	4.822721	5.398466	7.363349	8.736454	5.400357	3.954575	4.468687	3.308491	2.001171	8.440063	2.988245	
3.327325	1.214989	0.404971	0.706467	8.440063	0.866307	7.824297	6.760265	12.756719	8.388588	9.125019	6.996024	8.380959	10.268612	3.108965	5.276433	7.269507	4.684491	8.440063	
4.686833	8.440063	8.440063	5.448630	4.225788	12.219305	6.618859	7.675147	11.989432	13.228321	9.302000	12.053778	14.000302	13.934637	8.440063	4.012905	8.440063	3.437760	5.849409	
0.187992	1.516359	0.705036	8.440063	2.509123	1.467663	11.419915	10.128826	4.439712	6.246636	7.996389	5.344490	5.499041	4.430853	3.670368	8.440063	3.682555	3.335385	1.109629	
PWM number=13, seed sequence=  CAAGGNNNNNNNNNNAAGGG  , seed sequence enrichment=50.948420, repeat=DR:8
11.017420	25.377808	25.377808	9.082390	8.261961	16.540142	10.073337	31.471421	22.286756	21.183966	18.969314	19.158184	14.756397	22.332809	24.631761	25.377808	25.377808	4.599424	4.135403	15.353369	
25.377808	11.365132	9.997447	5.204142	5.274933	11.616450	36.207038	16.268435	29.342829	22.463894	31.683575	23.628856	24.882300	36.173487	41.770312	8.122086	11.168547	5.507911	6.324671	10.311460	
20.793641	15.952712	17.764100	25.377808	25.377808	29.776625	37.255732	27.881741	26.607335	29.521332	26.232810	30.441623	33.821328	20.760353	27.774038	21.854342	9.098386	25.377808	25.377808	25.377808	
10.575162	15.929836	9.498302	11.628606	5.977755	38.075248	20.066272	22.842908	24.280709	26.627026	26.670563	26.605674	23.340982	28.446463	9.773719	9.219396	6.903659	6.509267	5.339618	18.984422	
PWM number=14, seed sequence=  NNNNNCTCAAGGGCANNNNN  , seed sequence enrichment=41.784551, repeat=DR:0
14.548502	29.385686	23.848129	18.512204	14.455697	8.941296	11.015413	2.736299	20.813213	20.813213	1.428094	0.529708	18.771983	0.395276	20.813213	18.974140	25.513253	13.811916	18.273419	16.632540	
29.921733	23.399276	25.852495	19.680465	31.005157	20.813213	20.984565	20.813213	0.438926	1.514262	0.000000	0.528735	1.676599	20.813213	0.884460	33.395076	28.734784	31.499864	31.517920	21.398448	
21.356896	19.373968	18.224125	23.378219	26.952295	17.949698	7.347202	9.685294	1.655873	1.462263	20.813213	20.813213	20.813213	1.463575	14.294711	9.546830	11.450773	12.417738	16.112628	28.552317	
18.251566	10.859622	13.202890	21.797508	9.045948	15.687931	20.813213	1.627545	1.015152	0.425144	0.699507	1.069088	23.796080	7.076122	0.804404	29.022638	20.524814	28.014954	18.396778	16.925296	
PWM number=15, seed sequence=  NNNNNCCAAGGTCGTNNNNN  , seed sequence enrichment=66.201994, repeat=M
17.253165	40.607814	38.414524	20.843243	14.924799	17.448889	12.373139	32.975733	32.975733	2.090291	0.658932	24.187607	0.000000	28.145430	23.473757	25.256431	26.542300	26.311347	23.942280	23.744878	
39.624935	34.547527	29.872269	37.716721	35.185867	32.975733	32.975733	1.332468	2.297619	0.440082	0.699274	2.751196	32.975733	5.778393	28.921615	36.044844	43.885506	42.274254	38.507371	37.628669	
52.593845	46.868466	30.605160	45.436207	51.603343	33.905725	22.289832	7.420712	2.257556	32.975733	32.975733	21.879348	4.539524	32.975733	20.639328	31.479346	31.396537	32.145264	37.318590	46.240424	
26.512685	12.810637	35.427677	27.891188	34.396663	31.934227	8.792773	3.211289	1.023937	3.221079	2.432413	32.975733	6.645332	3.639165	32.975733	38.355888	31.129589	31.218852	32.667580	25.121165	
PWM number=16, seed sequence=  NNAGGTCNNNNNGGTCGNN  , seed sequence enrichment=31.569284, repeat=DR:3
15.180651	21.374037	15.724908	2.778071	0.951911	8.872919	2.138929	17.078316	17.363737	13.469282	12.583190	21.090974	8.041073	4.190120	15.385596	2.392769	12.362602	12.858813	11.880675	
19.845290	5.200803	7.531247	1.483201	1.440202	3.360477	15.724908	8.372380	21.429115	22.824539	15.922157	11.427174	7.178949	4.144555	7.086963	15.724908	6.456877	19.397225	23.147862	
18.653019	25.349409	11.726497	15.724908	15.724908	12.700149	7.008822	25.925626	10.971874	15.473704	21.957689	22.339602	15.724908	15.724908	16.225203	6.512333	15.724908	13.370997	22.230228	
8.884214	8.186384	1.818312	2.953904	1.581567	15.724908	7.179944	4.228556	19.798828	13.697397	12.500577	5.944336	7.979819	7.429464	15.724908	7.379765	6.697350	21.733417	8.057381	
PWM number=17, seed sequence=  NNNNNGGTCATGACCNNNNN  , seed sequence enrichment=40.859234, repeat=IR:0
12.698213	22.526173	22.498378	18.204858	27.475897	6.610413	3.050891	11.253996	3.353987	20.352306	2.720407	8.785750	20.352306	4.158904	6.969454	6.151425	22.648094	11.838986	12.764427	12.717578	
25.773180	28.500357	22.917995	11.545570	18.216874	4.185266	2.706515	7.787268	20.352306	2.149156	18.809896	7.638625	17.018432	20.352306	20.352306	25.158240	31.099705	22.300959	17.305789	30.952622	
30.952622	17.305789	22.300959	31.099705	25.158240	20.352306	20.352306	17.018432	7.638625	18.809896	2.149156	20.352306	7.787268	2.706515	4.185266	18.216874	11.545570	22.917995	28.500357	25.773180	
12.717578	12.764427	11.838986	22.648094	6.151425	6.969454	4.158904	20.352306	8.785750	2.720407	20.352306	3.353987	11.253996	3.050891	6.610413	27.475897	18.204858	22.498378	22.526173	12.698213	
PWM number=18, seed sequence=  NNNNCAAGGTNACACGNNNN  , seed sequence enrichment=64.036402, repeat=M
30.637028	41.110497	30.153357	26.532535	6.844330	31.897035	31.897035	2.565060	0.000000	9.382260	0.000000	31.897035	17.400927	31.897035	9.476106	20.966894	14.071984	29.182693	40.544504	20.590423	
30.525137	25.177976	28.265400	30.468203	31.897035	1.644373	4.857825	0.000000	0.000000	3.183565	23.505727	0.000000	31.897035	38.404569	31.897035	29.397612	20.262184	38.690115	26.678520	61.886560	
42.710297	41.987813	11.276948	25.352411	8.794185	5.321323	3.678130	31.897035	31.897035	12.941622	71.000781	12.969949	10.811268	33.988338	24.554041	31.897035	47.980995	35.913386	28.894851	22.843235	
22.249810	18.460228	65.075120	47.284811	2.725307	2.051133	0.000000	5.244805	0.000000	31.897035	34.547777	4.272189	12.459669	25.161222	15.788684	33.991864	37.554662	23.349608	30.723091	26.023278	
PWM number=19, seed sequence=  AAGGTNNNNNNNNNNAAGGG  , seed sequence enrichment=36.896175, repeat=DR:9
18.378274	18.378274	7.503895	4.855686	12.603062	6.597831	22.992361	19.759818	18.184995	10.302248	15.421580	15.956157	17.428841	13.201672	12.335084	18.378274	18.378274	4.308217	2.852347	9.232962	
10.225734	11.444661	5.408764	4.067354	8.505535	31.175584	11.072283	14.737797	24.661020	20.391978	24.955586	16.888609	16.578497	20.857636	30.965815	3.913629	4.818466	1.823488	2.488713	5.782145	
19.208158	12.384891	18.378274	18.378274	17.697290	17.307158	23.651726	17.363270	17.189659	24.933497	19.875090	23.928696	21.770639	20.522751	23.095825	11.242986	4.491020	18.378274	18.378274	18.378274	
8.797276	6.655728	7.382862	4.488966	18.378274	21.076324	9.525737	20.833712	15.741245	17.192549	14.970303	14.928857	15.583131	18.560522	7.299123	5.368395	2.030526	3.124181	3.478912	13.594291	
PWM number=20, seed sequence=  CCCTTNNNNNNNNNNCGGTC  , seed sequence enrichment=41.399403, repeat=ER:11
10.706899	0.566534	1.890940	0.872981	4.139275	16.015516	19.035203	23.098291	15.745140	20.361252	19.570437	14.093789	9.406338	17.478361	32.985936	24.009043	8.412855	10.986856	11.733454	4.729054	
20.621368	20.621368	20.621368	3.884566	14.004961	19.919382	22.262205	20.405186	30.762344	22.170675	22.849936	26.846342	26.151415	24.323830	19.549410	20.621368	13.495289	11.683960	9.661010	20.621368	
3.047482	0.354232	0.288737	0.700996	1.404066	29.493271	33.443995	22.194378	14.399230	18.088578	17.103824	21.856569	19.634405	16.271551	16.787347	17.531758	20.621368	20.621368	8.176437	9.545422	
13.832066	0.439337	2.488729	20.621368	20.621368	18.643020	10.587617	16.985678	18.491301	20.930819	21.417913	19.006873	25.316168	23.126268	13.777407	9.267231	9.568954	10.316405	20.621368	6.203494	

ESRRA:RXRA Round 3
PWM number=1, seed sequence=  NNNNNCAAGGTCACCNNNNN  , seed sequence enrichment=487.445658, repeat=M
28.143761	67.019431	41.013223	40.000327	32.214695	9.819997	46.318913	46.318913	4.558714	0.694609	2.146282	3.021050	46.318913	24.747747	27.203226	24.741814	43.175907	38.766165	39.985013	49.702572	
70.210739	46.369944	36.945367	41.626802	57.647289	46.318913	1.817030	8.596112	0.764515	0.795572	0.846098	46.318913	0.815803	46.318913	46.318913	54.744002	52.342340	40.957495	45.096553	44.211858	
47.473952	54.598086	68.227665	61.813682	43.928888	22.595036	4.920178	4.155571	46.318913	46.318913	6.405590	32.584883	7.939703	7.402565	27.448559	45.915133	38.653096	52.057693	63.793095	58.688280	
40.686513	21.776911	44.969038	43.563793	52.474508	4.778161	4.431498	0.896982	5.331859	1.714879	46.318913	7.874723	0.287028	33.865386	26.535729	56.406613	50.167232	52.470640	38.598633	35.447696	
PWM number=2, seed sequence=  NNNNAAGGTNACCTTNNNN  , seed sequence enrichment=396.872027, repeat=M
30.301170	35.703883	28.676231	26.565413	37.712267	37.712267	7.092009	2.599192	0.663353	11.567946	37.712267	3.217333	10.029046	2.023383	14.069456	14.014541	39.295486	30.010185	26.906172	
48.955564	39.735228	42.283640	58.521079	6.704989	8.794598	2.111852	0.985668	1.252600	61.022891	6.431016	37.712267	37.712267	16.789205	30.453883	51.040873	40.436987	44.461660	45.070226	
45.070226	44.461660	40.436987	51.040873	30.453883	16.789205	37.712267	37.712267	6.431016	61.022891	1.252600	0.985668	2.111852	8.794598	6.704989	58.521079	42.283640	39.735228	48.955564	
26.906172	30.010185	39.295486	14.014541	14.069456	2.023383	10.029046	3.217333	37.712267	11.567946	0.663353	2.599192	7.092009	37.712267	37.712267	26.565413	28.676231	35.703883	30.301170	
PWM number=3, seed sequence=  CAAGGNNNNNNNNNNAAGGT  , seed sequence enrichment=314.392051, repeat=DR:8
11.793953	29.874711	29.874711	12.943587	7.683823	25.180614	10.668304	41.045297	26.823252	22.964760	23.964781	20.805618	25.224076	19.829116	15.509669	29.874711	29.874711	3.110915	0.439100	15.353369	
29.874711	9.529870	8.679957	7.921713	8.938259	12.764689	50.078363	13.942321	34.409177	39.708438	31.850936	27.452237	29.876971	43.608923	69.201588	3.585856	5.360451	1.031746	1.356978	5.532978	
18.453589	12.743726	13.412278	29.874711	29.874711	33.630413	33.140721	39.513961	23.383172	31.134259	35.190283	41.166483	36.234287	27.117278	29.454578	16.993660	3.172188	29.874711	29.874711	19.521391	
10.695398	12.438979	8.432168	9.984512	6.598630	41.429493	31.202871	18.360321	39.232861	28.603111	28.085889	26.850709	25.141887	34.786610	15.924660	3.564378	1.834076	5.050636	1.635735	29.874711	
PWM number=4, seed sequence=  NNNNNTCAAGGTCGTNNNNN  , seed sequence enrichment=299.067690, repeat=DR:0
24.137130	33.183755	33.642126	21.151514	13.149679	5.816296	1.787857	28.418532	28.418532	0.501174	0.680088	3.385198	0.385227	41.465767	15.991967	22.405108	21.169245	19.686484	20.919027	29.021121	
37.989547	33.783979	30.911057	36.013188	39.175771	16.950143	28.418532	0.352911	1.244960	0.262621	0.000000	1.067160	28.418532	0.615504	19.602853	39.074251	36.963561	23.673132	25.337239	21.124029	
25.863454	25.313682	26.272721	27.490381	28.133525	8.858252	16.317372	0.750914	0.406636	28.418532	28.418532	9.293610	0.663919	28.418532	7.268106	25.943707	27.747422	34.132559	35.372092	37.206774	
27.028111	20.967386	22.031892	28.825487	39.698287	28.418532	0.514028	0.696214	0.635843	0.207297	0.000000	28.418532	3.059845	1.314507	28.418532	28.018091	28.966379	30.316887	31.823958	25.730084	
PWM number=5, seed sequence=  NNNNNTAGAGGTCATNNNNN  , seed sequence enrichment=268.601980, repeat=M
26.185439	21.174291	22.569824	21.413267	27.153899	0.402731	25.523566	5.903124	25.523566	0.318375	0.000000	2.012107	0.000000	25.523566	19.519471	16.744824	19.084432	16.726033	12.593905	34.125664	
23.714377	39.467499	24.666327	32.428863	35.584087	18.669905	2.609259	0.000000	3.338525	0.342537	0.000000	0.000000	25.523566	0.441372	25.243824	30.601164	21.000175	23.682337	33.853002	16.864765	
28.709138	23.376711	34.611392	30.975626	22.287913	2.056437	9.657860	25.523566	3.892565	25.523566	25.523566	4.806630	0.592869	8.766320	4.306512	31.213075	35.154540	30.855096	32.538446	41.193907	
22.428766	21.147084	18.613034	16.201966	21.164105	25.523566	1.883639	0.265900	0.000000	0.000000	0.000000	25.523566	3.014405	0.000000	25.523566	22.950175	19.553309	24.800804	25.775309	12.856265	
PWM number=6, seed sequence=  CAAGGNNNNNNNAAGGTCG  , seed sequence enrichment=819.275390, repeat=DR:5
21.791900	77.850617	77.850617	10.298193	12.272746	66.401249	14.885124	133.681723	77.855062	50.266292	42.910544	50.803410	77.850617	77.850617	20.932534	1.405892	62.119029	3.785553	37.658800	
77.850617	9.565499	10.171523	7.570000	2.287971	24.392774	176.993385	12.458342	60.626477	89.087967	115.022081	151.603756	3.746148	11.365128	0.000000	4.024543	18.595296	77.850617	9.763003	
53.735247	31.267854	22.911289	77.850617	77.850617	105.242389	72.008659	97.646951	64.940757	76.209368	71.945207	82.832345	41.674920	4.771032	77.850617	77.850617	61.854501	20.357862	77.850617	
16.097726	14.098083	11.842555	8.324207	8.887507	89.553148	77.775777	46.179447	111.863901	102.771953	100.496143	42.711563	14.867740	5.943685	15.322835	4.043439	77.850617	26.145595	14.775616	
PWM number=7, seed sequence=  NNNNNCAAGGTCAAGNNNNN  , seed sequence enrichment=305.524264, repeat=M
22.598720	28.903591	25.575508	25.608219	19.291879	3.313678	29.032060	29.032060	1.299994	0.431232	1.959219	0.187784	29.032060	29.032060	21.554419	12.566249	20.158704	21.443573	12.256497	38.612073	
32.575346	29.315159	29.929249	30.840047	35.775135	29.032060	0.306339	0.474482	0.265013	1.403322	1.254044	29.032060	0.673551	27.448559	24.747747	37.603864	27.447025	19.944218	25.557165	22.678338	
31.015284	28.437076	38.630859	35.742460	18.129980	20.100364	2.016446	0.975975	29.032060	29.032060	4.477824	1.761951	7.034996	5.274159	29.032060	38.629098	38.321628	38.899834	49.914887	39.318376	
31.200583	29.621069	20.219377	22.005623	46.254708	3.432900	0.595948	1.309310	1.411955	2.404575	29.032060	3.489099	0.269002	29.772574	18.564945	26.524463	24.452187	27.444948	27.358227	17.341272	
PWM number=8, seed sequence=  AGAGGNNNNNNNNNCAAGGT  , seed sequence enrichment=500.894739, repeat=DR:8
47.596895	24.832603	47.596895	33.400018	23.281669	30.029693	2.935808	83.943187	53.210073	30.763462	40.275360	37.510542	32.638541	39.499464	10.609813	47.596895	47.596895	5.223371	1.948638	10.796769	
36.414233	28.847765	22.203900	17.485131	9.750437	14.645553	86.039586	26.700041	42.548189	62.690354	89.020940	55.539532	29.497091	56.476968	47.596895	1.912228	2.397234	0.000000	0.000000	3.471177	
40.925840	47.596895	33.259011	47.596895	47.596895	66.242066	57.893310	51.014986	45.560057	54.081010	40.245310	61.244101	65.457718	66.289896	21.229448	9.738014	3.306811	47.596895	47.596895	21.589195	
22.773733	24.619611	21.579265	26.604915	14.153462	64.773254	54.359674	19.807165	47.704860	46.860242	35.723192	32.849844	53.242372	29.021716	11.198490	6.506829	2.471016	4.796669	2.382402	47.596895	
PWM number=9, seed sequence=  ACCTTNNNNNNNNNNCGGTC  , seed sequence enrichment=213.365264, repeat=ER:11
20.274767	0.323658	1.748269	0.000000	1.181070	10.227260	20.447402	27.289029	16.518457	17.379888	23.054593	17.658335	14.990414	14.643223	20.466373	15.968209	5.768938	5.196927	6.584201	3.656502	
5.499031	20.274767	20.274767	0.555963	6.550368	20.573616	21.121821	22.589788	23.011412	25.261174	24.396922	28.373328	27.844136	26.616257	19.394272	20.274767	6.846268	8.495557	8.808766	20.274767	
0.338609	0.000000	0.000000	0.475562	0.363984	42.639124	27.557350	15.147386	25.246158	19.250059	13.768476	21.740644	12.512453	14.231528	25.684486	11.264879	20.274767	20.274767	5.590867	5.501807	
2.837347	0.143055	0.360703	20.274767	20.274767	11.131237	13.361966	13.785675	16.527122	18.315099	18.018194	13.264559	22.910688	24.220694	16.782401	6.873370	12.591438	9.842651	20.274767	6.989688	
PWM number=10, seed sequence=  CAAGGNNNNNNNNNAGGTCG  , seed sequence enrichment=331.665033, repeat=DR:6
4.701350	31.516054	31.516054	10.816078	1.412721	18.021879	4.621392	61.650497	33.115270	31.568738	9.840511	15.910152	23.162106	89.676264	31.516054	2.813104	0.794402	15.625040	0.609026	27.915949	
31.516054	5.401434	3.066726	1.736004	0.000000	7.563486	62.496900	6.066154	30.503931	50.668132	36.797060	38.157115	57.943672	2.632898	7.935377	3.289861	1.718387	3.735141	31.516054	4.379996	
15.986369	6.299143	5.462194	31.516054	31.516054	27.623328	35.609256	42.088775	24.482827	27.873659	36.719070	28.077712	38.849661	31.859622	14.259148	31.516054	31.516054	12.354199	7.371472	31.516054	
5.784942	5.593921	0.773236	2.336302	3.207787	67.737037	32.127508	5.217076	40.435504	21.468343	42.521362	50.256471	13.477663	18.881020	3.731875	6.282824	3.752165	31.516054	9.521887	2.903316	
PWM number=11, seed sequence=  NNNNNCCCAAGGTCANNNNN  , seed sequence enrichment=391.924301, repeat=M
23.214636	43.993672	37.507848	38.173089	25.377025	14.640184	11.507174	3.959366	37.242115	37.242115	2.188303	1.471240	2.483357	2.754248	37.242115	31.114414	31.003103	25.453651	36.305447	25.183279	
41.840126	42.254688	43.145675	38.705891	47.211300	37.242115	37.242115	37.242115	0.852346	2.186309	0.000000	0.000000	0.551100	37.242115	0.000000	57.842598	45.239360	35.024596	39.757299	37.063396	
53.163329	37.390044	38.269718	54.716851	47.397122	31.218979	12.074695	4.660243	2.091093	2.290558	37.242115	37.242115	4.196913	7.116864	9.470088	16.966342	29.578067	45.638179	28.999174	52.258058	
37.735471	26.701475	24.066598	18.003757	31.648728	20.829254	31.379446	0.863470	1.198635	0.000000	2.852906	0.910663	37.242115	8.654677	0.738432	44.427827	40.285575	41.977529	41.568842	34.851125	
PWM number=12, seed sequence=  CAAGGNNNNNNAAGGTCG  , seed sequence enrichment=595.375352, repeat=DR:4
16.229399	56.574797	56.574797	9.871318	3.768508	40.053830	12.150883	89.128271	52.762442	22.448114	34.414939	56.574797	56.574797	6.637512	2.698735	27.796061	0.412143	27.612429	
56.574797	2.250584	4.315111	1.167206	2.846941	9.814128	143.208206	31.805289	62.915193	85.007717	90.147615	3.215158	5.368167	1.324702	0.000000	5.460960	56.574797	15.315073	
26.729647	14.222570	13.669347	56.574797	56.574797	54.246307	45.825083	65.329629	53.279376	50.167044	74.056170	27.693123	4.881039	56.574797	56.574797	36.908234	8.398361	56.574797	
10.302044	9.713897	2.036855	10.085689	3.239564	108.357391	50.883843	31.566684	61.151042	87.093213	35.152409	8.226545	2.467514	11.317870	2.613919	56.574797	17.128424	13.520578	
PWM number=13, seed sequence=  NNNCAGAGGTNACCTTNNN  , seed sequence enrichment=674.493300, repeat=M
39.613650	62.579815	90.432316	16.751596	64.092880	41.048063	64.092880	12.581254	7.115539	0.000000	0.000000	64.092880	8.548821	8.171788	3.575333	12.254183	49.429005	128.997800	46.970955	
149.019950	64.363442	63.275836	64.092880	27.721532	9.361769	9.009069	9.840360	0.000000	0.000000	137.035817	5.499470	64.092880	64.092880	5.243234	22.688467	58.538659	44.181283	108.158006	
21.563929	47.931267	77.551592	32.378611	60.546355	64.092880	68.660832	64.092880	64.092880	12.867989	96.762696	0.000000	0.000000	2.163013	11.173773	4.832363	111.958226	52.650658	66.930979	
51.351312	81.109394	24.273123	56.972626	47.788269	9.058533	5.894459	2.748433	7.121469	64.092880	0.000000	0.000000	10.364373	10.149131	64.092880	64.092880	31.825008	41.739773	32.753492	
PWM number=14, seed sequence=  CAAGGNNNNNNNNNCCTTG  , seed sequence enrichment=160.705507, repeat=IR:3
3.758961	15.270839	15.270839	2.625623	2.035583	14.102777	2.924734	33.350812	14.736276	13.351620	12.128213	5.479110	19.614498	30.402727	1.835901	5.330497	1.344202	2.967414	2.383166	
15.270839	1.201385	2.943426	3.133445	1.941392	1.833444	28.654657	4.048891	21.354263	17.239474	13.083439	17.649069	9.337676	14.501838	15.270839	15.270839	2.003132	3.438430	6.783777	
6.783777	3.438430	2.003132	15.270839	15.270839	14.501838	9.337676	17.649069	13.083439	17.239474	21.354263	4.048891	28.654657	1.833444	1.941392	3.133445	2.943426	1.201385	15.270839	
2.383166	2.967414	1.344202	5.330497	1.835901	30.402727	19.614498	5.479110	12.128213	13.351620	14.736276	33.350812	2.924734	14.102777	2.035583	2.625623	15.270839	15.270839	3.758961	
PWM number=15, seed sequence=  GACCTTNNNNNNNNNGGGGT  , seed sequence enrichment=358.764627, repeat=ER:11
13.806329	34.091159	1.377835	8.680818	0.922368	6.364617	23.945826	40.888963	24.652973	48.427994	39.097881	40.190145	11.605456	28.985697	34.624338	12.547081	20.851238	13.097984	0.441260	43.074408	
16.995021	15.846919	34.091159	34.091159	4.368100	18.997321	23.754445	21.061270	27.022073	31.294780	28.805059	38.597175	21.180018	38.147609	42.744214	15.224106	31.728894	7.235560	2.962445	5.435313	
34.091159	2.584883	0.000000	0.328086	2.368496	1.581375	67.281951	44.973019	45.416489	39.430262	44.638817	22.405699	53.473889	24.091739	31.234341	34.091159	34.091159	34.091159	34.091159	25.274353	
0.811816	8.467664	0.632894	0.854509	34.091159	34.091159	14.528118	23.465816	36.057593	14.485455	19.121656	40.090969	42.491152	50.801203	32.217970	18.980168	3.954989	16.723654	7.541005	34.091159	
PWM number=16, seed sequence=  NCAAGGTCNNNNNGGTCGN  , seed sequence enrichment=403.253823, repeat=DR:3
29.508459	10.169094	38.318689	38.318689	0.000000	0.000000	6.526295	1.825728	66.434202	85.478499	39.231826	46.623156	42.335716	14.183894	8.377112	26.498753	4.200908	19.740715	40.075181	
50.976341	38.318689	1.544356	0.000000	0.000000	0.000000	0.000000	38.318689	0.000000	33.000204	31.305133	49.148599	61.897219	8.185717	11.165691	21.954242	38.318689	6.528951	34.047267	
37.660000	17.690621	8.878437	1.484723	38.318689	38.318689	16.286194	6.652440	34.779998	21.506051	42.129584	32.694880	44.246278	38.318689	38.318689	23.741246	12.099446	38.318689	28.327542	
39.960539	4.935144	2.918254	1.641342	1.499826	0.000000	38.318689	6.062935	5.630621	27.126591	37.560804	28.002639	12.618547	8.159082	8.619692	38.318689	19.160894	11.502108	61.590736	
PWM number=17, seed sequence=  AGGTCNNNNNNNNNAAGGT  , seed sequence enrichment=117.429673, repeat=DR:9
11.158608	2.924580	2.048247	6.413988	3.387194	15.831586	12.907606	15.150749	7.396559	10.025254	6.463350	9.044124	5.556252	7.454762	11.158608	11.158608	1.100266	0.177861	1.003257	
5.279869	4.294208	2.458502	4.040435	11.158608	2.939537	8.889056	8.054809	13.154154	11.338625	14.555971	11.583072	18.011994	24.201551	0.953585	1.281998	0.000000	0.644857	1.191577	
7.878647	11.158608	11.158608	6.235836	5.389488	14.732172	9.311009	12.051780	15.411254	13.997843	15.171198	13.046232	11.605729	9.447942	5.877196	1.614549	11.158608	11.158608	5.245879	
2.761974	4.168002	1.605100	11.158608	6.289188	3.696596	14.114567	8.278253	8.455047	8.854348	8.309818	10.420578	11.635103	6.901176	1.547182	0.877280	1.231773	1.231666	11.158608	
PWM number=18, seed sequence=  AGGTCNNNNNNNNNNAAGGT  , seed sequence enrichment=144.179222, repeat=DR:10
13.700450	4.939892	3.045540	10.211054	3.001877	19.419947	16.639559	14.637379	10.418538	9.070535	12.804336	8.159022	9.816158	10.385372	6.930117	13.700450	13.700450	0.806045	0.000000	3.147366	
5.519752	3.191539	4.347556	7.099633	13.700450	2.921729	16.699603	8.644797	15.582918	16.469559	12.000088	16.482552	20.822906	9.325776	24.859125	0.181415	0.000000	0.356005	0.000000	0.000000	
5.527818	13.700450	13.700450	8.883852	7.113132	19.778890	11.025063	16.213389	19.700074	19.784343	15.590183	14.192069	15.172655	12.692878	15.375024	4.781496	0.440692	13.700450	13.700450	3.688654	
3.528065	4.235035	5.367212	13.700450	4.470606	2.343801	13.146974	13.340928	8.314827	9.298286	13.628909	16.356111	9.987412	21.557139	9.286622	1.198435	0.000000	0.672135	0.000000	13.700450	
PWM number=19, seed sequence=  NNNNNGCTCAAGGTCNNNNN  , seed sequence enrichment=160.373756, repeat=DR:0
10.617205	11.697159	13.457024	15.186925	23.491951	10.209441	2.382629	3.844940	1.556382	15.239315	15.239315	0.715112	0.323821	1.951235	0.000000	31.435535	16.860511	13.354885	9.154398	21.268069	
29.038834	19.839471	20.180970	17.197378	21.250095	15.573722	15.239315	14.830003	15.239315	0.000000	0.464746	0.000000	0.555507	0.517400	15.239315	1.891436	15.654077	21.653644	15.022621	19.337903	
14.582207	17.180844	16.764588	13.151730	4.363962	15.239315	17.183625	5.632936	6.737109	0.832344	0.978994	15.239315	15.239315	2.794002	1.557674	13.861447	4.704038	14.004800	21.290991	14.490661	
7.585250	12.978034	10.258322	15.722431	15.841283	14.396144	13.888195	15.239315	0.600855	0.831151	0.000000	0.678176	0.460440	15.239315	2.555651	0.000000	34.684634	12.822836	14.809673	8.775952	
PWM number=20, seed sequence=  GAAGGTCNNNNNNNNGGGGT  , seed sequence enrichment=476.664924, repeat=DR:8
15.350800	45.294487	45.294487	2.010961	0.889089	21.273837	0.650484	53.135063	47.612302	49.929343	44.480563	32.879981	23.150313	60.343659	45.159748	10.276737	28.061498	16.623127	0.297873	31.659802	
44.555563	3.496537	1.271238	0.000000	0.000000	3.918818	45.294487	0.000000	72.876062	41.360142	61.832115	42.063957	75.189290	58.021285	55.702428	10.787362	36.947589	24.455551	6.530372	11.972228	
45.294487	16.658650	4.457749	45.294487	45.294487	20.812252	11.724771	89.711186	33.015162	46.523281	44.939644	51.116511	46.736821	28.594682	48.273691	45.294487	45.294487	45.294487	45.294487	28.486760	
8.304093	0.729818	0.000000	6.991541	0.000000	45.294487	16.015279	0.000000	48.638538	41.553165	35.364726	53.379754	47.339643	47.505844	36.679609	15.228419	11.618324	26.634860	9.028378	45.294487	

ESRRA+4 Round 3
PWM number=1, seed sequence=  NNNNNCAAGGTCACCNNNNN  , seed sequence enrichment=92.236313, repeat=M
42.642062	39.287253	45.570248	31.111366	33.135115	15.711995	48.171669	48.171669	10.317090	3.009971	10.118185	5.286838	48.171669	26.571266	26.353126	35.345449	35.556629	33.920394	39.985013	48.490314	
51.936711	53.789135	38.423182	54.947379	62.296264	48.171669	5.223960	13.753779	0.573386	1.591144	2.256262	48.171669	2.719344	48.171669	48.171669	57.785336	60.907450	54.942981	45.096553	45.216673	
61.587830	57.024667	71.818595	58.379588	43.928888	31.774270	9.840356	11.427822	48.171669	48.171669	16.955973	36.418399	20.510900	12.507782	32.463200	38.262611	40.687469	45.933258	54.342266	65.460005	
38.143606	42.563963	42.158473	46.053152	53.694846	18.088753	7.840342	3.587927	15.026149	5.144638	48.171669	14.765106	4.018391	23.184764	28.877117	58.351669	52.257533	55.557148	53.073120	36.380530	
PWM number=2, seed sequence=  GGGGGNNNNNNNNNCAAGGT  , seed sequence enrichment=119.458270, repeat=M
51.167709	37.800913	46.293163	40.584379	36.909251	58.508396	58.267505	61.625493	56.560662	48.640282	68.167461	52.622668	56.069935	41.549614	12.559670	62.388707	62.388707	4.811901	0.000000	22.562196	
53.526858	44.919145	55.704303	43.033901	43.554670	83.107658	80.926138	67.723056	43.283055	73.099813	52.233544	69.358926	60.905129	100.604821	62.388707	2.089648	7.423932	0.813304	1.060447	5.032135	
62.388707	62.388707	62.388707	62.388707	62.388707	58.619340	59.431601	68.965972	69.112231	79.086949	79.300394	63.686122	76.839733	80.696984	28.167741	24.818957	6.693333	62.388707	62.388707	31.219045	
30.798478	49.122693	44.340453	39.923333	38.296040	57.944002	57.032231	49.541751	74.621904	47.346072	38.962320	64.860500	49.445157	38.672643	11.325509	7.561508	1.167100	13.449827	3.599381	62.388707	
PWM number=3, seed sequence=  NNNNNTGGAGGTCAANNNNN  , seed sequence enrichment=68.100093, repeat=M
38.290845	43.068200	39.598498	27.594522	33.120802	6.489393	15.181811	17.825265	35.566200	0.960859	0.804075	0.963262	0.457213	35.566200	35.566200	28.904742	28.779887	22.829073	13.661940	45.865306	
39.860962	40.361547	47.901604	31.380592	22.998169	11.424006	8.153112	2.893843	7.457396	1.044585	0.476003	0.840870	35.566200	2.417737	39.439986	40.568466	41.379478	26.700584	43.541947	37.149458	
40.745437	30.052532	31.231845	51.747439	55.319058	12.464818	35.566200	35.566200	6.246503	35.566200	35.566200	6.551389	3.055641	11.544968	26.739193	41.991685	38.442848	40.993500	44.292858	40.134729	
21.319300	29.079739	24.939653	25.747230	19.850920	35.566200	7.373354	4.949517	1.452403	0.783056	0.904444	35.566200	3.071159	1.516226	36.102001	30.265086	30.995767	45.474519	49.134869	24.958340	
PWM number=4, seed sequence=  NNNNNTCAAGGTCGTNNNNN  , seed sequence enrichment=52.170272, repeat=DR:0
20.114275	16.056656	25.521613	26.128341	10.115137	14.298396	6.480983	27.246634	27.246634	3.257631	1.020132	18.806655	1.155681	26.253474	26.199606	18.867459	21.169245	22.715174	19.873076	24.667952	
29.125319	31.281462	26.331641	26.719462	42.309833	25.579307	27.246634	1.411643	4.564855	0.525241	1.185349	2.490039	27.246634	4.924031	27.142411	39.074251	38.503710	25.152702	26.744863	28.165372	
35.983937	32.217414	29.425448	30.334213	37.834741	24.742015	22.593284	4.880942	2.575360	27.246634	27.246634	18.897008	3.983513	27.246634	16.831403	28.937212	25.369071	25.030543	35.372092	31.569384	
24.325300	30.834391	27.539865	24.501664	22.495696	27.246634	3.855208	1.740535	1.907530	1.865677	1.300099	27.246634	8.523854	3.614894	27.246634	23.145380	26.447564	36.907514	26.732125	24.842840	
PWM number=5, seed sequence=  NNNNNTAGAGGTCGTNNNNN  , seed sequence enrichment=34.095019, repeat=M
13.052245	16.123696	21.253130	19.013499	15.851458	1.907802	17.806587	6.480983	17.806587	0.526872	0.876791	6.739819	0.462358	23.440010	18.481609	7.294835	16.747771	18.429216	6.396528	20.869443	
20.434505	13.937404	18.948428	21.872079	19.105543	13.694803	4.880942	0.966717	6.494302	0.000000	0.406923	1.948668	17.806587	2.206862	14.819951	16.421572	24.700866	14.193749	21.263834	23.438777	
24.532655	21.990601	17.258245	17.521398	17.961012	7.764233	15.422504	17.806587	10.123287	17.806587	17.806587	8.249230	1.360254	17.806587	8.437164	25.926844	17.352844	18.387432	29.946424	20.757252	
12.322312	18.016058	13.290762	13.242625	18.873518	17.806587	5.806594	1.476246	1.174479	0.241676	0.344785	17.806587	4.113482	1.158184	17.806587	19.388561	14.274329	19.084923	13.119313	10.938179	
PWM number=6, seed sequence=  ACCCCNNNNNNNNNNAGGTC  , seed sequence enrichment=33.283047, repeat=ER:11
17.382524	4.805512	5.979332	2.519596	6.067422	17.004880	25.631160	15.032377	17.578475	16.210615	17.884595	16.116432	11.021637	16.088766	31.656076	17.382524	3.658254	3.891030	7.873723	2.281112	
10.206497	17.382524	17.382524	17.382524	17.382524	18.307477	14.093906	19.278003	19.425801	17.377850	22.178277	21.428326	23.700885	24.741464	8.697562	8.962548	3.753324	4.594944	4.469838	17.382524	
6.079892	3.365047	7.058919	15.357402	9.175683	16.675872	18.032694	19.118824	15.965140	19.876698	16.829692	14.412962	14.863559	11.342448	24.626156	5.600010	17.382524	17.382524	10.936544	5.689719	
13.439905	0.515997	4.500407	10.684063	5.115956	17.014917	13.310792	16.329859	15.596252	16.813766	11.690361	16.083181	18.419296	14.876175	11.138080	3.301830	5.873781	2.042817	17.382524	6.850088	
PWM number=7, seed sequence=  GAAGGNNNNNNNNNNGAGGT  , seed sequence enrichment=36.015262, repeat=DR:8
10.794363	18.809460	18.809460	7.533238	5.758765	12.734146	9.903269	20.990734	15.767914	19.318582	17.318213	13.806138	17.775140	12.078657	19.476629	19.485156	18.809460	1.757492	0.426213	6.599251	
15.752550	8.749318	9.139576	6.952465	7.862763	11.506809	25.104409	10.139507	22.424055	19.731291	22.329305	22.181312	23.948347	19.074991	15.562811	4.024343	10.776821	4.145405	0.841179	5.019676	
18.809460	14.445865	16.599098	18.809460	18.809460	23.644044	22.360967	26.811776	21.175398	19.976091	21.786613	21.056663	22.158696	17.281450	20.370612	18.809460	11.750054	18.809460	18.809460	10.593003	
7.222248	10.523444	8.656379	5.176042	6.749726	24.547621	19.532003	12.866108	16.300584	15.843256	13.937162	18.635345	12.412502	27.636518	15.923736	4.057812	2.638960	1.681245	2.104396	18.809460	
PWM number=8, seed sequence=  NNNNGGTCACCTCTANNNN  , seed sequence enrichment=43.859319, repeat=M
16.377529	14.823425	28.292789	19.589740	13.941133	2.824571	0.732864	8.472757	22.906126	2.510899	5.542567	0.727799	7.107746	13.688683	22.906126	13.144872	16.406799	20.464355	25.963184	
35.146478	28.919010	12.109138	32.285396	5.919339	5.609815	6.001738	22.906126	1.173886	22.906126	22.906126	28.070509	22.906126	20.758761	11.916321	28.764228	23.149872	24.297807	18.778765	
23.555330	32.161151	31.360640	32.363993	22.906126	22.906126	10.481869	41.758649	2.045394	0.000000	4.791858	11.739109	6.430352	10.134164	33.829464	34.150578	16.827300	22.138380	33.442525	
14.918918	13.367341	26.461094	3.365490	10.738930	7.688947	22.906126	5.439831	1.622050	2.732482	3.138006	22.906126	11.066737	22.906126	4.061160	14.370543	34.590109	24.433201	16.782723	
PWM number=9, seed sequence=  NNAGGTCNNNNNGGTCGNN  , seed sequence enrichment=26.070109, repeat=DR:3
11.555421	19.995067	13.615469	1.649480	0.888450	6.121627	0.886873	21.422800	14.517223	13.714178	8.987993	14.469389	7.300448	4.258811	13.215832	2.193371	9.641647	10.036147	10.111213	
16.206986	6.501003	4.719582	1.369109	1.152161	2.168049	13.615469	2.616369	16.667090	17.118404	14.474688	17.956988	6.395791	6.157625	6.311827	13.615469	5.495214	23.111588	17.269040	
18.017121	20.673304	6.610525	13.615469	13.615469	6.910375	3.574035	14.347191	9.362666	15.891913	20.556135	18.756836	13.615469	13.615469	12.068333	4.884250	13.615469	8.635435	16.672671	
8.024452	5.297072	1.727397	1.753880	2.068202	13.615469	4.213025	2.602188	19.189634	8.650988	10.817807	4.801194	6.744847	6.245057	13.615469	6.647022	3.653100	22.083956	11.414623	
PWM number=10, seed sequence=  NNNNNAAGGTCACGGNNNNN  , seed sequence enrichment=48.685489, repeat=M
20.744981	28.602054	24.966237	14.570312	17.248187	25.426659	25.426659	2.768997	0.812165	3.691711	0.580418	25.426659	19.256464	17.493004	20.473344	20.475073	16.329440	23.654433	18.070504	17.404502	
25.457774	21.297182	25.418870	34.420433	37.268637	2.191912	1.827661	0.366074	0.483952	0.996163	25.426659	1.540544	25.426659	26.790923	28.765240	29.282294	31.495765	22.082753	30.898152	36.952736	
32.532861	31.293670	25.988996	26.857589	35.233837	17.951418	3.727525	25.426659	25.426659	5.367347	3.870752	15.670681	5.554166	25.426659	25.426659	31.212467	27.654910	24.745758	31.830115	30.207061	
21.928557	18.061576	25.255960	29.566502	15.809445	5.025539	0.758489	3.037302	0.363995	25.426659	7.756750	0.819560	14.230085	12.723877	17.045195	19.302516	26.355495	31.677802	20.697107	19.785232	
PWM number=11, seed sequence=  NNNNNGGTCATGACCNNNNN  , seed sequence enrichment=33.064956, repeat=IR:0
14.814582	8.299116	19.998558	21.845830	31.872040	3.448911	2.871427	8.127886	3.963803	17.268623	2.720407	4.880972	17.268623	4.798735	6.969454	7.689282	12.078984	16.278605	15.317313	14.130643	
19.636709	27.261211	15.625906	13.644764	11.710848	8.370532	4.736401	5.663468	17.268623	1.011368	16.570623	5.555364	12.311206	17.268623	17.268623	14.219875	21.147800	17.345190	18.541917	20.635081	
20.635081	18.541917	17.345190	21.147800	14.219875	17.268623	17.268623	12.311206	5.555364	16.570623	1.011368	17.268623	5.663468	4.736401	8.370532	11.710848	13.644764	15.625906	27.261211	19.636709	
14.130643	15.317313	16.278605	12.078984	7.689282	6.969454	4.798735	17.268623	4.880972	2.720407	17.268623	3.963803	8.127886	2.871427	3.448911	31.872040	21.845830	19.998558	8.299116	14.814582	
PWM number=12, seed sequence=  NNGGTCACNNNNAGGTCNN  , seed sequence enrichment=39.341688, repeat=DR:5
30.283089	26.890264	5.395995	1.474700	10.975553	3.133042	20.546732	13.347495	30.337416	12.419488	17.211087	26.147596	20.546732	8.437149	3.988052	15.396697	4.553506	16.137219	10.024491	
10.895739	28.041465	3.326220	2.529509	4.288912	20.546732	6.085185	20.546732	18.124729	33.468449	23.235031	11.195903	15.547801	11.857555	9.296201	7.422274	20.546732	18.142704	48.592868	
22.899203	17.668239	20.546732	20.546732	11.562515	7.796965	14.056178	7.328078	18.861511	17.463409	27.624546	34.833724	15.107340	20.546732	20.546732	23.154172	10.931122	31.250620	13.037066	
14.836834	7.709504	4.524843	1.974251	20.546732	10.114913	3.129661	16.925029	12.661845	23.895307	14.252474	12.030255	8.390050	11.626010	4.810541	20.546732	9.161809	15.768763	23.614458	
PWM number=13, seed sequence=  AGGTCNNNNNNNNNNGAGGT  , seed sequence enrichment=28.896513, repeat=DR:10
15.091597	5.692332	1.460357	9.151781	5.743645	16.529895	12.925431	12.646630	16.645926	10.354874	11.131280	8.721896	7.785304	9.612889	20.667835	15.048035	15.091597	2.449940	0.267327	4.612317	
8.314969	3.842512	3.199252	6.456171	15.091597	6.365386	18.594412	14.642294	15.513117	13.181060	18.498842	11.175261	15.728199	19.648416	19.079540	3.446885	7.650688	0.645006	1.096564	2.217336	
12.030392	15.091597	15.091597	9.850037	9.555844	23.943947	13.127096	21.497501	19.602941	24.097367	18.168483	17.891382	18.056122	15.164816	11.450546	15.091597	9.737103	15.091597	15.091597	6.823134	
6.362629	7.400818	5.719688	15.091597	7.223079	6.376033	18.530268	10.008328	7.404865	10.557031	12.736971	20.970229	17.226612	16.832156	15.257884	3.795043	2.501335	2.523696	2.040481	15.091597	
PWM number=14, seed sequence=  NNNNAAGGTNACCCCNNNN  , seed sequence enrichment=48.278353, repeat=M
16.959458	29.306560	20.291090	10.610301	25.214027	25.214027	5.920155	2.971926	3.369063	4.153564	25.214027	7.756552	10.907246	9.681841	11.457419	21.138225	35.832480	27.746874	19.684591	
30.038892	22.449271	24.779498	42.788940	6.400866	6.592896	2.381874	1.343798	1.637822	37.292923	3.004966	25.214027	25.214027	25.214027	25.214027	27.167866	19.649720	20.533629	31.285122	
38.732165	23.879529	24.927030	33.412743	14.857440	11.599958	25.214027	25.214027	3.382052	41.939960	4.223296	3.516122	10.638580	16.711209	18.466439	24.791412	25.406884	30.009620	37.832194	
18.048722	26.540650	31.919569	9.674398	7.381741	2.213354	5.852226	2.145388	25.214027	13.608951	2.264503	7.658363	8.879462	25.190249	18.451502	27.029229	23.181561	24.301917	13.745310	
PWM number=15, seed sequence=  NNNNAAGGTNACCGTGNNNN  , seed sequence enrichment=52.236671, repeat=M
25.414439	20.129455	12.025044	23.649145	27.281312	27.281312	4.664073	0.000000	4.079816	3.941835	27.281312	6.553369	10.897883	8.476719	10.984681	9.055984	33.064957	12.431333	15.882935	29.249474	
26.262446	23.086537	10.995570	43.973052	0.000000	4.626924	0.000000	0.000000	0.000000	50.475557	1.853467	27.281312	27.281312	27.224461	18.897782	11.453136	34.590544	36.273275	41.874549	18.850701	
41.515789	42.438820	60.516055	20.774614	12.579193	9.468555	27.281312	27.281312	2.539675	44.497876	2.534527	5.610629	7.532073	27.281312	17.049409	27.281312	23.115575	32.916215	32.696480	42.400548	
10.621830	20.113331	19.951695	24.581358	2.399960	0.000000	1.309691	0.000000	27.281312	11.326190	2.357038	9.135763	17.983084	38.978575	27.281312	11.849897	24.081655	21.179004	21.568518	17.229262	
PWM number=16, seed sequence=  NNNNNGTTCAAGGTCNNNNN  , seed sequence enrichment=27.075805, repeat=DR:0
12.700684	8.057786	12.297968	11.278223	18.274032	8.927472	5.480047	11.228460	2.584364	14.140707	14.140707	0.932817	0.507763	8.399733	0.762424	15.798715	15.970468	20.623160	5.914534	13.897196	
18.137395	19.435080	9.507952	12.434883	9.864347	13.740354	13.582868	12.742855	14.140707	0.000000	3.218514	0.000000	0.453249	1.682227	14.140707	1.533921	17.951308	19.368392	18.804953	12.771363	
17.105068	15.655448	21.519770	18.050166	16.219499	14.140707	22.248272	6.685157	12.672958	2.218784	1.896062	14.140707	14.140707	6.550513	4.119145	26.306783	10.928235	10.332629	17.577249	18.051970	
8.092880	14.987237	12.844928	14.578138	10.902213	9.917463	14.140707	14.140707	1.725530	1.546545	1.323353	2.385562	0.379911	14.140707	4.348351	5.075531	16.076579	9.927517	14.627924	11.610547	
PWM number=17, seed sequence=  NNNNCAAGGNCACGGNNNN  , seed sequence enrichment=30.846657, repeat=M
16.827966	13.021131	15.042197	7.934108	5.763411	16.110086	16.110086	1.308965	0.704955	10.293291	0.911046	16.110086	14.016569	14.573872	16.427652	16.249958	15.636103	12.137258	13.336833	
12.137545	15.393727	12.224114	17.111229	16.110086	0.937539	1.365855	1.048513	0.964453	2.294815	16.110086	1.114728	16.110086	18.285035	20.041224	18.515827	19.568801	16.764939	21.725455	
17.677260	18.482037	18.960573	13.532699	12.214913	4.096862	1.929076	16.110086	16.110086	13.702446	2.534094	10.421591	7.125321	16.110086	16.110086	16.673300	16.064757	16.387948	16.247674	
17.211552	17.651006	17.390355	28.114351	5.361036	2.604460	0.866279	3.402308	1.256685	33.172861	6.875798	1.465053	15.555346	14.144998	14.932286	13.522205	13.497487	19.261029	14.526683	
PWM number=18, seed sequence=  GAGGTNNNNNNNNNNAAGGG  , seed sequence enrichment=23.589075, repeat=DR:9
11.435371	12.319715	2.737465	3.159948	6.861172	5.035948	17.220583	11.949551	11.117100	9.016463	13.496602	10.709432	7.025163	6.145780	10.204476	12.319715	12.319715	0.942282	2.198861	7.494277	
5.546161	6.042996	5.561189	3.148247	5.659741	24.625234	7.257903	12.764172	11.698533	7.689909	11.469373	11.020958	12.372927	21.311255	19.736007	1.908392	2.656553	1.401694	3.041152	3.499184	
12.319715	11.362008	12.319715	12.319715	11.631887	11.511248	12.046173	14.579256	15.038459	19.579437	14.654299	13.913951	16.276843	10.290898	12.526669	6.729613	2.608840	12.319715	12.319715	12.319715	
5.118415	3.949664	4.574026	3.674764	12.319715	10.749556	9.857323	9.019575	10.397446	9.721089	8.638545	12.918065	11.386079	15.837851	8.197465	2.447856	1.057749	2.207526	1.622899	17.977093	
PWM number=19, seed sequence=  NNNNCTGGANGTCAGNNNN  , seed sequence enrichment=12.873719, repeat=M
8.482573	6.987910	4.997231	9.097986	12.722869	1.364427	3.085284	4.173922	6.723475	0.000000	0.359426	0.779153	0.401503	6.723475	6.571176	8.167028	4.776620	5.348671	8.430222	
4.539114	5.637733	5.994598	6.101949	6.723475	1.713392	1.569420	0.246470	1.393483	0.000000	0.758130	0.213844	6.723475	1.036284	8.485697	6.024770	7.886271	5.362595	2.897529	
8.214178	7.300770	10.026510	7.987070	16.973103	1.652028	6.723475	6.723475	0.885041	14.078615	6.723475	0.584079	0.900278	1.695481	6.723475	7.338366	8.013245	7.144200	8.209476	
4.702435	6.646448	4.889816	2.876548	6.998519	6.723475	1.329421	1.845404	0.412226	0.522605	0.358663	6.723475	1.256319	1.529628	4.873543	5.211581	5.810972	8.717513	6.493363	
PWM number=20, seed sequence=  CCTGGNNNNNNNNNNGAGGT  , seed sequence enrichment=24.540016, repeat=M
7.122194	8.613006	8.629427	5.960814	4.379746	9.674964	11.749711	15.477008	10.123969	14.719778	13.967912	8.472510	14.433467	8.099755	15.398586	13.695413	12.816357	0.371855	0.000000	2.036283	
12.816357	12.816357	7.407003	4.351885	3.118641	14.460913	7.138440	7.190567	12.707659	8.528542	12.150225	16.206441	11.585770	8.927492	16.640844	1.784190	4.355916	1.460837	0.000000	1.018789	
11.452454	8.846184	10.850278	12.816357	12.816357	18.859020	21.136488	16.693111	15.061905	16.971272	12.972055	13.359443	14.982874	8.511737	12.688435	12.816357	5.259463	12.816357	12.816357	3.423818	
5.039440	15.146492	12.816357	9.373750	4.733394	7.842264	9.160617	9.612472	13.031572	8.446108	11.916314	14.154940	9.543903	27.012571	7.834868	2.121519	0.401863	1.301366	0.382746	12.816357	

ESR1+5 Round 3
PWM number=1, seed sequence=  NNNNGGTCANNGTGACNNNN  , seed sequence enrichment=604.832632, repeat=IR:3
439.998983	441.887178	469.491369	574.399483	158.899166	115.936871	111.114334	5.191827	502.430401	406.406842	384.991360	226.710672	52.227523	218.663289	502.430401	59.068153	637.765775	241.587109	364.352081	403.660939	
534.903657	590.097136	536.271718	442.962998	24.522093	15.962516	99.227385	502.430401	52.456123	697.918928	623.807302	316.072936	329.858872	163.740249	286.599164	502.430401	764.594641	561.503189	425.265652	405.922642	
569.090204	577.255669	570.820992	660.160776	502.430401	502.430401	264.637007	78.708995	393.404598	542.159044	703.505932	502.430401	69.522820	502.430401	150.082297	25.787428	149.107699	610.102519	748.791443	729.959884	
461.216198	404.041556	425.301788	251.169017	240.775577	75.231462	502.430401	241.780857	64.512406	418.386774	326.313579	245.599348	502.430401	11.773517	186.646441	116.234378	472.663972	575.876195	422.693111	470.900127	
PWM number=2, seed sequence=  AGGTCANNNNNNNNNGAGGT  , seed sequence enrichment=540.860481, repeat=DR:10
449.289165	10.841170	5.468694	9.946961	4.232518	449.289165	348.433530	399.717033	264.516878	354.596053	404.199714	464.621333	304.210305	407.687491	359.304169	342.140263	449.289165	15.980894	17.344729	18.604728	
53.778267	3.712761	2.134694	8.214576	449.289165	8.410151	405.773493	359.853640	405.313733	465.087388	355.195903	339.124527	618.912955	571.044361	458.878462	295.228551	177.433130	24.060922	15.643281	25.886791	
514.450314	449.289165	449.289165	47.261915	18.311605	108.198172	542.503613	740.071429	809.423813	544.620402	717.340802	538.320623	438.069943	443.980829	573.224431	449.289165	450.774033	449.289165	449.289165	62.559091	
31.756243	66.898730	4.008272	449.289165	16.644720	6.778807	507.386259	284.795245	321.362662	443.114303	299.892281	444.818137	461.025843	394.836730	399.016704	267.908449	54.494054	58.831658	12.880553	449.289165	
PWM number=3, seed sequence=  AGGTCANNNNNNNNAGGTC  , seed sequence enrichment=123.744474, repeat=DR:8
102.793703	3.933137	3.280790	1.795968	0.856638	102.793703	96.380712	101.549486	78.742757	87.852542	98.322052	144.464027	68.870980	73.671263	102.793703	7.159869	12.383882	13.576436	5.249900	
31.257568	1.349926	1.139213	0.958934	102.793703	1.924564	142.083133	111.426723	106.457245	112.175288	72.937744	75.115851	166.443960	141.785071	59.496845	8.763609	8.427462	6.677079	102.793703	
106.051860	102.793703	102.793703	8.712347	3.185804	14.522055	75.879615	124.035029	137.525644	98.775101	159.781156	106.220582	85.928534	113.967319	70.355577	102.793703	102.793703	23.391965	22.647522	
7.477101	15.279032	1.673941	102.793703	1.825738	1.784942	102.382434	75.430165	90.554246	113.538355	76.586107	81.167417	95.985509	83.234464	49.805702	24.333968	5.466706	102.793703	13.942317	
PWM number=4, seed sequence=  AGGTCANNNNNNNNNAGGTC  , seed sequence enrichment=99.124985, repeat=DR:9
82.342459	6.859775	4.979221	3.700400	3.712386	82.342459	91.749574	67.745565	71.937832	27.148494	86.387148	140.167181	51.225994	60.300055	39.143323	82.342459	20.514509	10.567174	13.272011	22.428148	
52.425885	0.830856	2.121155	6.536917	82.342459	0.000000	119.933641	114.697526	98.412450	126.065179	60.075893	90.198903	150.074888	190.512945	115.202943	39.857299	13.142084	11.872434	12.709122	82.342459	
41.795965	82.342459	82.342459	9.513139	0.995772	19.277937	67.842674	93.287339	101.799478	39.574450	136.514298	54.152271	71.549253	25.519688	65.762192	53.327540	82.342459	82.342459	32.831681	20.776988	
11.179746	15.468073	4.088753	82.342459	8.984503	3.817075	49.861128	59.510328	59.554928	136.920403	48.064364	44.182416	65.312761	55.670600	110.232476	25.178476	36.750339	9.171356	82.342459	17.352083	
PWM number=5, seed sequence=  NAGGTCANNNNNNAGGTCN  , seed sequence enrichment=164.111473, repeat=DR:6
148.857223	136.326298	4.088444	9.175787	4.284350	4.203450	136.326298	153.568670	94.936290	87.343848	98.259832	132.777776	134.356098	136.326298	3.844130	3.292611	9.280196	3.484031	410.244511	
109.243583	36.714727	2.396227	1.192961	3.214107	136.326298	3.004457	133.924510	127.013618	112.256635	105.196756	147.392151	124.541701	38.609503	8.751888	2.210061	5.309082	136.326298	0.000000	
178.588107	129.872866	136.326298	136.326298	13.515131	5.569773	18.863145	112.946035	230.414132	244.815786	197.248651	155.105874	158.467118	109.301695	136.326298	136.326298	19.527806	23.474515	116.193779	
95.463272	8.904138	31.729338	3.204361	136.326298	9.184594	4.339803	143.723520	90.794626	98.133079	142.598171	111.766459	125.399572	9.317726	32.850346	2.315203	136.326298	10.858672	3.449365	
PWM number=6, seed sequence=  NAGGTCANNNNNNNAGGTCN  , seed sequence enrichment=152.931901, repeat=DR:7
107.283144	127.039502	6.090656	2.705557	0.857024	1.581891	127.039502	138.651845	126.158092	82.774010	96.983744	118.739075	128.841061	121.744279	127.039502	3.439543	5.472834	7.966978	4.507402	384.097384	
129.237525	31.709105	1.887250	0.000000	2.868956	127.039502	1.239878	150.947904	148.590094	119.209304	89.963508	108.619531	144.211383	143.219615	96.169782	9.951750	2.147122	6.809068	127.039502	8.841608	
162.161266	91.879159	127.039502	127.039502	7.078091	4.153024	21.626732	123.987866	156.084593	192.760363	167.974621	161.716784	130.998554	137.641909	97.194028	127.039502	127.039502	19.559156	27.830581	81.805464	
102.087679	4.014399	34.959279	2.408944	127.039502	8.138698	2.214398	95.878577	78.453006	116.142098	151.432971	115.490204	106.628228	102.135943	18.622745	24.572037	1.913312	127.039502	8.296316	7.271659	
PWM number=7, seed sequence=  AGGTCANNNNNNNNGGGTC  , seed sequence enrichment=84.695012, repeat=DR:8
70.355577	2.699063	2.310509	3.552560	0.756022	70.355577	64.974324	49.534518	43.075918	42.546614	72.697041	73.450174	32.261691	54.903133	102.793703	9.323319	10.701468	14.817471	14.219694	
21.677656	1.237678	0.516828	1.713198	70.355577	0.000000	70.142998	75.967412	69.285381	103.754155	45.322209	70.936383	149.674032	127.295857	59.496845	13.646321	8.461066	14.435317	70.355577	
87.144133	70.355577	70.355577	9.047066	2.387867	17.270667	66.516359	114.405021	112.270451	48.764955	117.442519	46.219696	38.267955	51.233593	70.355577	70.355577	70.355577	30.073438	36.984440	
3.370788	15.144867	3.532708	70.355577	3.262376	2.150861	80.838706	43.350360	58.548506	91.144992	40.239653	93.308245	74.400107	55.607744	49.805702	26.646390	9.527171	70.355577	10.432635	
PWM number=8, seed sequence=  NNNAGGTCANNNCGCCCNNN  , seed sequence enrichment=626.742109, repeat=IR:3
487.641035	461.767198	506.152466	520.630456	31.615462	13.805433	8.923063	3.151859	520.630456	364.283992	389.671985	427.767986	92.349931	157.412608	575.513998	128.471173	78.280315	164.753037	502.740108	476.585705	
580.162484	717.233223	677.579621	434.440062	2.215837	0.000000	12.111916	520.630456	6.000377	917.014601	601.498823	520.225222	520.630456	25.321497	520.630456	520.630456	520.630456	631.050692	491.239968	493.066826	
575.371900	469.402867	513.079698	439.482312	520.630456	520.630456	52.511825	18.788088	174.705275	482.433368	698.355637	674.067169	41.565687	520.630456	207.039697	60.805560	58.505397	543.878192	694.436125	628.784895	
447.297598	417.173021	359.753653	74.363614	201.894752	12.296841	520.630456	80.394013	3.954286	397.095511	393.769308	485.011774	627.546354	0.703997	327.593056	143.375912	86.869831	671.398478	414.075863	494.713886	
PWM number=9, seed sequence=  NNNNGTCACGGTCACCNNNN  , seed sequence enrichment=537.821994, repeat=DR:0
441.224620	419.407552	699.918044	126.355858	32.617564	42.488579	15.115433	446.765115	338.816710	99.298943	118.511579	28.873622	428.607682	446.765115	131.336178	134.403530	230.045403	325.062276	574.905370	501.713974	
684.814219	536.989501	237.139575	0.000000	0.000000	30.898623	446.765115	29.655008	446.765115	130.805305	56.771369	165.210741	446.765115	6.589840	446.765115	446.765115	434.069395	425.882094	394.429417	356.597745	
329.431105	524.710364	760.528475	1100.667176	446.765115	98.854952	20.220833	170.933890	303.754366	446.765115	446.765115	127.743344	893.794209	59.296292	72.640614	160.569433	568.508266	539.283015	542.716433	506.757219	
332.658793	278.444696	104.475736	552.782879	33.403017	446.765115	80.150279	13.105170	95.264772	90.467485	110.491987	446.765115	41.933235	0.000000	147.376843	211.053054	541.442003	499.060367	312.445804	443.352039	
PWM number=10, seed sequence=  AGGTCANNNNNNNNNGGGTC  , seed sequence enrichment=64.196427, repeat=DR:9
53.327540	0.000000	4.491031	1.678755	0.000000	53.327540	31.377970	55.275334	36.691657	28.491991	43.855988	111.083741	41.790700	29.687459	22.716756	82.342459	13.494198	15.229403	27.268670	18.538697	
34.069095	0.000000	0.000000	1.738274	53.327540	1.241536	109.862904	43.196129	52.062220	82.802511	41.970703	49.210892	138.991617	115.205374	86.802376	39.857299	18.993786	20.512178	25.691853	53.327540	
39.171926	53.327540	53.327540	8.505019	1.794427	22.796633	15.414783	69.553269	100.773200	32.003530	97.880973	18.648711	17.875059	17.803721	32.285902	53.327540	53.327540	53.327540	25.440665	27.324037	
3.154225	7.723387	3.808658	53.327540	10.027521	1.212653	62.006705	44.385698	25.938779	71.496983	29.318606	33.571562	25.949583	58.421312	71.206329	25.178476	33.029909	23.236719	53.327540	22.666551	
PWM number=11, seed sequence=  NNNGGTCAGGNTGACANNN  , seed sequence enrichment=755.357554, repeat=IR:3
584.685107	612.977961	819.203148	92.066535	18.485662	69.144908	6.467162	627.470441	511.429634	295.876222	392.481833	25.131537	95.821109	627.470441	3.385026	627.470441	332.195694	477.205368	517.284843	
634.605664	476.696659	501.373970	2.329575	0.000000	28.863602	627.470441	9.793093	814.597757	580.783091	572.585488	280.817975	79.364689	100.846276	627.470441	681.158187	756.636365	492.572892	365.001469	
708.159478	864.168788	936.758035	627.470441	627.470441	273.577701	30.212432	413.066737	627.470441	627.470441	861.090139	43.082673	627.470441	91.964705	16.343653	136.882235	566.480709	1002.483218	953.486929	
576.702572	511.187805	104.835180	168.072797	24.389536	627.470441	232.066796	30.124089	462.607358	314.972862	599.109862	627.470441	6.176591	58.532587	46.996257	451.297969	847.850605	474.427524	640.619455	
PWM number=12, seed sequence=  AGGTCANNNNNNNCGGGTC  , seed sequence enrichment=153.240505, repeat=DR:8
127.295857	5.181237	0.000000	8.884071	1.689207	127.295857	110.561322	128.666187	66.800078	73.636553	139.504269	161.165498	44.209057	54.903133	141.785071	24.867536	31.492240	33.636256	24.996896	
59.124355	0.000000	0.000000	5.623808	127.295857	0.000000	129.009264	130.070032	111.417973	213.009319	66.766157	106.513584	281.182353	127.295857	134.688835	40.068510	22.796398	32.284346	127.295857	
146.225161	127.295857	127.295857	18.181008	7.225807	43.375901	153.988672	183.581393	191.673449	56.097979	254.792337	85.860551	75.211065	51.233593	127.295857	127.295857	127.295857	88.729573	67.374781	
9.688224	23.776064	8.687915	127.295857	8.923079	9.207590	117.544974	67.911399	142.938743	169.524145	45.124082	158.272054	124.145264	55.607744	122.383168	61.888992	30.279768	127.295857	24.837159	
PWM number=13, seed sequence=  NNCGGTCGNNNTGACCCNN  , seed sequence enrichment=1161.440842, repeat=IR:3
1060.424245	810.148520	777.565421	139.308457	79.239476	233.375419	13.423415	955.719830	707.722491	708.041517	683.101825	19.635934	199.139366	964.801099	13.259575	374.108424	177.103907	821.757432	779.302406	
1264.573541	1453.755250	964.801099	54.536163	5.805384	182.596029	964.801099	174.680738	1554.044196	1239.436311	1072.008080	282.423325	41.099905	221.598160	964.801099	964.801099	964.801099	1188.165157	919.718813	
697.768584	832.477788	324.639252	964.801099	964.801099	447.457060	84.891589	964.801099	844.416752	1041.339983	1454.813112	8.161977	964.801099	43.844735	2.740592	0.000000	402.158057	876.495990	1251.096762	
825.097942	632.476278	301.941814	111.587747	49.733167	964.801099	269.438971	130.647373	769.430485	841.150803	766.546026	964.801099	3.378539	45.481744	36.730825	86.333525	857.709308	897.954158	920.142172	
PWM number=14, seed sequence=  NNNGGTCGGNNTGACANNN  , seed sequence enrichment=354.214583, repeat=IR:3
292.472364	287.048553	401.225455	27.549727	8.959391	36.531071	2.581691	448.557598	238.193150	224.661965	236.684093	1.192957	13.157734	294.243673	1.799217	294.243673	64.389832	178.333852	271.125109	
292.430361	255.337191	262.429428	2.999131	2.542062	14.333608	294.243673	9.263537	294.613191	315.205891	247.012403	68.386759	12.250150	18.878722	294.243673	567.835526	431.766090	206.948908	185.897699	
301.420925	385.828987	394.433484	294.243673	294.243673	96.760748	12.796801	294.243673	294.243673	413.066737	462.810570	2.316089	294.243673	13.165923	1.802630	17.611679	122.363665	491.111747	440.957646	
289.944640	232.026467	50.919009	43.442668	8.508232	294.243673	61.095991	17.036990	200.972982	198.777210	218.606052	294.243673	0.867634	11.650680	6.071952	123.703152	549.108103	261.667688	269.031484	
PWM number=15, seed sequence=  NNAGGTTGNNNTGACCCNN  , seed sequence enrichment=693.500056, repeat=IR:3
472.890994	654.989157	576.085834	84.421568	17.036563	23.107937	4.864194	622.853544	494.978406	416.038135	452.911094	7.144439	34.316739	576.085834	8.852972	154.676089	80.178771	448.106985	533.852162	
696.935464	539.937514	269.438971	37.371070	23.641667	49.412300	777.565421	38.946980	894.274071	686.346845	524.671913	177.466127	14.003923	43.328830	576.085834	576.085834	576.085834	581.838007	396.272188	
699.186124	622.979953	382.748111	576.085834	576.085834	160.267104	209.967542	576.085834	550.129558	847.108563	1017.498660	1.897532	576.085834	1.575258	1.813132	1.873154	538.837493	802.931919	881.898521	
442.965474	474.364462	51.171983	58.566364	24.554355	576.085834	576.085834	35.516805	421.867585	363.069753	375.459122	576.085834	8.653559	7.805745	7.185491	41.748083	593.436765	465.084640	503.104657	
PWM number=16, seed sequence=  GGTCANNNNNNNNNAGGTC  , seed sequence enrichment=46.817170, repeat=DR:9
2.986039	4.215510	3.611574	2.911488	38.890709	30.906198	32.355515	28.415835	17.157698	41.350542	64.073989	24.837111	19.841278	19.061112	38.890709	6.406442	5.991708	8.038418	6.681199	
2.728526	1.433286	3.641123	38.890709	3.194816	61.339388	58.585070	47.435290	56.156253	32.720280	40.531460	86.997573	96.795158	52.371269	27.436152	5.928572	6.992638	8.721185	38.890709	
38.890709	38.890709	5.754271	3.531405	13.275505	27.082476	45.810209	54.144685	19.056179	65.379653	24.052064	21.191138	9.728830	30.047927	27.952513	38.890709	38.890709	12.653611	11.923277	
8.053161	1.670145	38.890709	4.891959	2.898365	38.035706	22.050842	27.394368	63.792694	16.331695	26.405630	27.904379	31.961618	55.227744	15.977011	16.159490	6.529785	38.890709	8.786106	
PWM number=17, seed sequence=  NNNGGTCAGNNTGACANNN  , seed sequence enrichment=539.979811, repeat=IR:3
398.743244	431.335656	564.871672	52.615858	24.501120	43.988772	2.101307	448.557598	310.983211	295.876222	287.969058	18.073109	57.393639	448.557598	6.484347	448.557598	209.472990	318.781899	383.044417	
530.364120	432.554716	388.869381	2.995664	0.000000	18.920310	448.557598	9.263537	625.203068	580.783091	449.678260	223.082714	30.137569	71.487992	448.557598	532.397652	597.103631	391.076660	345.840612	
486.754984	536.556301	641.769086	448.557598	448.557598	150.880467	18.037278	294.243673	448.557598	627.470441	666.118939	25.028686	448.557598	45.084378	11.667203	61.695956	316.691541	669.332950	663.482948	
378.946820	379.099175	115.114624	103.581179	19.225562	448.557598	144.077062	17.036990	299.722149	314.972862	376.612794	448.557598	4.151777	43.207420	39.259839	273.424709	658.103910	379.571820	390.442618	
PWM number=18, seed sequence=  NNNNGGTCGGNGTGACNNNN  , seed sequence enrichment=467.272242, repeat=IR:3
374.968337	341.760441	420.168349	505.258358	94.449011	30.858878	122.159318	3.313433	542.159044	370.543224	372.796447	197.299335	6.943282	71.644791	388.159909	15.034317	447.057657	101.102603	236.629457	324.922737	
333.229277	412.910650	345.856543	352.476153	1.155235	7.052319	51.436489	388.159909	22.700892	520.217128	355.762559	197.565969	105.204251	51.780156	98.318827	388.159909	850.709710	417.022177	318.946289	200.829180	
469.830798	451.498036	446.996199	467.232120	388.159909	388.159909	180.649711	24.838078	388.159909	388.159909	481.479060	388.159909	15.996201	388.159909	38.430695	1.270779	41.836840	456.589516	648.963852	615.662011	
352.275474	350.986858	324.426443	142.758613	113.029739	33.656374	388.159909	174.718290	57.540081	313.001280	292.216928	196.065187	388.159909	0.876758	36.434485	20.808153	231.364504	558.007854	287.347808	399.355165	
PWM number=19, seed sequence=  NNNAGGTCGGNNTGACANNN  , seed sequence enrichment=448.359445, repeat=IR:3
334.766593	328.125604	331.690155	372.449176	71.363150	16.571668	90.056423	5.288915	579.432586	386.973893	305.127304	312.341970	0.000000	43.040291	372.449176	5.979809	372.449176	130.235244	204.314039	333.454617	
336.067716	425.123959	226.103984	266.847420	0.000000	0.000000	18.111432	372.449176	26.723326	426.723006	332.174953	403.601014	101.345278	10.852001	68.549152	372.449176	634.201840	450.131070	214.912853	258.531071	
518.973438	413.017998	619.809841	398.739863	372.449176	372.449176	205.086367	29.348337	372.449176	372.449176	532.862439	496.446016	12.641583	372.449176	15.495824	0.000000	47.305885	247.563354	667.244205	514.677599	
272.296131	334.063803	283.250995	66.971934	98.425148	18.235847	372.449176	145.193267	42.335765	309.819782	277.142255	259.690603	372.449176	0.000000	26.562522	15.393335	197.800641	684.199143	325.297186	371.611955	
PWM number=20, seed sequence=  NGGTCANNNNNNNAGGTCN  , seed sequence enrichment=123.376060, repeat=DR:7
164.611123	3.769169	3.649802	3.679162	3.627044	102.487664	102.327580	93.836500	69.538885	73.565611	85.836260	108.185678	96.929750	102.487664	5.086895	4.734419	7.100566	2.267824	305.572155	
38.538999	1.644431	2.126660	3.652831	102.487664	2.813099	107.904425	93.570935	74.581276	92.695316	79.134518	91.393862	116.719825	57.917931	9.886977	3.141804	5.543142	102.487664	3.977132	
166.358440	102.487664	102.487664	11.320014	6.374959	22.596273	97.735917	150.731653	172.542851	136.824188	154.767255	117.003200	115.232340	71.007505	102.487664	102.487664	18.847377	13.965440	88.524889	
8.408465	18.146537	1.708462	102.487664	6.328008	2.803122	102.656932	71.418002	94.905643	108.431711	86.136185	93.269570	79.958893	10.873354	24.706605	4.184919	102.487664	10.197052	5.371506	

ESR1+6 Round 3
PWM number=1, seed sequence=  NNNNGGTCANNGTGACNNNN  , seed sequence enrichment=6.343463, repeat=IR:3
3.110060	7.528400	2.953573	4.861623	1.021517	1.098402	2.068395	0.741571	4.522608	5.514485	2.546616	3.127847	0.968054	1.850373	4.522608	0.646870	6.619509	2.447822	1.785105	6.766455	
2.921576	6.372837	4.121925	5.569596	0.387744	0.437556	1.247680	4.522608	0.970312	11.168708	7.773735	2.810205	2.723557	1.222631	1.836934	4.522608	8.357044	6.115216	5.275764	2.225607	
7.595833	2.982737	6.388383	2.915994	4.522608	4.522608	2.979917	1.271911	6.085062	3.027279	3.677138	4.522608	0.680735	4.522608	0.871559	0.805061	1.774052	2.753314	6.034907	5.888282	
3.945416	0.968534	4.688880	6.488251	3.133339	1.245653	4.522608	3.345265	1.556516	3.604507	5.018757	1.236700	4.522608	0.535626	1.435772	1.208424	3.199872	7.773536	4.612963	2.959540	
PWM number=2, seed sequence=  NNNGGGTCNNNGTGACNNN  , seed sequence enrichment=4.537885, repeat=IR:3
2.378107	3.846220	3.653360	4.743799	1.217200	0.817687	1.837082	0.349169	2.386187	1.768459	1.654645	2.322903	0.841068	1.545251	3.235312	0.865307	4.774080	0.705827	2.320518	
1.930766	5.175497	2.894883	2.771353	1.114958	0.469570	0.851928	3.235312	2.983563	7.569872	2.008632	1.923625	2.405377	0.951830	1.739081	3.235312	7.262720	3.174362	3.395039	
3.209136	0.931730	4.419453	3.235312	3.235312	3.235312	2.952540	1.761251	6.950220	3.031841	5.000768	3.235312	1.366863	3.235312	1.059903	1.134382	0.748447	2.198050	4.712168	
5.694152	3.645450	1.301696	2.172307	1.758538	2.293163	3.235312	0.795933	0.734964	2.407923	3.658986	1.881596	3.235312	0.656451	1.103199	1.521329	1.928462	7.073169	2.119464	
PWM number=3, seed sequence=  NNGGTCACNGTGACNN  , seed sequence enrichment=13.108320, repeat=IR:3
6.664402	11.268738	3.880717	1.647331	2.413999	1.547214	9.345652	5.827930	5.861407	6.103669	2.408731	2.917799	9.345652	0.986273	12.301666	6.941073	
9.942602	6.819659	1.359061	1.133198	3.168735	9.345652	1.289469	9.345652	11.785085	5.579879	7.912173	2.804474	4.070330	9.345652	15.436219	17.080565	
11.182023	10.275678	9.345652	9.345652	3.012508	1.682268	5.959638	2.191426	10.539622	9.345652	2.354434	9.345652	2.489968	0.904968	2.388792	2.330046	
9.798922	7.677863	3.402328	1.612843	9.345652	2.602049	2.237029	4.346879	8.938895	2.694999	9.345652	0.720880	2.907945	1.610384	9.278539	12.794935	
PWM number=4, seed sequence=  NNNGTCACNGTGACNNN  , seed sequence enrichment=5.529709, repeat=IR:3
2.677622	5.244664	2.462963	1.249538	1.665471	1.067080	3.942438	1.927364	3.798811	2.276559	1.372981	0.900227	3.942438	0.885033	3.908076	2.860286	4.167341	
4.148323	2.511564	1.265197	0.510731	1.678436	3.942438	1.091320	3.942438	4.053491	2.097567	2.386370	1.875035	1.940372	3.942438	8.272769	5.002188	4.870901	
4.870901	5.002188	8.272769	3.942438	1.940372	1.875035	2.386370	2.097567	4.053491	3.942438	1.091320	3.942438	1.678436	0.510731	1.265197	2.511564	4.148323	
4.167341	2.860286	3.908076	0.885033	3.942438	0.900227	1.372981	2.276559	3.798811	1.927364	3.942438	1.067080	1.665471	1.249538	2.462963	5.244664	2.677622	
PWM number=5, seed sequence=  NGGTGANNNNNNGGCTGN  , seed sequence enrichment=2.291066, repeat=M
1.516563	1.122953	0.648573	1.419901	0.662357	1.633429	2.001113	1.355573	1.275120	1.904414	1.163127	1.171155	1.167169	0.487905	0.977234	1.001594	1.293642	1.585911	
0.565051	0.861152	0.832607	0.740839	0.891251	1.241236	0.648680	1.551653	2.157224	2.023612	1.771860	2.056973	1.161481	1.250765	1.633429	0.718028	0.804875	2.211216	
2.098946	1.633429	1.633429	1.057412	1.633429	0.998048	2.883247	2.162557	1.968352	1.709761	1.981834	1.779838	1.633429	1.633429	0.833580	0.618182	1.633429	1.563784	
2.135653	0.839638	1.301640	1.633429	1.172481	0.837807	0.458852	1.270010	1.224625	0.966345	1.582357	1.613956	0.695546	0.809260	0.970502	1.633429	0.625257	1.316442	
PWM number=6, seed sequence=  NNGAGTGNNNATGCGNN  , seed sequence enrichment=2.113979, repeat=M
1.707581	1.482847	0.712638	1.507174	0.984151	0.923168	0.875604	2.003576	1.315320	1.458738	1.507174	0.725188	0.801842	0.587032	0.854242	0.850216	1.099718	
1.899009	0.586975	0.838818	1.021685	1.065937	0.725460	0.861801	1.324961	2.200757	1.087000	0.679982	0.655448	1.169559	1.507174	1.479749	1.600788	2.198156	
1.591142	1.370559	1.507174	1.004015	1.507174	1.020759	1.507174	1.452666	1.537502	1.608012	0.757719	1.326438	1.507174	0.594212	1.507174	1.846089	1.183740	
0.778842	2.490361	0.656717	1.419110	1.074333	1.507174	1.230213	1.254006	1.148095	1.648611	0.874796	1.507174	1.182714	1.161962	0.723692	1.463905	1.771641	
PWM number=7, seed sequence=  CACGGTCATG  , seed sequence enrichment=2.568331, repeat=M
0.971957	1.831107	1.608108	0.302981	0.593405	1.287556	0.641287	1.831107	0.883873	1.358446	
1.831107	1.046697	1.831107	0.375266	1.311250	0.419261	1.831107	0.877383	1.527180	0.768182	
1.066382	1.091829	0.755356	1.831107	1.831107	1.175010	0.756403	1.048625	0.573428	1.831107	
1.482946	0.745317	1.281032	0.750701	0.517653	1.831107	0.799362	0.455527	1.831107	1.273740	
PWM number=8, seed sequence=  NNAAGACNNAAACGNN  , seed sequence enrichment=2.075033, repeat=M
1.194659	2.169413	1.479407	1.479407	0.998439	1.479407	0.698171	1.220375	1.782143	1.479407	1.479407	1.479407	0.913537	1.257427	0.732031	1.651260	
1.668445	1.371254	0.630969	0.890162	1.367109	1.427630	1.479407	1.036046	0.726699	0.490349	0.810149	0.861866	1.479407	1.005777	1.173668	1.441995	
0.821448	1.065667	1.146497	1.066806	1.479407	1.160400	0.594544	1.350470	1.695656	0.902725	1.290857	0.687152	0.481567	1.479407	0.689004	0.892276	
2.358590	1.231740	1.044577	1.126072	0.526091	0.974025	1.119023	2.387149	1.585018	0.555479	0.619171	1.016791	0.788731	1.148134	3.359448	2.031378	
PWM number=9, seed sequence=  NNNCGAGGNGTGTTNNN  , seed sequence enrichment=1.934485, repeat=M
1.909109	1.756121	0.616493	0.748721	0.589674	1.379202	1.324333	1.112839	1.850321	0.509926	0.869005	0.775730	0.989908	0.863255	0.293258	0.856318	0.822091	
0.269730	1.183348	1.639566	1.379202	0.677253	0.366624	0.924538	0.245999	1.484346	0.951990	1.064240	0.436654	1.148576	0.576850	1.947714	0.330471	2.177668	
1.999061	0.978046	2.479251	1.114464	1.379202	1.327141	1.379202	1.379202	0.875636	1.379202	1.056926	1.379202	0.634915	0.742046	1.615769	1.721570	1.320309	
1.065945	1.653650	0.971560	0.819332	0.997047	0.974868	0.720345	0.477832	1.572168	0.482671	1.379202	0.745458	1.379202	1.379202	1.501202	2.129113	1.332112	
PWM number=10, seed sequence=  NGGGGCNNNNNAGGCGN  , seed sequence enrichment=2.283563, repeat=DR:4
2.304469	0.644618	1.145932	1.159351	0.836856	0.779993	1.402912	1.618262	1.822507	1.529827	1.342174	1.628080	1.031964	0.999253	0.649158	0.513854	1.066401	
1.374674	1.225337	0.380610	0.812575	0.641196	1.628080	0.934448	1.849273	1.347959	1.134507	2.068992	1.405211	0.705185	1.269402	1.628080	1.027095	1.553077	
1.453093	1.628080	1.628080	1.628080	1.628080	0.928451	2.443026	1.932856	1.803750	1.721468	2.372997	1.562759	1.628080	1.628080	0.865663	1.628080	2.061398	
1.225350	1.197756	1.056851	0.963718	1.068640	1.209886	1.407799	0.947047	1.334649	1.903908	0.688734	1.032117	1.495327	0.813111	0.993639	1.430755	1.478034	
PWM number=11, seed sequence=  NNNGCACCNACGCCNNN  , seed sequence enrichment=2.465923, repeat=ER:0
2.042392	2.523899	1.861481	1.106124	0.853797	1.758094	1.235463	0.850697	1.900744	1.758094	1.117700	1.223953	1.225524	0.733535	1.205886	1.264381	0.946650	
1.991623	2.930638	2.275547	0.518123	1.758094	0.990271	1.758094	1.758094	1.995767	1.352798	1.758094	0.996448	1.758094	1.758094	1.615713	1.679555	2.827592	
1.799712	0.000000	0.723808	1.758094	1.068700	1.483494	0.490853	1.510897	1.397477	0.835317	1.509012	1.758094	0.551733	0.394393	1.388316	2.049414	0.696073	
1.002226	0.677841	1.764946	0.979611	1.439535	0.963471	0.431990	0.442741	1.593734	0.913988	0.705619	0.958675	1.512630	0.780112	2.710588	2.019742	2.033701	
PWM number=12, seed sequence=  NNTGTCACNNTGACCNN  , seed sequence enrichment=9.466460, repeat=IR:3
3.158385	6.601122	2.921605	1.164374	1.213420	0.865611	6.749168	2.771292	6.669571	8.021565	2.034190	2.034779	6.749168	1.266408	1.141505	5.654532	5.542727	
8.940071	2.764985	1.051407	0.825237	1.445355	6.749168	1.286415	6.749168	6.876634	3.737732	4.112430	1.107766	1.898756	6.749168	6.749168	7.268759	10.082313	
6.022217	15.364383	8.586873	6.749168	1.605194	2.121041	3.882954	2.749510	8.821724	11.671885	1.505754	6.749168	0.437178	1.352590	0.000000	5.710385	3.480900	
7.971662	5.007626	6.749168	0.870258	6.749168	0.871837	0.489274	2.606029	5.011731	9.703586	6.749168	0.570244	1.849361	0.423793	0.741813	7.396041	6.983577	
PWM number=13, seed sequence=  NNATGCANGTTGANN  , seed sequence enrichment=2.038731, repeat=M
1.565189	0.964405	1.453525	0.795651	0.863032	0.697310	1.453525	1.777373	0.800259	0.620033	0.677405	0.674089	1.453525	1.462542	1.514805	
1.128520	2.784790	0.713925	0.703666	0.676849	1.453525	0.926331	1.497717	0.714603	0.827485	0.720979	1.120400	1.121899	1.879459	1.720871	
1.176511	1.146446	1.151551	0.982029	1.453525	1.089443	1.098139	1.387154	1.453525	0.559083	0.434191	1.453525	0.883445	0.698149	1.117271	
1.947250	0.957583	0.780164	1.453525	0.950633	0.604448	0.816471	1.174925	0.539240	1.453525	1.453525	0.882891	0.835452	1.932335	1.595066	
PWM number=14, seed sequence=  NGCGGANNNNNGGTGTN  , seed sequence enrichment=1.681768, repeat=M
1.316230	0.610796	0.860411	0.815158	0.659576	1.199026	0.685641	1.462539	1.092086	0.585764	0.462105	0.638870	0.811455	1.031830	0.382712	0.728055	1.073862	
1.185961	0.460893	1.199026	0.649031	0.837036	0.960351	1.052365	1.196737	2.079779	0.838762	0.600560	1.185514	0.977523	0.586599	0.318121	1.194994	1.328084	
1.126346	1.199026	0.826350	1.199026	1.199026	1.216707	1.511284	1.225779	0.863601	1.298603	1.543420	1.199026	1.199026	1.202342	1.199026	0.802001	1.271706	
1.158703	0.740310	1.017821	0.824114	1.088703	1.064603	1.495702	0.840162	1.172002	1.982717	1.916810	1.101699	1.342633	1.199026	0.855421	1.199026	1.069944	
PWM number=15, seed sequence=  ATTGGTCATG  , seed sequence enrichment=2.451737, repeat=M
1.747980	0.966037	1.046644	0.530725	0.489856	0.720520	0.800483	1.747980	0.553690	0.946999	
1.347377	1.654750	0.420477	0.396975	1.384681	0.402852	1.747980	0.619886	1.314607	0.571435	
0.829873	1.316262	0.911857	1.747980	1.747980	0.708100	0.661114	0.595778	0.287523	1.747980	
1.021599	1.747980	1.747980	0.728642	0.603905	1.747980	0.669058	1.099157	1.747980	0.766617	
PWM number=16, seed sequence=  NNNGGGAANATGACNNN  , seed sequence enrichment=1.512869, repeat=IR:2
1.357971	1.361402	0.196230	0.919295	1.002984	0.998722	1.078609	1.078609	0.769722	1.078609	0.833980	0.446168	1.078609	0.472473	1.552505	2.156189	1.019079	
0.525322	1.074643	1.283108	1.139839	1.144579	0.792810	1.348207	1.191507	0.233255	1.299708	0.950275	0.736583	1.023445	1.078609	1.083680	0.266725	1.348498	
1.073880	1.049228	1.597198	1.078609	1.078609	1.078609	1.090602	1.058959	1.507380	1.119251	1.120236	1.078609	0.641043	0.744976	0.779576	0.744557	1.212483	
1.252114	0.757578	1.277245	0.575406	1.099671	0.653935	0.846958	0.982856	1.918180	1.115594	1.078609	0.803899	0.652522	0.601464	1.018151	1.373762	0.695825	
PWM number=17, seed sequence=  NNGGGTCNNNNTGACANN  , seed sequence enrichment=3.481108, repeat=IR:3
1.856424	3.787966	3.095630	1.528795	0.774164	1.148949	1.003287	3.892003	2.697720	1.173490	1.168480	0.730610	1.119229	2.481876	1.164613	2.481876	1.035037	2.653430	
2.965124	0.455273	2.196315	0.746560	0.655245	0.879966	2.481876	0.000000	3.473634	4.634456	1.700032	1.544849	1.252060	0.999492	2.481876	5.118002	3.538185	1.392519	
2.848964	2.261131	2.481876	2.481876	2.481876	1.899093	1.112045	3.471459	3.167691	1.802725	5.235179	0.969135	2.481876	1.155935	1.104106	0.727253	1.684386	3.469960	
2.261564	2.919602	1.225784	1.000987	1.639866	2.481876	1.212028	0.489162	0.434051	2.692433	1.854280	2.481876	0.703609	0.864013	0.793091	1.167631	3.883405	2.010157	
PWM number=18, seed sequence=  NGGCGGNNNNNNNNGGGTGN  , seed sequence enrichment=3.561310, repeat=M
3.857238	0.866085	1.038063	1.192829	0.726783	1.277739	1.492771	3.007880	3.087239	2.722361	2.528182	1.837955	1.248074	2.277097	0.955602	0.832196	0.834327	1.616104	0.594816	1.417427	
1.977077	0.984859	0.713612	2.539057	0.661501	1.443244	1.725611	4.017676	3.168801	2.285491	2.989522	2.214745	1.085218	1.583761	2.080256	1.075821	1.623645	1.346881	1.224570	2.035622	
2.616028	2.539057	2.539057	1.593006	2.539057	2.539057	3.603135	2.998393	3.017912	2.198578	3.198172	3.419671	4.116206	4.176321	2.539057	2.539057	2.539057	1.285561	2.539057	2.937353	
1.481027	1.006683	0.576986	1.370137	1.251710	1.408585	2.684248	0.389969	0.796294	3.028594	1.223584	2.309229	2.679145	1.193776	0.869624	2.071030	0.798610	2.539057	1.412945	3.205710	
PWM number=19, seed sequence=  NNGGGGCNNNNNTGTGTNN  , seed sequence enrichment=2.415657, repeat=M
1.845482	2.158444	1.012650	0.993396	1.511066	1.211009	0.746864	1.728551	1.376957	0.976630	0.320692	3.187077	1.326603	0.638727	1.109922	1.335534	0.344433	1.792235	3.028892	
1.632757	0.888105	1.640348	0.807203	0.440674	0.893160	1.722256	1.849670	2.476605	0.894481	1.870699	1.139683	1.119440	1.134349	0.830438	0.586498	1.013513	3.788113	0.466182	
2.304636	1.091644	1.722256	1.722256	1.722256	1.722256	1.399043	2.078843	1.835109	1.485326	1.256346	1.327895	0.992761	1.722256	1.271192	1.722256	0.771378	0.676393	0.987644	
0.819544	2.853168	1.464943	0.714982	0.682949	0.598741	1.195556	1.151066	1.394168	3.396348	3.453466	1.230324	1.722256	0.876289	1.722256	0.500906	1.722256	1.556616	2.521329	
PWM number=20, seed sequence=  NNACACANNNCAATCNN  , seed sequence enrichment=1.964104, repeat=M
1.414466	2.073242	1.400319	1.119267	1.400319	0.801197	1.400319	1.249551	1.510186	1.145883	0.837631	1.400319	1.400319	1.393734	0.514990	0.741252	1.433865	
1.493041	1.518527	0.771380	1.400319	1.126265	1.400319	0.843264	1.002598	1.101498	1.833517	1.400319	0.818078	0.613617	1.151745	1.400319	1.839543	1.972281	
1.744399	0.233562	0.989997	1.088921	0.780664	1.053045	1.207310	2.508196	1.872647	0.736246	0.604139	0.819978	0.343958	1.318646	0.954061	1.351124	1.338164	
0.895046	1.559291	0.998697	0.813684	1.244675	0.622722	0.964696	1.425891	1.264742	1.657340	0.797998	0.678605	0.696510	1.400319	0.748879	1.557786	0.841676	

THRB Round 3
PWM number=1, seed sequence=  NNGGGGTCNNNTGAGGTCNN  , seed sequence enrichment=846.653796, repeat=DR:4
230.196522	340.092874	64.120718	134.963417	12.966704	4.016921	9.374517	11.454110	667.536916	518.224543	243.651223	57.968452	277.514020	393.178071	0.000000	0.000000	348.196027	21.544045	295.127869	430.239131	
415.348069	672.915049	81.015576	70.609304	0.000000	0.000000	13.903366	393.178071	0.000000	179.214475	651.972007	167.838405	109.744493	13.591444	0.000000	17.385649	126.328938	393.178071	0.000000	794.886366	
453.902399	258.964697	393.178071	393.178071	393.178071	393.178071	38.151951	24.133763	324.404503	362.084153	341.007436	34.301816	393.178071	151.057489	393.178071	393.178071	75.442603	79.387444	832.446973	258.402946	
494.747798	429.178129	81.091863	0.000000	0.000000	27.731553	393.178071	83.405166	43.544869	457.883030	458.212416	393.178071	62.043687	0.000000	0.000000	0.000000	393.178071	45.016158	183.706729	409.927209	
PWM number=2, seed sequence=  NNNGGTCACNNNAGGTCNNN  , seed sequence enrichment=166.874942, repeat=DR:4
78.909756	59.605973	75.299709	2.352817	1.077166	4.239976	3.817229	77.495156	60.054650	64.362898	11.420111	108.842144	77.495156	1.408154	0.000000	48.310141	4.440687	111.552034	52.276693	49.352405	
72.153741	46.528810	20.820727	0.000000	1.284016	5.633162	77.495156	1.359504	77.495156	87.911083	157.436922	80.632654	1.520353	0.000000	1.928483	20.949964	77.495156	0.000000	123.061740	91.475660	
87.627599	157.732787	161.286114	77.495156	77.495156	9.468697	4.706913	26.031337	16.786866	89.421356	18.533805	128.181166	38.558421	77.495156	77.495156	18.968736	10.888140	123.064665	52.549940	117.352808	
68.510471	32.663509	0.000000	2.401418	25.167508	77.495156	11.565562	2.137166	76.055646	70.637791	148.169077	12.605882	1.198552	1.353321	0.000000	77.495156	7.438458	0.000000	114.930358	50.028110	
PWM number=3, seed sequence=  NNGGTCATNCGGGGTCNN  , seed sequence enrichment=380.620124, repeat=DR:4
175.768076	152.428753	4.868359	2.916702	4.307810	9.942795	176.756411	92.189065	131.698709	29.590925	67.434500	278.492477	0.000000	0.000000	113.497456	11.975622	244.952052	271.491914	
63.052571	26.492365	5.987216	0.000000	5.865858	176.756411	0.000000	190.246817	345.368327	176.756411	109.073756	21.848365	0.000000	0.000000	30.021526	176.756411	0.000000	349.072762	
358.538476	347.066023	176.756411	176.756411	33.494525	10.153350	31.549471	21.832856	206.926552	40.289699	176.756411	176.756411	176.756411	176.756411	36.901994	36.506840	248.242058	73.983345	
52.027165	0.000000	0.000000	50.353561	176.756411	54.491080	0.000000	176.756411	69.369784	121.371642	19.968865	0.000000	0.000000	28.038150	176.756411	19.784193	24.683901	218.152849	
PWM number=4, seed sequence=  NNGGGGTCNNNNNGGGACNN  , seed sequence enrichment=58.434042, repeat=DR:4
17.647501	30.412829	5.897699	14.803009	0.996163	0.000000	0.700123	1.905085	50.876922	40.179255	31.059330	4.517694	25.067472	47.306623	1.024601	0.000000	27.136220	0.000000	63.802007	25.020313	
31.917897	45.290013	11.451505	0.000000	0.000000	1.208605	2.092862	27.136220	0.000000	33.378669	40.505607	62.391007	20.125551	1.086252	0.000000	0.951559	9.152289	27.136220	0.000000	74.814189	
38.627672	14.425886	27.136220	27.136220	27.136220	27.136220	1.722861	2.332645	11.809743	6.621023	28.861097	7.679004	47.743982	27.136220	27.136220	27.136220	7.776816	0.468211	29.149404	14.477576	
17.514132	26.922683	3.110991	0.000000	0.000000	4.265920	27.136220	3.626749	3.420528	54.275399	12.101841	51.857960	7.535360	0.000000	1.733583	2.370263	37.616265	1.359386	3.050835	17.619068	
PWM number=5, seed sequence=  NNNGGGTCNNNTGAGGTNNN  , seed sequence enrichment=126.241238, repeat=DR:4
47.207697	57.236914	20.170927	27.820141	1.966869	0.991757	3.025891	2.664389	98.093090	83.808740	55.795766	4.250075	45.347377	58.625245	0.881738	0.000000	25.074291	11.995011	105.241702	51.773365	
69.385632	75.676654	35.305653	8.734704	1.249067	1.294984	4.152332	58.625245	0.000000	38.700208	90.574869	39.799005	11.588460	2.552128	0.000000	2.722554	17.755014	162.338355	0.000000	119.923966	
55.585593	49.866578	144.267666	58.625245	58.625245	58.625245	9.397461	2.971692	54.615923	39.358036	53.497641	4.696093	58.625245	22.004174	58.625245	58.625245	6.433806	31.763980	76.267660	54.707929	
67.452161	57.673967	26.560482	0.000000	3.690351	7.204018	58.625245	12.259508	3.171208	86.016513	47.661879	58.625245	7.005335	1.004069	0.000000	1.836437	58.625245	12.464525	14.243373	33.524682	
PWM number=6, seed sequence=  NNNGTCCCCANNTGACCNNN  , seed sequence enrichment=136.092389, repeat=IR:5
24.377431	81.609495	13.194021	0.970910	71.434738	3.025440	0.000000	0.000000	2.870095	63.200027	47.123101	152.143458	0.000000	8.242250	63.200027	8.954664	0.000000	0.000000	29.759570	40.541055	
99.741630	43.915695	87.764890	2.587831	10.069121	63.200027	63.200027	63.200027	63.200027	8.281460	58.546669	17.800781	25.810513	2.159194	12.734225	63.200027	63.200027	124.567166	118.098492	37.343128	
86.240460	96.511318	0.000000	63.200027	14.086714	0.000000	0.000000	4.506468	30.757582	80.352968	50.685461	85.235192	0.000000	63.200027	0.000000	0.000000	0.000000	0.000000	76.141267	77.406875	
40.633029	54.227347	105.597946	0.000000	63.200027	0.000000	3.466202	124.048847	37.950490	17.355832	88.452981	91.204039	63.200027	2.337490	2.719904	0.000000	3.970940	63.956863	29.321999	99.960284	
PWM number=7, seed sequence=  NGTCCCCANNNGACCCCN  , seed sequence enrichment=353.312693, repeat=IR:5
29.021763	6.460944	187.286746	4.299178	0.000000	0.000000	20.401578	164.075096	129.861362	305.455923	0.000000	35.291277	164.075096	24.591303	0.000000	0.000000	7.833187	257.478379	
155.573823	2.476465	30.057786	164.075096	164.075096	164.075096	164.075096	17.959071	162.301412	73.779446	156.333628	6.853402	7.425354	164.075096	164.075096	164.075096	164.075096	136.851791	
0.000000	164.075096	48.389907	0.000000	0.000000	6.164577	69.837992	196.680946	209.592570	221.947204	0.000000	164.075096	0.000000	0.000000	0.000000	0.000000	64.639391	153.767616	
384.806678	2.415377	164.075096	0.000000	0.000000	335.103132	52.038439	14.189733	171.829528	183.706549	270.142432	3.989235	0.000000	0.000000	9.240532	82.866844	35.067427	127.833315	
PWM number=8, seed sequence=  NNGGGGTCNNNTGGGGTNN  , seed sequence enrichment=140.865753, repeat=DR:4
65.802152	66.761279	14.379000	34.326591	2.985972	1.163859	0.706292	1.761838	105.676089	67.759381	54.870234	6.863560	29.215869	157.947435	0.000000	0.000000	29.408896	17.696653	147.618069	
89.699347	77.193262	16.140001	0.000000	0.000000	0.000000	4.385783	65.416733	11.172436	98.540246	153.015806	75.559253	34.541529	2.922984	0.000000	0.000000	13.818362	196.022503	11.542096	
51.134751	52.966475	65.416733	65.416733	65.416733	65.416733	9.979578	3.026753	54.155245	35.781328	31.482187	10.828777	65.416733	65.416733	65.416733	65.416733	5.439673	26.355253	59.946667	
63.203532	73.008715	3.314295	2.729494	3.659104	13.593513	65.416733	16.230060	3.315572	110.354980	71.192554	65.416733	6.145934	1.727795	1.577709	1.004980	65.416733	34.139454	16.058579	
PWM number=9, seed sequence=  NNAGGTCACNNNAGGTCNN  , seed sequence enrichment=176.238534, repeat=DR:4
116.309635	81.183890	81.843520	4.335056	0.000000	7.790269	7.626323	81.843520	61.261849	55.554489	13.312870	93.969044	81.843520	0.000000	0.000000	52.892339	1.811496	117.794409	44.950176	
73.520624	63.695011	14.227200	2.359044	5.845200	9.585102	81.843520	3.003806	81.843520	130.713037	195.696445	114.670273	5.358597	0.000000	3.551763	13.786165	81.843520	11.181257	189.663563	
76.345388	153.725234	115.584174	81.843520	81.843520	15.415781	6.712867	55.576974	16.529451	106.478584	16.768831	131.997502	47.153617	81.843520	81.843520	15.138452	13.728686	122.078893	41.673813	
53.666757	26.465771	0.000000	6.624935	32.302617	81.843520	16.832914	2.148520	103.112296	43.902676	146.587208	15.372126	0.000000	2.458572	3.044510	81.843520	13.210932	0.000000	120.284063	
PWM number=10, seed sequence=  NNNGTCCCCGNNTGACCNNN  , seed sequence enrichment=173.028841, repeat=IR:5
55.618873	62.339264	17.632978	1.361442	52.734903	3.991435	0.000000	0.000000	0.000000	63.200027	51.653232	77.584105	0.000000	14.127058	80.352968	17.336325	0.000000	0.000000	13.700470	97.088800	
138.590040	53.829572	75.205802	1.220364	10.494717	80.352968	80.352968	80.352968	80.352968	8.281460	71.243661	38.569710	9.782997	3.842691	11.128600	80.352968	80.352968	155.371383	185.396951	93.580793	
98.859415	129.002535	0.000000	80.352968	30.423151	5.784183	0.000000	0.000000	25.213522	80.352968	148.052275	156.422408	0.000000	80.352968	0.000000	0.000000	0.000000	0.000000	16.540118	88.763821	
13.895602	103.930014	177.020102	0.000000	80.352968	0.000000	0.000000	80.006387	11.045560	17.355832	68.829979	160.042239	80.352968	7.769982	0.000000	0.000000	0.000000	88.769008	71.118002	45.607574	
PWM number=11, seed sequence=  NNGGTCACNNNNGGTCANN  , seed sequence enrichment=140.349041, repeat=DR:4
63.495728	66.638063	2.409665	0.804780	5.427935	2.384074	65.176776	45.566133	54.711948	11.020309	75.855342	121.881203	1.327443	0.210295	48.846764	11.356642	65.176776	86.708193	29.732590	
39.669619	23.298501	1.030272	1.181107	3.916161	65.176776	3.122613	65.176776	64.933031	126.221071	81.172976	2.847474	0.000000	1.725059	21.140418	65.176776	2.455504	120.499323	76.071715	
123.627071	123.615935	65.176776	65.176776	8.945325	4.237000	26.450648	15.381715	74.372057	30.825947	99.914515	74.090629	65.176776	65.176776	18.848089	26.950797	38.498522	37.804746	119.471117	
20.586827	0.000000	1.016213	8.954622	65.176776	12.221081	2.312630	61.609415	67.510845	110.969956	9.350604	0.000000	2.032485	1.561448	65.176776	10.662337	3.843711	98.537608	32.398105	
PWM number=12, seed sequence=  NNNGGTCATNNNGGGACNNN  , seed sequence enrichment=67.012965, repeat=DR:4
39.455313	19.401072	44.008083	0.000000	0.000000	3.649129	1.593151	31.120192	29.072712	26.528865	11.001322	27.728696	38.617685	1.370791	0.000000	31.120192	0.819828	56.132424	28.027795	8.737596	
45.589087	19.934546	5.618797	0.000000	0.000000	0.000000	31.120192	0.000000	33.941388	23.851891	34.013504	39.997742	1.460947	0.000000	0.000000	8.531024	31.120192	0.000000	39.722470	20.303503	
16.617401	69.381398	49.723603	31.120192	31.120192	4.283385	2.856204	9.060139	6.339068	27.984729	3.199304	54.254640	31.120192	31.120192	31.120192	9.073554	0.357473	42.074106	22.253256	69.481438	
26.174045	8.692188	0.000000	0.000000	0.000000	31.120192	5.858459	0.000000	31.120192	44.651291	82.649955	0.000000	0.000000	0.000000	4.530436	43.186338	1.259507	5.428760	43.193321	13.999048	
PWM number=13, seed sequence=  NNGGTCATNNGGGGACNN  , seed sequence enrichment=131.499709, repeat=DR:2
50.232107	87.515138	0.000000	0.000000	1.073803	2.474744	61.067230	52.521145	68.174240	12.214557	18.315957	92.601951	3.454297	1.426426	61.067230	2.788654	140.531971	73.587717	
40.084523	7.280686	0.000000	2.138663	1.609023	61.067230	0.000000	58.800552	57.039663	113.497456	24.703894	0.000000	2.193340	0.000000	13.991410	61.067230	0.000000	96.618519	
121.691902	88.685752	61.067230	61.067230	9.362399	1.252215	14.048083	9.088085	60.678653	13.651787	61.067230	61.067230	61.067230	61.067230	17.683160	1.767943	54.306982	42.969108	
18.424591	0.000000	1.309419	10.258968	61.067230	9.826877	1.424414	61.067230	54.192855	137.887326	3.795350	0.000000	0.000000	6.161896	82.298578	2.862759	17.905899	54.970554	
PWM number=14, seed sequence=  NNGGGTCNNNTGAGGTCNN  , seed sequence enrichment=361.031298, repeat=DR:4
154.748236	85.681217	103.180158	9.568468	2.815125	5.679325	4.312644	299.814019	250.105895	146.116890	15.837637	111.408713	167.659544	0.000000	0.000000	126.582358	18.185229	185.870288	149.322056	
186.577117	89.603631	17.824645	2.427662	0.000000	3.864685	167.659544	9.149796	163.910673	284.728849	106.718801	39.174126	3.954377	0.000000	2.657888	54.655492	167.659544	16.932877	363.148170	
185.689226	380.034345	167.659544	167.659544	167.659544	24.437360	8.699262	131.511716	118.283982	153.189632	16.373169	167.659544	68.536197	167.659544	167.659544	40.333390	32.827105	284.613299	104.946509	
142.271424	77.804844	0.000000	5.528279	28.825776	167.659544	28.749460	12.247003	185.057631	135.793106	167.659544	14.924342	2.422841	0.000000	0.000000	167.659544	24.042800	42.372147	191.648594	
PWM number=15, seed sequence=  NNNGGTCACNNNGGGTCNNN  , seed sequence enrichment=83.030149, repeat=DR:4
37.243187	33.686490	53.608855	0.000000	0.539236	1.524871	0.000000	38.558421	28.089868	19.210642	10.794073	14.219777	77.495156	0.000000	0.000000	33.941388	0.857758	68.359675	9.518345	8.035476	
51.341894	23.242462	5.236480	0.000000	1.408326	2.236273	38.558421	0.000000	38.558421	35.351949	79.556025	68.805163	1.520353	1.835464	1.573375	5.095252	38.558421	6.295655	96.335110	29.365084	
34.666577	82.124802	63.815202	38.558421	38.558421	0.830424	4.005715	10.377621	7.014001	58.755585	13.661071	75.733422	38.558421	38.558421	38.558421	3.132901	8.470846	34.003964	20.198472	89.731257	
32.940192	4.112221	0.000000	0.000000	3.884097	38.558421	7.552238	1.898497	43.186338	39.237352	58.806851	7.977277	1.198552	1.464841	0.000000	38.558421	4.795799	5.473511	62.626051	15.982183	
PWM number=16, seed sequence=  NNGGGGTCNNNTGAGGTNN  , seed sequence enrichment=340.117635, repeat=DR:4
122.451476	131.747210	37.139397	65.467937	8.520021	3.053699	4.916779	6.955801	255.515070	186.183488	124.357608	12.696633	130.247622	157.947435	0.000000	1.725354	79.493322	33.898279	315.897755	
184.427309	245.640678	46.535368	8.523236	2.327521	0.000000	7.438528	157.947435	8.651519	185.066483	218.368705	114.420156	37.121657	2.922984	0.000000	2.360599	59.073846	410.283898	12.233029	
165.283709	134.387504	157.947435	157.947435	157.947435	157.947435	27.268461	13.953853	151.373947	115.893254	167.001299	20.624699	157.947435	65.416733	157.947435	157.947435	19.751869	111.922778	193.904379	
169.998199	151.937280	21.411523	1.551885	7.766688	35.605094	157.947435	33.901605	17.785620	202.244307	143.162288	157.947435	19.370882	1.727795	0.000000	1.710930	157.947435	69.920482	43.507575	
PWM number=17, seed sequence=  NNGGGGTCNNNNGGGGTNN  , seed sequence enrichment=76.265929, repeat=DR:4
32.727298	38.310935	7.763716	17.344113	2.080580	0.760770	0.714473	1.070132	61.879139	36.534685	25.193257	6.863560	15.693769	65.165202	1.137642	0.275351	15.496049	8.497028	89.499378	
36.299111	48.188722	6.750708	0.691939	0.000000	0.648675	1.681383	35.417181	4.307254	54.893764	63.080104	75.559253	18.975111	2.492603	1.112560	0.656098	6.758035	107.477497	3.015035	
40.010332	25.727485	35.417181	35.417181	35.417181	35.417181	3.964509	1.530182	22.891454	16.611615	36.719271	10.828777	35.417181	35.417181	35.417181	35.417181	3.514455	16.323962	26.796033	
31.516355	35.987080	3.887226	0.713047	1.433832	6.289981	35.417181	7.342720	0.920103	65.720217	26.087343	65.416733	3.251406	0.855667	0.421724	1.999053	35.417181	13.797555	8.417230	
PWM number=18, seed sequence=  NNGGGGTCNNNNGGGGTCNN  , seed sequence enrichment=151.247943, repeat=DR:4
62.971949	75.214016	26.021309	39.654423	4.123574	0.000000	0.000000	0.936288	123.213448	77.858828	33.490717	10.308260	28.445808	142.945906	0.000000	0.000000	47.743982	6.864421	125.124275	67.606163	
60.175710	101.322458	13.267159	0.000000	0.000000	0.000000	2.183984	70.238124	11.794405	116.877745	146.462708	143.573930	48.209034	6.458199	0.000000	0.000000	18.980767	70.238124	0.000000	127.569913	
78.250293	47.507803	70.238124	70.238124	70.238124	70.238124	6.984704	2.946833	44.006755	31.709739	71.032217	14.645051	70.238124	70.238124	70.238124	70.238124	17.416619	10.843749	65.790989	37.542850	
77.642640	73.250270	3.190654	0.000000	3.731102	8.903646	70.238124	11.712868	0.000000	119.869944	58.331614	151.057489	4.602483	0.000000	0.000000	4.897775	70.238124	11.911223	0.000000	116.638951	
PWM number=19, seed sequence=  NNNGGTCATNCGGGGTNNN  , seed sequence enrichment=103.748975, repeat=DR:4
78.372707	49.722338	64.989618	1.730728	0.000000	3.067795	1.142410	48.180049	28.444804	33.916424	10.475291	31.299033	117.600673	0.000000	0.000000	19.354320	18.627149	130.359691	33.550395	
34.913715	7.509855	0.000000	2.189959	0.000000	2.034051	48.180049	0.000000	66.854040	66.766626	48.180049	30.219098	6.809075	0.000000	0.000000	10.210144	114.269723	0.000000	124.090290	
41.302696	107.831282	75.744583	48.180049	48.180049	11.567707	3.706259	7.762512	6.539852	54.281417	8.338983	48.180049	48.180049	48.180049	48.180049	4.297887	35.277731	39.882404	29.249998	
31.022102	5.951232	0.000000	0.000000	12.972469	48.180049	16.009402	0.000000	48.180049	43.013695	54.205306	7.014869	0.000000	0.000000	10.026957	48.180049	22.182199	0.000000	43.402523	
PWM number=20, seed sequence=  NNNGGTCANNCGGGGTCNNN  , seed sequence enrichment=113.557213, repeat=DR:4
46.971273	53.397716	63.302504	3.152115	1.098260	4.738678	0.000000	52.734903	52.776510	60.588967	11.391416	34.999112	120.435267	0.000000	0.927353	80.352968	9.655799	90.424483	28.518131	7.926228	
52.979385	40.122054	11.370897	4.122406	0.000000	7.557755	52.734903	0.000000	175.576752	58.857775	52.734903	54.899411	6.439420	0.000000	0.000000	30.423151	52.734903	0.000000	95.063623	40.908687	
66.606895	95.564656	90.406420	52.734903	52.734903	19.624993	13.625347	20.223180	15.965167	53.546172	14.000997	52.734903	52.734903	52.734903	52.734903	10.494717	9.775134	47.521195	22.960259	101.634151	
40.818495	8.018199	0.000000	0.000000	17.626526	52.734903	22.364980	3.518055	92.552559	38.043763	71.434738	7.571573	0.000000	3.411443	3.183562	52.734903	11.239886	11.590569	120.908118	44.105143	

THRB:RXRA Round 3
PWM number=1, seed sequence=  NNNGGTCACNNNAGGTCNNN  , seed sequence enrichment=420.499799, repeat=DR:4
30.060859	42.074805	30.804426	4.705634	0.538583	0.847995	3.053784	27.531174	14.707261	10.727150	11.420111	37.676127	27.531174	0.000000	0.000000	15.183187	9.769512	15.565400	26.138346	13.459747	
31.567262	27.917286	10.410363	2.297389	0.000000	2.253265	27.531174	2.719007	27.531174	49.449984	45.707494	25.197704	3.040706	0.000000	0.000000	16.115357	27.531174	6.418910	41.020580	30.491887	
32.860350	26.288798	51.611556	27.531174	27.531174	7.574958	2.017248	15.618802	4.708511	24.074981	22.240566	51.272466	17.443095	27.531174	27.531174	10.669914	10.888140	37.292323	26.274970	39.117603	
13.702094	9.332431	0.000000	0.000000	9.272240	27.531174	9.637968	2.137166	17.499529	35.318895	36.041127	3.151470	1.198552	0.000000	8.207994	27.531174	14.876915	58.378911	19.987888	25.014055	
PWM number=2, seed sequence=  NNGGTCACNNNNGGTCANN  , seed sequence enrichment=213.317832, repeat=DR:4
14.766448	15.271223	1.445799	1.341301	0.387710	1.021746	13.966452	11.391533	10.078517	9.445979	18.576819	20.090308	1.327443	0.210295	13.526796	6.813985	13.966452	30.967212	8.744879	
13.884367	11.649251	4.121088	0.000000	0.979040	13.966452	2.498091	13.966452	22.390700	21.036845	15.783634	8.542421	0.000000	0.000000	11.073552	13.966452	4.911008	22.197244	14.791722	
20.089399	21.890322	13.966452	13.966452	6.505691	2.259733	11.021103	4.220593	16.361853	6.165189	20.617281	16.730142	13.966452	13.966452	9.120043	17.368291	15.306641	4.447617	22.400834	
5.614589	0.000000	0.508107	5.969748	13.966452	4.214166	2.312630	16.429177	9.123087	21.531484	1.558434	2.367914	0.000000	6.245790	13.966452	10.662337	9.993649	26.631786	9.256601	
PWM number=3, seed sequence=  NGGGGTNNNNTGAGGTCN  , seed sequence enrichment=474.375832, repeat=DR:4
29.388552	18.963846	24.675586	3.377263	1.098983	1.516931	16.564632	54.870666	23.695290	21.375984	8.665046	24.557622	31.058572	0.000000	0.538260	29.291156	7.721069	33.716267	
44.720646	13.602825	1.886601	1.142082	0.000000	4.919618	70.260315	14.696376	32.324349	30.948266	18.923817	3.527507	3.737546	0.000000	0.000000	19.437486	31.058572	24.698270	
26.870181	31.058572	31.058572	31.058572	31.058572	7.022860	12.451899	26.267524	22.625058	37.662565	9.398895	31.058572	15.611093	31.058572	31.058572	13.396941	20.645479	41.891020	
27.791971	6.254324	0.713681	0.763065	8.771430	31.058572	41.377988	19.497900	52.240384	33.217102	31.058572	7.023721	2.733604	0.000000	6.859976	31.058572	11.409009	12.379375	
PWM number=4, seed sequence=  NNGGGTTANNNNGGGACNN  , seed sequence enrichment=149.896654, repeat=DR:4
11.234581	11.162038	5.300908	0.000000	0.350805	0.330223	0.000000	9.814109	9.878467	14.725290	1.536288	13.020758	10.934388	0.628771	0.000000	9.814109	0.000000	18.239978	16.592897	
9.968416	7.848349	0.000000	0.000000	0.000000	1.653237	12.997739	0.538557	10.615160	12.275594	10.178871	4.492180	0.675839	0.000000	0.000000	4.353281	9.814109	1.939142	18.042371	
6.489964	16.188280	9.814109	9.814109	9.814109	1.450845	1.316969	0.523518	5.899760	4.616891	2.375232	15.322597	9.814109	9.814109	9.814109	2.150423	0.145311	10.668062	5.719110	
12.427621	1.725031	0.000000	0.000000	0.904809	9.814109	9.814109	0.000000	14.608823	10.046417	27.097530	3.140839	0.000000	0.000000	1.497706	8.737813	0.853307	4.207859	3.902916	
PWM number=5, seed sequence=  NNGGTCACNNNGGGTCNN  , seed sequence enrichment=266.282129, repeat=DR:4
22.701818	20.354752	1.419501	0.764174	0.000000	1.195914	17.434157	11.365852	17.011744	5.747603	18.022100	21.239282	0.000000	0.146971	8.799094	3.710603	18.842080	10.074833	
17.631389	7.290746	0.791256	0.000000	0.747307	17.434157	1.428252	17.434157	20.056919	30.236834	21.669847	3.056223	0.604372	0.000000	6.071536	17.434157	8.200906	30.437262	
19.667358	28.463169	17.434157	17.434157	4.864429	1.963441	5.328876	4.235499	14.568922	10.696698	26.983243	17.434157	17.434157	17.434157	4.752971	5.984120	27.053758	13.371179	
7.875144	0.000000	1.457244	3.931377	17.434157	5.341124	1.024469	17.192941	19.336071	26.705303	2.611409	0.425052	0.000000	0.965934	17.434157	6.474217	5.288264	23.620351	
PWM number=6, seed sequence=  NGGGGTTANNNNGGGTCN  , seed sequence enrichment=296.516469, repeat=DR:4
21.814537	6.653435	15.459987	0.000000	0.472492	0.462473	2.018662	19.413675	24.923960	23.658980	4.465033	15.927697	32.235247	1.212972	0.206839	27.956697	3.553351	34.092231	
19.827249	10.333947	1.609740	0.830307	0.000000	0.742637	25.474924	0.724979	7.191227	13.510132	29.493249	41.617396	1.202717	0.000000	0.000000	8.706661	19.413675	0.000000	
12.695589	19.413675	19.413675	19.413675	19.413675	2.537782	9.653939	3.415161	20.015310	18.342254	13.260758	25.017525	19.413675	19.413675	19.413675	4.048183	8.862471	18.722784	
26.288586	3.522587	0.625432	0.640003	2.995814	19.413675	19.413675	0.985425	19.655334	19.961477	32.471199	4.541714	0.905397	0.000000	4.820266	19.413675	8.366967	2.959750	
PWM number=7, seed sequence=  NNGGTTANNNGGGGTCNN  , seed sequence enrichment=136.329518, repeat=DR:4
6.508251	16.028180	0.172370	0.172111	0.131158	1.469267	8.925835	12.176205	9.877376	4.460131	3.794711	10.524959	0.000000	0.000000	7.333794	1.788017	12.865039	5.154136	
6.964223	2.990012	0.214532	0.270002	0.225980	15.592924	0.000000	8.068604	9.307524	16.439335	6.314209	0.000000	0.000000	0.000000	4.261006	8.925835	3.487449	23.001177	
16.216739	12.865539	8.925835	8.925835	1.391978	2.682819	2.207785	6.066161	10.756135	4.570249	8.925835	8.925835	8.925835	8.925835	1.582160	3.008931	9.215998	5.757224	
4.480607	0.000000	0.185170	0.545850	8.925835	8.925835	0.000000	9.430681	5.022085	13.661595	1.704249	0.942146	0.000000	0.868417	8.925835	2.247139	2.869866	10.090492	
PWM number=8, seed sequence=  NNNGTCACNNNNGGTCANNN  , seed sequence enrichment=80.778055, repeat=DR:4
6.036224	5.829744	0.957268	0.961707	0.000000	0.226115	5.288741	4.314317	4.914611	4.368058	9.909806	10.963986	0.987126	0.129206	4.569656	1.131281	5.288741	9.833950	6.266571	0.971117	
7.313518	3.323735	5.099125	0.252771	0.266537	5.288741	0.320294	5.288741	7.098528	11.612641	1.196487	2.955780	0.000000	0.000000	2.438655	5.288741	1.191825	9.965528	3.418126	3.364321	
6.350532	9.966823	13.816824	5.288741	0.488815	0.698349	3.087441	2.234412	6.142211	0.894111	8.262862	4.253149	5.288741	5.288741	1.683687	5.365758	3.972977	0.896468	7.546530	10.465643	
1.063024	0.000000	0.000000	0.613400	5.288741	0.737833	0.876653	6.179835	3.144721	5.793560	0.890747	0.000000	0.320432	1.621515	5.288741	2.447237	0.803467	11.163887	3.533433	5.895882	
PWM number=9, seed sequence=  NAGGTCACNNNAGGTCN  , seed sequence enrichment=526.559633, repeat=DR:4
47.912349	34.475176	6.630550	2.227075	0.859009	2.555330	34.475176	24.525526	22.740508	21.372872	58.763029	34.475176	0.000000	0.000000	24.918386	9.301432	36.365197	
23.922197	7.473950	6.069576	0.000000	7.504576	34.475176	11.319039	34.475176	24.414419	66.731999	41.175687	5.376238	0.000000	0.000000	31.826082	34.475176	5.715292	
49.339249	40.661329	34.475176	34.475176	10.156055	5.700444	16.420996	6.769827	42.626380	23.900165	51.210556	24.869359	34.475176	34.475176	12.107029	13.647385	48.296654	
14.520148	0.000000	2.348744	23.308537	34.475176	13.238139	1.138990	28.000641	46.708500	36.546930	0.000000	0.000000	0.000000	6.333946	34.475176	17.763051	34.278377	
PWM number=10, seed sequence=  NNGGTCAANNGGGGACNN  , seed sequence enrichment=374.353612, repeat=DR:2
32.202706	32.909180	2.123993	2.866007	0.000000	0.000000	24.509867	24.509867	24.418973	16.442327	11.147357	20.484634	1.429838	1.171819	24.509867	0.000000	43.425825	17.208523	
23.592825	0.000000	0.000000	0.000000	0.000000	24.509867	0.000000	21.840205	25.060546	27.811469	12.526511	0.000000	0.000000	1.516560	11.515202	24.509867	0.000000	34.791660	
34.110343	38.457159	24.509867	24.509867	5.513483	1.843357	6.455956	6.816064	14.380397	18.595650	24.509867	24.509867	24.509867	24.509867	9.600149	0.359595	33.786538	18.472544	
3.753766	0.000000	1.125501	6.994271	24.509867	5.795513	2.670376	19.284388	37.525465	39.062052	1.091697	0.000000	0.000000	2.547609	18.490059	2.718547	4.897783	36.109742	
PWM number=11, seed sequence=  NNGGGGTTANNNGGGGTNN  , seed sequence enrichment=258.621788, repeat=DR:4
21.986424	20.713698	8.701472	15.465435	0.000000	0.518590	0.000000	1.431395	16.932615	17.887619	20.111484	11.363036	9.318914	32.689142	0.000000	0.546153	11.924645	6.127866	42.874912	
19.254304	20.926199	5.728097	0.000000	0.000000	0.000000	0.920000	23.540977	0.000000	8.507360	8.017019	24.129719	15.092609	0.000000	0.000000	0.000000	7.661341	35.111650	0.000000	
8.128061	7.549350	16.932615	16.932615	16.932615	16.932615	2.667543	6.189635	3.994176	13.267859	17.589990	5.551338	16.932615	16.932615	16.932615	16.932615	1.389716	11.913369	12.384041	
20.834032	23.290217	2.462259	0.000000	0.000000	1.451933	16.932615	16.932615	0.000000	25.927715	17.889652	30.616525	2.516072	0.849173	0.000000	2.986175	16.932615	16.110571	5.566626	
PWM number=12, seed sequence=  NGGGGTCNNNNNGGGACN  , seed sequence enrichment=239.452647, repeat=DR:4
16.674095	7.491046	11.204957	1.421696	0.573115	0.236398	0.169361	26.021186	26.159881	17.391879	5.210000	18.781238	18.847171	0.000000	0.808540	15.677564	0.000000	29.238449	
9.422734	8.884677	1.635975	0.000000	0.419727	1.087427	15.677564	0.000000	6.827484	14.582242	26.573644	16.768966	1.530872	0.427617	0.345162	10.354140	15.677564	2.315595	
16.814515	15.677564	15.677564	15.677564	15.677564	4.029849	2.246389	12.223363	9.668019	13.437702	5.498905	18.541547	15.677564	15.677564	15.677564	5.092668	0.365042	19.380737	
18.118160	4.844486	0.000000	0.662180	6.391536	15.677564	7.303673	4.910380	22.821490	17.619866	31.909753	7.501454	0.000000	0.320915	2.023807	15.866419	2.025145	3.386495	
PWM number=13, seed sequence=  NGGTCACNNNNGGACAN  , seed sequence enrichment=217.824068, repeat=DR:4
18.223839	2.493724	0.901842	1.044736	0.663436	14.261487	11.367250	9.502904	7.444785	16.197176	32.299426	0.000000	0.858395	14.261487	0.000000	14.261487	20.678775	
13.673889	0.000000	0.461394	1.223741	14.261487	0.489135	14.261487	16.598492	16.634309	12.587312	0.000000	0.000000	1.487236	15.498620	14.261487	1.363739	19.459520	
19.497304	14.261487	14.261487	3.994629	2.466712	5.286775	5.618251	22.568277	9.227179	22.838736	14.570260	14.261487	14.261487	8.937684	1.251731	9.105471	6.614252	
0.000000	0.877384	6.811016	14.261487	6.520910	0.885533	9.353658	8.273420	25.994595	5.526915	0.000000	0.000000	1.011716	13.752140	3.408774	4.707968	22.579707	
PWM number=14, seed sequence=  NNGGGCANNTGAGGTCNN  , seed sequence enrichment=351.030711, repeat=DR:4
25.172126	51.289149	4.046033	6.318244	0.855104	0.000000	22.982859	21.114109	19.238362	2.665951	21.623752	22.982859	0.000000	0.000000	18.150202	3.416884	19.720483	26.868143	
15.773798	0.000000	1.265906	0.000000	6.629069	22.982859	2.447987	39.023500	24.049164	17.507993	4.870177	0.000000	0.000000	0.000000	11.330691	22.982859	11.196003	26.441049	
37.648122	25.772827	22.982859	22.982859	22.982859	4.525127	9.614622	14.928229	20.843006	6.547269	22.982859	12.465222	22.982859	22.982859	6.866165	8.774617	42.981661	12.950697	
7.173035	0.000000	1.167654	13.056050	33.219164	6.399459	3.097978	28.252248	29.593125	22.982859	2.656194	0.000000	1.227146	3.275991	22.982859	5.664585	4.905904	43.164870	
PWM number=15, seed sequence=  NNAGGTCNNNNGGGGTCNN  , seed sequence enrichment=214.871739, repeat=DR:4
18.085590	12.939813	14.068190	0.293945	0.442334	0.459844	1.166470	23.901201	18.333685	14.167089	1.768302	5.704659	14.402439	0.000000	0.000000	8.723861	2.563613	21.427034	6.856810	
16.926703	17.819550	2.130738	0.820050	0.000000	1.133841	14.068190	0.000000	19.192915	17.042545	24.223772	8.949572	0.512103	0.000000	0.000000	6.554946	14.068190	4.867005	28.166805	
12.579856	21.231367	13.928221	14.068190	14.068190	4.538960	2.283371	14.344271	9.483508	13.619120	12.908366	14.068190	14.068190	14.068190	14.068190	3.874175	4.454628	15.003038	10.560394	
8.592879	5.576948	0.310474	0.945255	4.186331	14.068190	5.430136	0.000000	15.657795	12.604176	20.190521	2.345598	0.669022	1.130701	0.801376	14.068190	5.298825	1.347946	19.558281	
PWM number=16, seed sequence=  GGGGTTANNCGGGGT  , seed sequence enrichment=920.325714, repeat=DR:4
19.400146	43.613470	0.000000	4.126925	0.000000	12.094601	60.256027	79.693359	86.643182	18.072248	23.236576	62.550733	2.385897	1.168395	23.126849	
30.038158	9.006764	3.843712	0.000000	9.757375	36.353368	1.632466	89.027512	69.552612	60.256027	39.786160	2.047806	0.000000	0.000000	29.127579	
60.256027	60.256027	60.256027	60.256027	7.429971	20.963607	16.281139	32.856961	53.604081	24.789698	60.256027	60.256027	60.256027	60.256027	6.357567	
17.132576	1.488885	5.955818	0.000000	60.256027	60.256027	1.143233	57.353074	32.245188	40.602176	15.436613	0.000000	0.000000	18.847479	60.256027	
PWM number=17, seed sequence=  NNGGGGTNNNNNNAGGTCNN  , seed sequence enrichment=118.518943, repeat=DR:4
7.766917	9.640303	3.715605	3.683062	0.675137	0.441736	0.165492	2.460964	19.305902	8.460423	7.909462	5.640472	14.525373	7.759732	0.205487	0.092647	6.515547	2.319745	8.980383	7.083928	
9.825668	9.980418	2.805139	0.857089	0.187562	0.000000	1.330006	16.819129	1.189777	12.494038	9.110749	16.426912	6.290809	0.738079	0.000000	0.499993	3.299091	7.759732	2.053863	11.449101	
7.670918	6.611931	7.759732	7.759732	7.759732	7.759732	1.760488	4.025870	5.079794	5.017618	6.395251	3.332390	11.382114	4.674460	7.759732	7.759732	3.139228	3.805630	11.317775	5.477107	
5.815566	5.038507	1.560184	0.122695	0.000000	1.880748	7.759732	11.141506	1.705648	8.624779	8.869825	10.869361	1.632522	0.278619	0.369911	2.612806	7.759732	3.208949	3.259420	11.598614	
PWM number=18, seed sequence=  NNAGGTCNNNNNGGGACNN  , seed sequence enrichment=83.106143, repeat=DR:4
6.678073	8.665430	5.441167	0.425248	0.308877	0.112528	0.256848	8.355901	4.659879	7.784117	1.183827	4.413807	8.624678	0.161954	0.000000	5.441167	0.000000	9.382530	4.918678	
5.932171	1.587523	0.812725	0.184227	0.232215	0.527827	5.441167	0.848956	6.975026	3.773013	7.131558	6.207563	0.000000	0.192184	0.156988	2.974933	5.441167	1.021397	8.857277	
5.216439	8.873431	7.251023	5.441167	5.441167	2.142753	0.762438	6.605631	3.602288	4.468460	2.357448	8.723861	5.441167	5.441167	5.441167	2.510525	0.078756	6.701920	4.370157	
3.753112	1.578843	0.000000	0.150485	2.376236	5.441167	1.265082	0.531534	8.955034	5.435541	12.689096	1.731207	0.276429	0.000000	0.390163	7.730071	0.598669	2.221343	5.154205	
PWM number=19, seed sequence=  NNGGGTTANNNNGGGTCNN  , seed sequence enrichment=133.457761, repeat=DR:4
11.709942	5.411235	7.253588	0.000000	0.000000	0.183086	1.038405	8.737813	16.484165	9.002575	0.000000	10.496283	15.452252	0.500540	0.000000	9.814109	1.777704	14.828380	11.713411	
10.073948	12.166834	1.196298	0.000000	0.338789	0.000000	13.262301	0.301949	13.422150	5.522238	16.272682	14.500972	0.503383	0.000000	0.000000	4.353281	8.737813	0.000000	13.674000	
7.190132	13.438394	8.737813	8.737813	8.737813	0.934743	2.771444	1.303865	3.266191	10.230308	4.861320	9.724221	8.737813	8.737813	8.737813	2.150423	3.506221	9.086243	6.314734	
5.925031	3.843727	0.277172	0.000000	0.253452	8.737813	8.737813	0.407560	4.523742	8.393213	16.066108	1.883833	0.000000	0.000000	1.960084	8.737813	2.157738	0.000000	8.246341	
PWM number=20, seed sequence=  NNGTCCCCNNNNGACCTNN  , seed sequence enrichment=133.244657, repeat=IR:5
6.700033	7.228373	1.174150	14.068190	0.482403	0.000000	0.461941	1.731207	19.932973	6.612977	16.419986	1.728834	2.361876	8.723861	3.938891	0.494531	0.000000	2.509837	7.514858	
6.491102	10.096537	0.135523	3.874175	8.723861	8.723861	8.723861	8.723861	3.960085	7.157586	4.486033	9.310045	1.577489	3.252664	8.723861	8.723861	12.012878	12.863731	8.816763	
19.366247	0.000000	8.723861	6.554946	0.564271	0.000000	0.000000	6.207563	11.780748	4.111835	10.027165	2.828217	8.723861	1.182709	0.808526	0.000000	2.217554	5.236570	14.176063	
6.304165	14.357269	0.000000	8.723861	0.000000	0.548991	14.449993	4.413807	2.640884	15.748389	9.112296	13.070928	0.526040	0.362159	0.691681	0.924043	8.723861	13.202213	5.929164	

THRB:RXRA+7 Round 2
PWM number=1, seed sequence=  NNNGGTCANNNNAGGTCNNN  , seed sequence enrichment=43.522998, repeat=DR:4
7.711110	6.638891	9.704751	2.303511	1.039292	0.174375	0.499575	6.495879	10.546436	2.965069	4.438511	9.034456	6.495879	0.000000	0.000000	4.742020	1.473581	7.272576	4.071347	4.160770	
10.275787	6.651626	1.763426	0.298535	1.234516	1.193107	6.495879	1.186683	15.512823	11.535804	10.357436	6.941207	0.962110	0.000000	0.340313	3.550199	6.495879	1.967867	12.719565	5.628611	
4.354580	8.793311	9.544325	6.495879	6.495879	2.359693	1.083863	3.445523	0.887025	6.175002	2.382267	9.747051	4.422635	6.495879	6.495879	2.268395	2.540263	9.495087	4.890070	9.001871	
4.442658	2.915948	0.000000	1.108619	4.115768	6.495879	1.947665	1.515895	11.285899	7.233449	11.083165	1.520783	0.538781	0.846415	1.217900	6.495879	3.170113	3.601251	7.064744	5.990612	
PWM number=2, seed sequence=  NNGGTCATNCGGGGTNN  , seed sequence enrichment=111.684698, repeat=DR:4
16.345654	23.226875	1.009692	0.000000	0.000000	0.000000	16.669125	6.717187	5.921463	2.245730	10.129957	8.639056	1.398673	1.001887	4.591465	3.369331	29.815881	
15.780399	4.863169	1.222757	0.000000	1.052944	16.669125	0.000000	8.184981	30.975651	16.669125	12.830018	3.837548	0.000000	0.000000	4.458812	40.852082	17.331958	
16.949852	21.854081	16.669125	16.669125	4.137449	0.550249	8.943256	3.838581	12.678831	3.394726	16.669125	16.669125	16.669125	16.669125	4.961748	16.694347	15.390772	
17.465827	4.477129	3.112946	3.610171	16.669125	7.063418	1.965317	16.669125	24.528284	14.712152	7.575528	0.000000	2.060042	1.211253	16.669125	3.998981	3.740090	
PWM number=3, seed sequence=  NNGGTCATNTGAGGTNN  , seed sequence enrichment=148.612057, repeat=DR:4
22.452050	45.512432	7.016048	2.073704	0.000000	2.925202	22.180594	14.416100	11.553627	3.899826	10.480230	22.180594	0.000000	1.477267	6.102347	0.000000	42.365982	
18.070610	0.000000	4.113627	1.685743	3.549848	22.180594	1.361130	22.017906	15.105862	8.639056	12.806896	2.109201	0.000000	1.790528	8.192614	48.678193	9.879554	
34.183996	18.831084	22.180594	22.180594	4.196801	1.808846	14.315526	6.293149	22.144530	5.966940	22.180594	14.712152	22.180594	22.180594	5.293916	22.964728	16.243026	
8.232470	10.411825	4.773285	12.485238	22.180594	8.293888	3.209226	22.180594	38.097075	22.180594	3.943887	3.439797	1.127723	4.521800	22.180594	17.679993	21.360528	
PWM number=4, seed sequence=  NGGGGTCNNNNNGGGGCN  , seed sequence enrichment=31.461088, repeat=DR:4
3.780693	2.199326	2.493549	0.311484	0.339667	0.093911	0.138793	6.435687	3.217483	2.911294	0.356916	2.461107	3.683455	0.479877	0.449199	6.175932	0.337648	7.705481	
4.323558	1.683886	0.184661	0.214887	0.000000	0.925359	4.695619	1.268029	4.285654	5.784866	9.429476	6.225484	1.723283	0.608334	0.000000	4.039543	4.695619	2.436978	
5.604369	4.695619	4.695619	4.695619	4.695619	1.327408	0.972406	6.547666	3.744290	5.168016	4.044581	7.241758	4.695619	4.695619	4.695619	4.695619	1.138496	4.984175	
4.640433	0.538763	0.149327	0.161718	2.031072	4.695619	1.061991	0.504427	8.795356	5.047475	6.515317	1.995995	0.580978	0.000000	1.236843	7.892554	1.570706	2.802958	
PWM number=5, seed sequence=  NNGGGGTCNNNNGAGGTNN  , seed sequence enrichment=63.892071, repeat=DR:4
8.746175	10.650074	3.137237	6.880934	0.738995	0.740098	0.000000	1.143502	12.362877	4.632654	8.238663	5.084629	3.524525	9.535997	0.000000	0.000000	3.665334	2.749473	13.865852	
11.282292	7.624052	7.413801	0.431512	0.965274	0.445399	2.465862	9.535997	8.192729	12.056153	18.070650	20.140820	4.404674	1.568873	0.000000	0.474014	3.340844	20.641125	4.513418	
8.233342	7.472321	9.535997	9.535997	9.535997	9.535997	3.414093	1.942028	12.205665	8.096036	6.458099	5.182891	9.535997	8.030071	9.535997	9.535997	2.232935	9.159097	12.954403	
11.154511	13.193695	2.993956	1.049029	1.098002	3.114339	9.535997	3.470457	0.000000	15.980342	9.684054	14.320605	0.708126	0.709071	0.313978	1.218967	9.535997	5.143599	3.490947	
PWM number=6, seed sequence=  NNGGGTCNNNTGAGGTNN  , seed sequence enrichment=66.341758, repeat=DR:4
9.479690	6.998535	11.417881	1.788288	0.623631	0.000000	2.367282	15.749087	9.860689	3.881691	2.917339	7.008867	9.901617	0.000000	0.701669	3.891199	3.449792	11.648752	
10.999653	10.120986	1.814744	1.330970	0.857239	2.949392	9.901617	3.842154	16.630814	14.270965	9.409901	2.208066	2.014654	0.000000	0.854072	3.491642	18.483020	4.408211	
7.662815	13.590644	9.901617	9.901617	9.901617	3.375437	2.818255	11.558353	6.237157	10.056716	3.154579	9.901617	8.779294	9.901617	9.901617	3.104777	9.133534	13.332254	
12.929620	8.404032	1.995540	1.381666	4.622110	9.901617	3.267914	0.000000	12.713821	13.193824	9.901617	2.160564	0.325321	0.287764	2.074943	9.901617	9.056760	6.414526	
PWM number=7, seed sequence=  NNGGGTCNNNNNGGGGCNN  , seed sequence enrichment=14.769440, repeat=DR:4
2.043471	2.127333	1.140517	0.250968	0.075070	0.049534	0.072938	3.180535	1.852672	0.944495	0.183025	1.093306	2.359966	0.249553	0.283399	2.591873	0.286730	3.900306	0.448292	
2.679858	1.343501	0.519794	0.110111	0.105395	0.204161	2.204363	0.646774	1.850677	3.559199	5.101160	2.646352	0.582148	0.416095	0.000000	1.946363	2.204363	0.985183	2.522683	
1.794598	3.785107	2.204363	2.204363	2.204363	0.527165	0.339774	2.891407	1.661461	2.420167	1.246298	3.173249	2.204363	2.204363	2.204363	2.204363	0.537566	2.274393	3.157771	
2.635061	0.651701	0.079618	0.000000	0.697606	2.204363	0.739207	0.253617	4.102142	2.209074	3.486836	1.622998	0.453004	0.240699	0.389241	3.266175	0.586404	1.132133	1.784691	
PWM number=8, seed sequence=  NGGGGTCNNNTGAGGTN  , seed sequence enrichment=88.688877, repeat=DR:4
16.077733	5.679526	11.710118	1.600283	1.355506	0.000000	3.120409	18.569359	12.965763	7.400676	4.311011	6.129362	13.236961	0.000000	0.867104	3.829226	4.182315	
17.266874	8.495778	1.839798	2.129015	0.984392	5.348046	13.236961	6.190393	24.345723	19.821614	16.384264	4.113763	2.878183	0.000000	1.049426	5.107288	22.024893	
5.225887	13.236961	13.236961	13.236961	13.236961	4.815558	2.951761	18.189003	6.165423	16.447637	4.159900	13.236961	11.195200	13.236961	13.236961	4.300008	16.583828	
19.555275	6.929707	3.071342	0.801363	5.122168	13.236961	4.758769	0.000000	20.730917	9.834908	13.236961	1.054606	0.757774	0.000000	2.608313	13.236961	8.426317	
PWM number=9, seed sequence=  NNGGTCANNNNNGGGCANN  , seed sequence enrichment=16.223017, repeat=DR:4
0.764763	2.383262	0.701591	0.058699	0.412654	0.227671	2.421312	4.681888	1.676559	1.153998	2.341530	4.686880	0.000000	0.632478	4.560301	0.322275	2.421312	2.492326	0.642998	
3.271694	1.306554	0.290146	0.000000	0.465994	2.421312	0.150864	2.191301	3.714809	3.539304	1.560847	0.883679	0.147838	0.331925	3.456516	2.421312	0.641862	2.067546	2.976320	
3.626790	3.910684	2.421312	2.421312	1.092857	0.609538	2.426671	0.976388	2.247021	2.100693	3.471235	2.648222	2.421312	2.421312	2.421312	0.857366	2.102894	2.203069	2.954350	
2.029285	0.410554	0.513516	1.216652	2.421312	1.083253	0.353843	4.259513	2.542340	3.380336	1.738440	0.331089	0.509175	0.408720	5.503002	1.059755	0.370204	3.322845	2.842341	
PWM number=10, seed sequence=  NNNGGTCATNCGGGGNNN  , seed sequence enrichment=46.234358, repeat=M
8.115397	4.929152	9.487964	0.543678	0.147279	0.000000	0.000000	6.900554	3.422771	2.308218	0.753782	3.367423	6.216065	0.366280	0.999932	3.932763	0.829015	11.321529	
2.034316	7.357627	1.316685	0.343718	0.402290	1.157892	6.900554	0.320891	6.757282	12.567446	6.900554	7.693321	1.179520	0.000000	0.398994	2.219806	20.121934	5.253893	
6.724041	10.119669	9.582926	6.900554	6.900554	1.425339	0.289429	5.268610	1.951307	6.803555	1.599619	6.900554	6.900554	6.900554	6.900554	4.712543	5.378576	9.041229	
10.022270	4.466437	1.170513	2.571709	2.558037	6.900554	2.041700	0.806100	6.900554	7.939738	7.015439	3.164158	0.573644	0.880064	0.625971	18.411146	4.706615	0.847330	
PWM number=11, seed sequence=  NNNCCTCAGATGACNNN  , seed sequence enrichment=46.700883, repeat=ER:1
4.513272	5.816019	13.846157	1.371102	0.745353	0.958431	0.000000	6.970184	6.603142	6.970184	1.444580	2.698044	6.970184	0.000000	7.381689	0.000000	1.591611	
10.544964	7.433102	1.876997	6.970184	6.970184	3.914387	6.970184	1.537107	2.956804	2.074990	3.895611	0.214960	1.356108	6.970184	10.042138	9.758538	8.219820	
1.549526	13.595119	7.694577	0.000000	0.466872	1.164926	2.458658	6.241716	6.970184	8.318636	0.478391	6.970184	2.589672	0.483185	3.285198	1.700165	8.038933	
9.820289	1.535086	7.886603	0.544914	0.465455	6.970184	4.037018	0.713303	3.230798	3.294447	6.970184	0.965703	0.683734	0.722677	5.822431	12.789955	9.120555	
PWM number=12, seed sequence=  NNNGGTCANNNNGGGACNNN  , seed sequence enrichment=24.458045, repeat=DR:4
1.994934	2.467344	5.404872	0.000000	0.397353	0.000000	0.742133	3.650404	5.304755	1.332963	0.693666	0.724819	4.742020	0.000000	0.000000	3.650404	0.470475	6.783909	2.602778	2.406604	
4.209912	4.284182	0.000000	0.364891	0.000000	0.279948	3.650404	0.000000	6.534753	5.028842	6.721295	0.966362	0.629213	0.000000	0.565327	2.942383	3.650404	0.000000	2.777151	3.644267	
2.148676	6.330726	4.331164	3.650404	3.650404	1.083660	0.902659	2.383484	2.063131	5.084053	2.593793	8.185880	3.650404	3.650404	3.650404	2.170601	0.444963	4.603652	5.091929	6.023451	
7.501905	0.815015	2.897413	0.000000	2.231015	3.650404	1.959256	0.565658	4.140953	3.094227	5.995652	2.178481	0.000000	0.285212	0.740410	4.422635	0.429712	0.961154	2.578960	1.412040	
PWM number=13, seed sequence=  NNGGGTCATNCGGGGNN  , seed sequence enrichment=54.563565, repeat=M
5.329635	4.611372	9.020389	1.287577	0.219453	0.000000	0.000000	8.143702	4.341862	2.859749	1.039014	2.889234	9.053948	1.476846	1.350516	4.430666	0.000000	
3.770849	10.824175	1.903762	1.653175	0.000000	1.194823	8.143702	0.000000	8.797685	16.960314	8.143702	10.094050	1.536486	0.000000	0.000000	6.343445	20.348694	
8.508050	13.257391	8.143702	8.143702	8.143702	1.832341	0.294005	5.566969	3.404793	7.955329	2.427391	8.143702	8.143702	8.143702	8.143702	5.362910	8.135265	
14.923459	3.391191	0.821921	4.736195	2.320650	8.143702	2.443697	0.573437	8.143702	7.725438	8.386925	3.516637	1.049868	1.156048	0.000000	19.803953	6.859556	
PWM number=14, seed sequence=  NGGGGTCNNNNNGGGACN  , seed sequence enrichment=41.379323, repeat=DR:4
5.342275	1.772070	5.952018	0.296169	0.525691	0.000000	0.000000	6.063264	5.445571	3.525467	2.132622	5.572690	5.091886	0.000000	0.489067	6.175932	0.465623	6.062378	
7.315324	3.413381	0.335132	0.777661	0.354754	1.246479	6.175932	3.603120	12.789644	7.025040	10.658599	6.841444	0.645852	0.000000	1.436675	4.039543	6.175932	0.927954	
6.452573	6.175932	6.175932	6.175932	6.175932	2.084677	1.891300	10.313179	4.625374	6.717306	3.002458	8.757012	6.175932	6.175932	6.175932	4.695619	0.679484	10.617361	
5.722248	1.807793	0.849134	0.304236	2.246100	6.175932	2.231317	1.937946	5.343424	7.513439	11.537177	2.287980	0.266114	0.549443	1.010328	7.892554	1.195708	2.725759	
PWM number=15, seed sequence=  NNGGGTCNNNNGGGGGCNN  , seed sequence enrichment=21.261067, repeat=DR:4
3.424484	2.615533	1.647167	0.488620	0.000000	0.000000	0.000000	3.690978	1.795809	1.093855	0.566387	1.093306	3.977107	0.000000	0.635496	3.412374	0.448307	4.805488	1.290500	
4.964462	1.570257	0.770276	0.000000	0.314732	0.199339	3.173249	1.882413	3.585190	4.774397	6.722893	2.646352	0.990253	0.659521	0.000000	2.464601	3.173249	1.431615	6.587107	
1.978501	5.844009	3.173249	3.173249	3.173249	0.806613	0.637854	4.648560	2.649613	4.004910	1.933515	3.173249	3.173249	3.173249	3.173249	3.173249	1.097735	3.254437	3.230824	
3.160688	1.250043	0.000000	0.000000	1.527225	3.173249	0.728330	0.730822	5.611957	2.876337	4.786468	1.622998	0.426424	0.223925	0.467809	6.102457	1.067614	2.617994	1.933055	
PWM number=16, seed sequence=  NNGGTCATCCGGGNN  , seed sequence enrichment=83.262453, repeat=M
7.617349	12.396979	0.274030	0.144531	0.416358	0.709422	12.427058	3.148311	3.072301	1.157793	3.034802	7.922703	0.000000	2.643322	11.345038	
16.029114	4.910814	0.584706	0.319791	2.033242	12.427058	0.260947	5.317656	12.427058	12.427058	6.455706	1.970698	0.000000	1.125873	5.237276	
17.059110	20.727584	12.427058	12.427058	1.842934	1.022065	3.149006	2.201057	6.952378	2.648356	12.427058	12.427058	12.427058	28.779214	9.247685	
8.557533	2.332954	0.795960	2.131920	12.427058	3.570144	1.437250	12.427058	5.481123	8.090103	3.258439	0.299158	1.056343	6.349663	23.456075	
PWM number=17, seed sequence=  NGGGTCACNNGAGGTN  , seed sequence enrichment=102.518954, repeat=DR:4
11.220168	13.779630	0.000000	0.828000	0.000000	0.000000	15.301123	7.309637	6.490772	9.657614	13.741616	15.301123	0.000000	0.000000	3.979580	7.518245	
25.862401	1.258970	0.000000	3.156263	3.030373	15.301123	0.982349	15.301123	23.931152	25.770764	3.860683	5.644396	0.000000	0.000000	5.768092	37.694027	
19.784453	15.301123	15.301123	15.301123	1.903812	2.775790	3.870636	5.419410	14.599626	4.677541	15.301123	9.092691	15.301123	15.301123	3.139616	11.406879	
5.486915	2.420092	0.957516	3.519652	15.301123	4.705433	0.000000	10.202207	20.295893	30.655515	2.414347	0.000000	0.000000	2.197387	15.301123	7.884969	
PWM number=18, seed sequence=  NNAGGTCNNCTGAGGNN  , seed sequence enrichment=37.097757, repeat=DR:4
8.335852	9.468754	5.536901	1.364350	0.242194	0.230067	0.579908	7.939161	3.800615	4.143678	0.396550	3.794773	5.536901	0.000000	0.442872	5.820670	3.190167	
3.447695	4.210570	0.960176	1.223054	0.436876	0.920770	5.536901	0.000000	10.947015	5.536901	5.429523	3.093835	1.418961	0.375334	0.000000	6.729300	14.309836	
4.886067	5.431787	6.667952	5.536901	5.536901	1.590763	0.448679	8.389113	2.232677	4.382666	1.016436	5.536901	3.657713	5.536901	5.536901	1.786871	3.473343	
4.937142	2.691199	1.168112	1.046876	2.889087	5.536901	1.938846	2.175847	9.680139	3.568161	5.536901	1.343069	0.446018	0.313207	0.000000	11.228160	3.856086	
PWM number=19, seed sequence=  NNGGGTCNNNNNGGGACNN  , seed sequence enrichment=17.365793, repeat=DR:4
1.248238	1.675535	2.982908	0.146550	0.269820	0.000000	0.067266	3.469066	2.246801	1.376235	1.011327	2.030374	3.090451	0.000000	0.338638	2.591873	0.154262	5.338828	1.234343	
4.732867	2.818387	0.292340	0.361033	0.174679	0.709582	2.591873	1.135060	3.817620	2.424989	4.648553	3.410857	0.459390	0.346335	0.554964	1.946363	2.591873	0.430865	2.765658	
2.288827	4.290520	2.591873	2.591873	2.591873	0.903765	0.726856	3.246071	2.112982	3.053747	0.988041	3.412374	2.591873	2.591873	2.591873	2.204363	0.174911	2.700980	4.227123	
2.800420	1.189774	0.697842	0.562047	1.223465	2.591873	1.038271	0.915706	3.038413	3.289249	5.031448	1.408079	0.125561	0.260476	0.360065	3.266175	0.576032	0.909172	0.417949	
PWM number=20, seed sequence=  NAGGGGTCNNNNGAGGTN  , seed sequence enrichment=70.432007, repeat=DR:4
7.468984	10.512093	2.638972	5.781174	0.000000	0.000000	0.000000	1.216504	16.610247	4.702794	6.303452	4.370492	3.497667	10.512093	0.000000	0.000000	1.959247	2.376633	
12.353865	7.142577	3.432353	0.000000	1.251151	0.000000	2.837502	10.512093	3.506621	13.599993	15.281502	25.904518	3.931096	0.629906	0.000000	1.210453	4.142651	19.574398	
10.661441	5.534884	10.512093	10.512093	10.512093	10.512093	2.241698	0.869819	12.274115	7.973615	11.108356	6.331187	10.512093	4.043510	10.512093	10.512093	1.998339	15.312560	
12.473561	10.432398	1.482489	0.000000	0.922519	2.775839	10.512093	2.577632	0.000000	19.749676	10.508768	13.759476	0.555609	0.000000	0.000000	1.085461	10.512093	2.222843	

THRB+7 Round 3
PWM number=1, seed sequence=  NNGGGTCNNNNNGGGACNN  , seed sequence enrichment=6.506485, repeat=DR:4
4.382543	2.213945	2.720584	0.155808	0.567956	1.021092	0.609415	3.622321	5.450410	3.689296	2.836099	1.442310	3.863868	0.742699	0.219221	2.919243	0.864030	3.378735	2.210715	
2.845848	2.244739	0.812725	0.198806	0.398106	0.312504	2.919243	0.000000	1.413709	2.855699	4.857850	1.539771	1.133781	0.536704	0.434594	2.071923	2.919243	0.461962	3.225717	
1.250508	5.677897	2.919243	2.919243	2.919243	1.033471	1.606523	3.699426	2.360197	3.143540	0.905124	6.607083	2.919243	2.919243	2.919243	1.441145	0.528184	5.430048	2.758881	
3.410289	0.896973	0.296305	0.299438	0.836488	2.919243	2.101078	2.029912	2.253211	1.881671	4.191834	0.779428	0.634585	0.805170	0.948009	3.208040	0.329998	0.501058	3.724675	
PWM number=2, seed sequence=  NNGGTCANNNNGGGACNN  , seed sequence enrichment=6.654730, repeat=DR:4
3.528510	4.010879	0.368126	0.377406	0.571603	0.255294	2.985756	6.109383	2.673031	2.321257	2.629973	3.024378	0.505501	0.453331	2.985756	0.760151	4.931798	2.432029	
1.457660	0.740670	0.479275	0.687361	1.125162	2.985756	0.000000	3.623156	3.630535	4.883125	2.409411	0.638308	1.150013	0.430058	1.828542	2.985756	0.269703	6.200837	
5.127836	4.283742	2.985756	2.985756	1.528589	1.656375	2.034932	1.574464	3.284216	1.612050	5.224636	2.985756	2.985756	2.985756	1.687599	0.511768	4.148334	2.236394	
0.952235	0.321041	0.387284	1.016988	2.985756	2.970371	0.803618	3.274860	2.492831	4.035507	0.899978	0.433683	0.540252	1.067558	2.940808	0.435624	0.913955	2.248223	
PWM number=3, seed sequence=  NNGGGTCNNNTGAGGTNN  , seed sequence enrichment=25.327298, repeat=DR:4
8.846251	8.300258	6.759654	0.954107	0.664844	1.179240	1.445972	12.675181	8.050753	10.743101	1.901906	3.151812	11.363514	1.192116	1.590605	4.562810	6.265224	12.691019	
13.412271	11.275658	1.995218	0.000000	0.806976	0.977047	11.363514	4.427542	12.279996	19.690460	4.535973	2.600498	1.633880	1.342411	1.361552	4.627702	16.551041	11.342398	
11.381493	20.677858	11.363514	11.363514	11.363514	3.821328	3.050933	17.640311	9.396361	9.468303	2.513209	11.363514	6.739795	11.363514	11.363514	1.573964	9.517129	13.895404	
12.656386	3.680430	1.505503	1.221589	3.961933	11.363514	4.787021	5.092476	18.025312	9.411565	11.363514	1.195859	1.244950	0.788837	2.215772	11.363514	14.873119	5.344640	
PWM number=4, seed sequence=  NNNNTTAAGGTCACNNNN  , seed sequence enrichment=6.059388, repeat=M
2.657622	2.083382	2.482440	0.794513	2.144133	0.357242	2.718645	2.718645	0.751391	0.580062	1.399453	1.255046	2.718645	2.758501	1.235581	3.224780	1.898320	2.208938	
2.692667	4.269900	1.367228	3.721804	2.507070	1.190856	1.501972	0.719164	0.242709	0.656729	0.919762	2.718645	0.624906	2.718645	2.121685	2.099073	4.614781	3.487982	
2.889550	2.020847	3.271873	2.692757	2.742762	0.914511	2.817329	0.870510	2.718645	2.718645	0.866579	1.180427	1.380632	0.807039	4.461593	3.841997	3.385414	3.516283	
2.637007	2.225294	4.198292	3.755626	2.718645	2.718645	0.691598	0.304878	0.754171	0.589351	2.718645	0.121488	0.833267	2.243372	2.848806	1.590060	0.804247	1.580787	
PWM number=5, seed sequence=  NNGGTCACNNGGGGTNN  , seed sequence enrichment=12.013470, repeat=DR:4
3.250547	6.106645	0.000000	0.759996	0.897445	0.576861	5.390044	5.635848	6.382142	4.134542	3.450344	6.644085	0.000000	0.912833	2.491626	3.275916	8.922907	
5.069205	3.836478	1.142561	1.004422	0.519659	5.390044	1.335823	5.390044	8.077340	5.917137	0.614486	1.063137	1.580320	0.763786	2.882299	2.507579	4.863711	
10.204097	7.404302	5.390044	5.390044	1.246597	1.378156	2.442431	1.847961	3.132221	3.591517	5.390044	5.390044	5.390044	5.390044	1.203097	8.548656	3.843501	
2.499553	1.130655	0.726615	2.010187	5.390044	1.796986	1.139949	5.477842	5.004911	8.384229	1.174836	0.228176	0.502343	1.151131	5.390044	5.866847	4.725326	
PWM number=6, seed sequence=  NNGGTCATNNNGGGTCNN  , seed sequence enrichment=10.413064, repeat=DR:4
1.260315	4.735690	0.903915	0.269826	0.186898	0.620368	4.671995	4.577913	8.130812	3.600358	6.137794	3.751930	0.000000	0.266762	3.274860	1.334958	6.187422	4.206606	
7.770289	1.222702	0.825647	0.704055	1.356444	4.671995	1.029780	4.208245	6.784137	5.242639	1.247629	1.119917	0.461599	0.720526	2.560399	4.671995	2.725724	9.939204	
6.013577	8.355278	4.671995	4.671995	1.975292	1.191136	2.402350	1.529486	3.777555	1.917653	5.486572	4.671995	4.671995	4.671995	2.489710	2.609723	6.092460	1.534445	
4.846711	0.000000	1.352433	2.330848	4.671995	2.549066	0.720463	4.671995	0.776558	8.309182	3.895251	1.394341	1.585733	2.268524	4.671995	4.569562	0.000000	9.105166	
PWM number=7, seed sequence=  NGGGGTCNNNNCAGGTN  , seed sequence enrichment=7.969870, repeat=DR:4
2.917263	1.381999	2.302295	0.204409	0.195529	0.841186	1.374199	5.258194	3.958241	2.438176	1.718535	4.391541	3.575815	1.117550	0.601284	0.989266	1.570335	
4.044228	1.253516	0.896586	0.766313	0.929459	0.616026	3.575815	1.040289	8.546565	5.380396	6.751009	3.575815	1.581989	1.195417	0.259083	2.267539	7.278067	
3.119523	3.575815	3.575815	3.575815	3.575815	1.479028	1.495426	4.027301	1.788464	4.356231	4.227610	7.614344	3.899191	3.575815	3.575815	1.154389	3.748144	
4.636150	0.868812	0.732072	0.375792	0.638253	3.575815	1.691407	0.000000	4.501376	2.973609	3.211953	1.283144	0.567925	1.474883	0.879070	3.575815	2.139055	
PWM number=8, seed sequence=  NACCCCNNNNAGGTCN  , seed sequence enrichment=2.679631, repeat=ER:5
0.791876	1.202261	0.598624	0.892212	0.493630	0.705345	1.804296	0.991354	0.540122	1.413163	1.202261	0.465839	0.423275	0.681806	0.607963	3.032655	
1.076174	0.936460	1.202261	1.202261	1.202261	1.202261	0.866345	0.939532	1.155807	0.671199	0.485335	0.737568	0.579801	0.517379	1.202261	0.318824	
1.632142	0.850967	0.829157	0.429904	0.424087	0.840159	1.927332	1.880613	0.651191	2.638746	0.321181	1.202261	1.202261	0.424398	0.749699	0.618649	
1.323207	0.561209	0.418828	0.783056	0.861937	1.311012	0.356275	1.152356	2.265191	0.660027	0.665844	0.241374	0.434385	1.202261	0.373981	0.677737	
PWM number=9, seed sequence=  NGGGTCNNNTCGGGTN  , seed sequence enrichment=7.249294, repeat=DR:4
2.011228	1.633449	1.667913	0.465991	0.427604	0.682013	4.329064	5.535588	3.177257	1.392949	2.307393	1.981183	0.414032	0.266449	0.544735	0.457482	
2.632890	0.585662	0.901418	0.453657	0.955559	3.252516	0.860916	2.451645	3.001357	2.822405	3.252516	1.085324	0.462074	0.206553	0.808392	7.050107	
6.722483	3.252516	3.252516	3.252516	0.693331	1.357244	4.260147	1.442985	4.642746	0.965247	5.356653	3.252516	3.252516	3.252516	1.461871	4.033393	
1.061092	0.358189	0.349892	0.579514	3.252516	1.114061	1.163844	5.388924	1.448683	3.252516	1.385530	0.317683	0.657706	0.601951	3.252516	1.569703	
PWM number=10, seed sequence=  GAGGGNNNNNNNAAGGT  , seed sequence enrichment=4.102767, repeat=DR:6
0.890332	1.840775	0.976869	0.737588	0.851562	1.282191	1.155915	1.807403	2.727230	1.118009	1.167051	1.153214	1.840775	1.840775	0.832834	0.233714	0.277492	
1.307071	1.268628	0.894179	0.574242	0.707859	1.370532	2.082163	3.242629	1.644781	1.467956	1.980837	3.102794	0.923215	0.715102	0.665112	0.534986	0.794261	
1.840775	1.414658	1.840775	1.840775	1.840775	2.720102	1.467605	1.523128	1.546326	2.256494	2.164797	0.651849	1.697207	0.614739	1.840775	1.840775	0.553648	
1.398622	1.457456	0.820307	0.559047	0.944229	1.574082	2.869505	1.143692	1.380979	2.266263	2.030358	3.307948	0.404774	0.544750	0.532073	0.540954	1.840775	
PWM number=11, seed sequence=  NGGGTCNNNNNNGGACAN  , seed sequence enrichment=6.113114, repeat=DR:4
2.746920	2.834097	0.426441	0.437750	0.326382	0.730540	3.713181	3.048771	2.373058	1.349710	1.999478	3.608003	0.514735	0.805993	2.742750	0.801313	2.742750	3.072666	
2.266689	0.434887	1.112431	0.510064	0.949300	2.742750	0.517441	2.860610	2.422923	2.396602	3.178779	1.814274	0.916881	0.522929	2.396030	2.742750	0.354376	4.422754	
4.184733	2.742750	2.742750	2.742750	1.566778	1.530289	3.803855	2.781462	3.609164	1.652727	4.837267	3.979895	2.742750	2.742750	2.042626	0.668723	3.826853	1.981689	
1.273111	0.103970	0.713032	1.552389	2.742750	1.876863	0.720283	2.214593	2.223347	5.986967	0.968119	0.320638	0.642703	0.829705	3.033470	0.927610	0.963772	3.231784	
PWM number=12, seed sequence=  NNCCCCGNNNNAGGTCNN  , seed sequence enrichment=3.353972, repeat=M
1.245305	2.838902	0.362294	0.240741	0.554399	0.836246	0.929326	0.791225	1.486386	0.885761	1.468262	1.504815	0.465006	0.446098	0.818895	0.502945	3.240740	1.760236	
0.850405	1.157330	1.504815	1.504815	1.504815	1.504815	0.501908	1.700259	1.056762	1.290960	1.267440	0.194630	0.247326	0.420708	0.491972	1.504815	0.558254	1.769146	
3.054566	0.400835	0.545004	0.312645	0.529274	1.034197	1.504815	1.720470	1.255728	1.688106	2.496881	0.324510	1.504815	1.504815	0.523879	0.260060	1.667292	0.752727	
1.337638	1.619572	0.734248	0.671090	0.876094	0.439482	0.712077	1.868896	2.221101	2.149511	1.055539	0.263792	0.330140	0.197343	1.504815	0.577879	0.297416	1.872811	
PWM number=13, seed sequence=  NNGGGTCNNNNCAGGTNN  , seed sequence enrichment=5.044224, repeat=DR:4
1.956620	1.457409	2.387732	0.471407	0.284674	0.654799	0.898771	3.302996	2.560569	1.214229	0.862081	2.274708	2.263175	0.597335	0.645849	0.826136	1.207680	3.917236	
2.172307	1.672417	0.471932	0.471674	0.569652	0.395830	2.263175	1.125497	4.831437	2.703455	3.129774	2.263175	0.865423	0.430414	0.194821	1.426176	4.866913	1.723120	
2.162204	4.735701	2.263175	2.263175	2.263175	0.645988	0.951210	2.313293	1.465273	3.387276	2.597436	4.735136	2.179808	2.263175	2.263175	0.572969	1.857161	2.116253	
2.858373	0.718573	0.746826	0.378996	1.065357	2.263175	1.125087	0.290884	1.999117	1.928102	2.600498	0.788798	0.281800	0.779988	0.654484	2.263175	1.371295	1.128037	
PWM number=14, seed sequence=  AGGGGNNNNNNNAAGGT  , seed sequence enrichment=3.915083, repeat=DR:7
1.756567	0.890332	1.056975	1.013745	0.658644	1.017635	1.529678	1.568349	2.577376	1.539150	1.147249	0.681934	1.756567	1.756567	0.583255	0.262394	0.357480	
1.186994	1.039526	0.609109	0.571162	1.039191	1.300775	2.647273	2.036538	1.626074	2.256091	3.381371	3.060784	0.884789	0.772886	0.765166	0.465722	0.954416	
1.414658	1.756567	1.756567	1.756567	1.756567	1.823382	1.567081	1.910631	1.601998	1.662969	1.310339	0.878951	1.478110	0.710553	1.756567	1.756567	0.400911	
1.620181	0.883983	0.810262	0.818424	0.636705	2.859758	1.605377	1.503410	1.113500	1.760883	1.996241	3.144288	0.382740	0.414427	0.485239	1.221731	1.756567	
PWM number=15, seed sequence=  NGGGTCANNNNGGGACN  , seed sequence enrichment=11.895188, repeat=DR:4
5.284885	4.528542	1.017492	0.621048	0.378455	0.823168	5.336974	11.085695	5.811867	2.643586	5.329426	4.557905	0.553595	0.136287	5.336974	0.659085	8.103146	
3.991056	0.552020	0.000000	0.684191	0.867973	5.336974	0.799197	2.234830	6.757859	8.722900	3.640995	0.569728	1.108929	0.359287	3.199865	5.336974	1.153991	
8.205960	5.336974	5.336974	5.336974	2.864795	2.854375	4.155285	2.412084	6.562252	3.493786	9.549159	5.336974	5.336974	5.336974	2.174878	0.641171	7.441245	
2.626215	0.242310	0.768290	1.995539	5.336974	4.894412	1.311277	10.256799	2.259884	8.022042	0.927927	0.299198	0.810616	1.490582	4.673081	0.451947	1.762957	
PWM number=16, seed sequence=  NAGGTCNNNNNNGGACAN  , seed sequence enrichment=6.316709, repeat=DR:4
2.198489	2.834097	0.762712	0.464319	0.545393	0.498957	4.568975	3.311225	2.579744	2.644090	3.723705	2.628948	0.217215	0.574286	2.834097	0.544225	2.834097	1.901316	
1.737740	0.434887	0.805876	0.428820	0.800241	2.834097	0.539184	3.562269	2.596369	4.691534	1.893601	0.483326	0.670190	0.539958	2.554390	2.834097	0.570951	9.920905	
6.316395	2.742750	2.834097	2.834097	1.296264	0.879339	2.680875	2.701503	3.727954	1.135373	3.976911	5.142371	2.834097	2.834097	1.589048	0.797422	1.660500	0.871549	
0.880026	0.103970	0.613572	1.475326	2.834097	1.549962	1.101039	2.047617	2.114252	4.023537	1.584682	1.732901	0.778561	0.624026	2.160449	1.087005	1.263614	3.039102	
PWM number=17, seed sequence=  NNGGGGCNNNNNAGGTCNN  , seed sequence enrichment=2.932818, repeat=DR:4
1.395479	1.399559	1.850664	0.435102	0.510201	0.394242	0.476672	2.190886	1.650528	0.706123	0.256580	1.167434	1.315858	0.825753	0.000000	1.799799	0.412346	2.093904	2.458334	
2.588342	1.419099	0.686162	0.463181	0.366951	1.061545	1.315858	0.360062	1.596800	1.228977	2.112750	0.647161	0.372140	0.673213	0.682580	0.844956	1.315858	0.000000	1.784104	
0.434106	1.847936	1.315858	1.315858	1.315858	1.315858	0.690223	1.721055	0.704752	1.966767	1.033888	2.682059	1.252497	1.315858	1.315858	0.772799	1.009031	0.905055	0.826546	
1.249352	0.310254	0.953832	0.657221	1.257886	4.020332	0.849652	0.311517	1.748024	1.177941	2.219785	0.798971	0.533139	0.782035	0.427900	1.315858	1.042945	1.204828	1.052406	
PWM number=18, seed sequence=  NGGGGCNNNCCAGGN  , seed sequence enrichment=3.571807, repeat=DR:4
1.837342	1.232989	0.544776	0.470466	0.650827	0.371499	3.140072	2.232045	1.498840	0.670615	1.174572	1.602551	0.704204	0.324949	1.391353	
0.605677	0.161610	0.515616	0.640256	0.604050	1.602551	1.186710	1.733080	1.725869	1.602551	1.602551	0.709689	0.598635	0.374863	0.480551	
2.204150	1.602551	1.602551	1.602551	1.602551	1.060273	1.112328	0.809401	1.860030	0.849197	2.115979	1.246289	1.602551	1.602551	1.016913	
1.298887	0.432904	0.684031	0.832841	2.804991	1.673319	0.369615	2.213860	1.320559	0.781759	0.477666	0.604000	0.290603	0.708381	3.540195	
PWM number=19, seed sequence=  TAAGGTCACA  , seed sequence enrichment=4.326816, repeat=M
0.436171	1.941298	1.941298	0.684597	0.472909	1.097784	0.436210	1.941298	1.657777	1.941298	
2.162295	0.957376	0.691375	0.540461	0.673174	0.949282	1.941298	0.740609	1.941298	2.985461	
1.297801	2.023139	0.951269	1.941298	1.941298	0.806963	0.839037	1.748965	0.564969	2.510261	
1.941298	0.526255	0.306910	0.101117	0.367155	1.941298	0.946272	0.760120	1.126914	2.486773	
PWM number=20, seed sequence=  NNCCCGGNNNAGGTCNN  , seed sequence enrichment=3.290365, repeat=M
1.142702	1.556815	0.417368	0.319317	0.560883	0.910227	0.804122	1.844136	0.565276	1.758108	1.476277	0.471010	0.228030	1.379812	0.263329	2.564641	1.425675	
2.010941	2.401997	1.476277	1.476277	1.476277	0.775404	0.878703	0.992923	0.950300	0.947310	0.411760	0.810955	0.372404	0.839820	1.476277	0.334101	2.000023	
1.061130	1.132298	0.374946	0.150171	0.603122	1.476277	1.476277	1.189001	1.850678	2.191292	0.519523	1.476277	1.476277	0.563246	0.818990	0.797086	1.220237	
1.831373	0.796008	0.501155	0.114479	1.059133	0.474355	1.183353	1.881663	2.272282	1.268581	0.755630	0.517022	0.418763	1.476277	0.372886	1.625171	1.488048	

THRA Round 3
PWM number=1, seed sequence=  NNNAGGTCATGACCTNNN  , seed sequence enrichment=85.502704, repeat=IR:0
19.621989	20.435949	52.863880	40.919729	1.231079	0.000000	43.179762	1.530446	40.919729	4.738659	1.645468	40.919729	5.425625	0.000000	3.585108	10.903376	75.314417	45.621604	
60.993293	67.631067	40.402989	10.059903	2.120682	1.743235	4.478924	40.919729	0.688095	22.975217	3.398348	6.196705	40.919729	40.919729	56.669665	58.927969	0.000000	36.905772	
36.905772	0.000000	58.927969	56.669665	40.919729	40.919729	6.196705	3.398348	22.975217	0.688095	40.919729	4.478924	1.743235	2.120682	10.059903	40.402989	67.631067	60.993293	
45.621604	75.314417	10.903376	3.585108	0.000000	5.425625	40.919729	1.645468	4.738659	40.919729	1.530446	43.179762	0.000000	1.231079	40.919729	52.863880	20.435949	19.621989	
PWM number=2, seed sequence=  NNGTCCCCNNNAGGTCNN  , seed sequence enrichment=23.403115, repeat=DR:5
14.413530	2.251051	1.608001	7.873103	1.483110	3.918730	2.204749	2.242533	29.457219	1.829614	13.264882	11.200220	0.000000	1.047249	2.832422	2.096220	34.389147	8.797188	
7.242919	14.777381	1.563563	2.117871	11.200220	11.200220	11.200220	11.200220	3.143772	14.193930	11.789558	2.001587	0.586285	0.870900	3.920702	11.200220	0.000000	20.167388	
21.837594	3.884976	11.200220	3.516800	0.977687	0.508343	1.451280	5.627676	13.957954	4.288040	16.547190	7.010978	11.200220	11.200220	0.655299	1.072337	6.287560	4.719083	
4.346664	20.122462	0.000000	11.200220	0.000000	0.532211	15.140963	3.667519	0.000000	22.320756	4.944746	0.425323	0.565904	1.217405	11.200220	0.514377	0.000000	11.739915	
PWM number=3, seed sequence=  GAGGTCNNNNNNNNNGAGGT  , seed sequence enrichment=68.594353, repeat=DR:9
26.384292	32.827761	2.360775	0.401883	16.745395	5.491798	62.902550	40.859696	26.214224	29.660735	30.567395	27.576075	19.329911	26.577551	12.291136	21.898528	32.827761	0.943924	0.000000	26.693262	
10.535763	6.530381	0.000000	1.754723	8.012648	32.827761	0.000000	42.818857	31.715013	29.153439	39.652494	44.325099	30.919539	40.742353	95.045691	15.565274	5.205518	1.029634	0.000000	6.805232	
32.827761	15.812233	32.827761	32.827761	6.338333	10.451924	27.951417	24.490654	44.715902	36.212413	37.378198	30.184046	29.690280	34.119679	12.996169	32.827761	19.984558	32.827761	32.827761	5.873853	
4.524132	2.506351	4.386511	4.404265	32.827761	6.114080	2.112969	32.619695	25.159417	34.840616	24.870857	34.061571	49.469820	30.910117	68.762798	2.661644	0.469452	2.651973	2.178665	32.827761	
PWM number=4, seed sequence=  NNNGACCTCNGAGGTNNN  , seed sequence enrichment=26.047619, repeat=ER:3
7.105167	7.603813	0.000000	3.563461	12.465822	2.160206	0.000000	0.000000	0.635800	12.336887	3.537190	12.465822	3.134474	1.635535	5.040074	1.933584	29.147859	13.015122	
28.413194	7.395830	14.465635	3.491201	2.866922	12.465822	12.465822	6.799223	12.465822	11.170074	3.772971	0.913175	1.323225	2.164864	2.399722	23.002703	9.460954	16.318521	
9.516229	23.280507	0.000000	12.465822	2.409220	0.430756	1.440949	0.000000	2.254608	13.155044	12.465822	7.653213	12.465822	12.465822	4.219050	17.384446	11.187586	8.577865	
4.260847	14.595133	29.180894	0.481593	4.885653	0.000000	0.881742	12.465822	2.833596	12.674427	0.000000	0.000000	1.260384	3.958551	12.465822	6.361002	0.000000	14.105357	
PWM number=5, seed sequence=  NNGACCTNNNNGGGACNN  , seed sequence enrichment=11.928717, repeat=ER:4
6.350769	1.995800	0.520076	5.708823	1.418529	0.871344	0.580784	1.562641	11.902658	0.437250	3.667519	7.620978	0.530765	0.539898	5.708823	0.456593	12.691162	3.771007	
2.339044	3.353222	1.175936	1.201234	5.708823	5.708823	2.757651	11.421832	2.423319	7.377006	5.627676	1.075922	0.783972	0.724082	2.186219	5.708823	1.334985	11.406485	
11.644108	0.985397	5.708823	1.724147	0.385195	0.371919	0.571300	5.597925	6.422659	2.270786	11.200220	5.708823	5.708823	5.708823	1.712379	1.054027	6.012381	4.041044	
3.974657	13.512804	0.735121	2.459611	0.642751	0.211989	5.708823	6.052991	1.386127	12.782886	2.242533	1.057346	2.591370	0.709702	4.681488	0.704597	2.098177	4.303450	
PWM number=6, seed sequence=  NNNNNTAAGGTCACGNNNNN  , seed sequence enrichment=26.669345, repeat=M
10.842846	11.901903	9.534512	12.919723	9.720971	1.070813	12.763367	12.763367	0.684837	0.240428	5.166333	0.832668	12.763367	5.721499	5.283523	18.755339	9.847637	4.289592	7.165430	12.070397	
18.715093	13.287299	10.828789	13.728377	18.644410	5.278569	3.393981	0.000000	0.585606	1.079872	1.521763	12.763367	1.216478	12.763367	13.993187	6.965324	21.816546	22.834408	9.515651	14.882226	
11.042562	13.150497	11.466898	16.635430	12.764782	0.518106	8.657662	1.194259	12.763367	12.763367	0.544761	2.450663	3.523753	1.521022	12.763367	15.733482	12.910924	15.138048	14.985539	12.514684	
11.364595	12.870488	20.582002	6.313416	11.976496	12.763367	1.005942	0.430225	0.348506	0.000000	12.763367	1.320988	0.000000	9.227289	8.117403	8.946744	6.859114	6.468523	19.421580	12.198132	
PWM number=7, seed sequence=  NNAGGTCACNNAGGTCNN  , seed sequence enrichment=49.918423, repeat=DR:3
0.000000	22.538021	23.889868	0.000000	0.000000	11.953374	4.569135	23.889868	5.756295	0.000000	25.108368	23.889868	0.000000	4.219555	13.062210	2.255467	55.892043	0.000000	
39.617571	21.328258	0.000000	1.644292	0.000000	6.813775	23.889868	0.000000	23.889868	53.572687	22.925510	1.782186	0.000000	2.451214	7.788636	23.889868	0.000000	29.208322	
12.543268	27.922787	8.397746	23.889868	23.889868	2.367426	2.878290	6.626079	2.755058	4.803152	46.980153	9.664151	23.889868	23.889868	1.328958	6.728412	4.222294	18.201031	
51.949459	23.484678	4.054268	0.000000	2.011763	23.889868	2.756383	1.502884	7.903496	43.827453	7.259466	0.000000	3.312505	8.020638	23.889868	1.428744	6.841453	54.836563	
PWM number=8, seed sequence=  NACCCCGTNAGGACN  , seed sequence enrichment=49.019508, repeat=ER:4
3.947223	23.459667	0.000000	0.919269	1.785096	1.933491	12.591641	1.843060	37.236144	23.459667	1.735757	0.000000	23.459667	0.000000	62.787060	
27.729557	3.429214	23.459667	23.459667	23.459667	23.459667	2.657406	2.694021	8.405107	1.645309	0.497197	0.611143	5.814663	23.459667	3.124896	
51.455315	3.257701	0.000000	1.245772	0.993400	14.116537	23.459667	1.842933	45.787135	9.327219	23.459667	23.459667	4.791137	3.238503	24.363435	
7.551101	4.960334	0.908250	0.000000	9.406738	6.321409	0.742716	23.459667	12.731961	0.000000	1.056292	0.000000	19.498993	2.874067	3.545847	
PWM number=9, seed sequence=  NNGACCTCNNNGGGACNN  , seed sequence enrichment=23.866178, repeat=ER:4
17.105465	5.422765	0.630265	11.421832	1.247232	0.466273	0.591866	1.562641	21.800429	0.000000	12.006763	12.273998	0.960716	0.523881	11.421832	1.237920	25.311563	10.921916	
4.659388	9.254707	2.055558	2.611862	11.421832	11.421832	4.758576	11.421832	4.676297	12.985646	14.385848	1.268925	1.741103	0.810339	2.378180	11.421832	4.305585	21.503019	
19.442640	0.000000	11.421832	2.566975	0.657569	0.513421	0.569783	5.597925	16.234612	4.885316	16.547190	11.421832	11.421832	11.421832	0.934521	1.448055	13.000977	3.724799	
8.878056	23.969711	0.576689	2.961496	0.968602	0.000000	11.421832	6.052991	2.309128	27.913147	2.321324	0.434156	5.535131	0.476145	10.649754	0.718582	2.561266	11.646628	
PWM number=10, seed sequence=  NACCTTANNGGGACN  , seed sequence enrichment=24.834021, repeat=ER:4
4.185903	11.885020	0.951104	0.416822	0.232192	2.225535	11.885020	1.911230	8.183990	14.378154	1.128499	0.720614	11.885020	0.749407	30.587840	
5.098698	0.227429	11.885020	11.885020	2.429624	9.547497	0.291851	17.608713	10.765059	1.030371	1.432311	0.585854	3.137056	11.885020	2.042710	
32.581101	1.405897	0.000000	1.250732	0.249152	6.212279	3.433636	6.496871	22.631486	11.885020	11.885020	11.885020	4.360628	0.953645	11.251942	
4.972799	2.944346	0.537939	0.730285	11.885020	11.885020	0.742454	21.942005	6.276154	1.460355	2.990106	1.562308	9.370425	0.927343	2.233367	
PWM number=11, seed sequence=  NNNACCCCNNNAGGTCNNN  , seed sequence enrichment=8.554070, repeat=ER:4
4.066376	0.512300	4.194794	4.093791	1.041683	1.318540	0.650052	0.531581	7.569122	0.420279	6.678400	4.093791	0.612456	0.408226	2.930718	0.631552	8.851682	4.560330	3.284941	
3.009864	3.862975	2.880465	1.512616	4.093791	4.093791	4.093791	4.093791	1.093664	4.699944	4.734235	0.827852	0.929647	0.782950	1.397260	4.093791	0.792386	5.080679	5.650174	
8.834980	1.189281	7.191886	2.180331	0.990826	0.311635	0.818846	2.872981	5.649382	0.537729	4.567358	0.953263	4.093791	4.093791	1.269566	0.694603	3.993565	2.004987	5.294076	
2.180414	9.696745	2.346068	2.565101	0.496695	0.486485	4.462453	2.169796	2.569178	9.557793	0.772308	0.492874	0.941458	0.372943	4.093791	0.492363	2.185288	4.819439	2.253008	
PWM number=12, seed sequence=  ACCCCNNNNNNNNNNAGGTC  , seed sequence enrichment=22.072102, repeat=ER:11
10.563226	2.059505	1.328740	0.839865	3.443672	19.839027	10.586784	10.885514	10.986547	8.645661	6.503489	6.446573	10.496797	2.872994	17.045579	10.563226	1.219418	0.694827	4.409285	1.052821	
3.266079	10.563226	10.563226	10.563226	10.563226	2.440997	9.903826	14.458502	8.266298	14.481542	10.001968	14.731974	13.476974	12.145809	7.116187	1.509482	1.329302	0.459494	1.915645	10.563226	
3.039946	1.261893	1.841457	2.724700	6.615027	18.343460	14.275883	14.530306	18.245874	12.996302	13.902789	9.368425	6.370097	2.001608	16.886507	2.724329	10.563226	10.563226	2.039017	1.896573	
10.709924	0.196570	1.125102	13.889281	2.164443	5.280492	8.680951	3.061849	7.798126	5.779732	12.706915	10.554588	10.454195	21.818390	4.773463	0.619093	1.129573	0.967650	10.563226	1.033976	
PWM number=13, seed sequence=  NNAGGTCATGACCTCNN  , seed sequence enrichment=175.556196, repeat=IR:0
16.771517	104.405171	84.017365	4.029433	0.000000	42.254464	0.000000	84.017365	0.000000	0.000000	84.017365	11.909730	0.000000	5.826007	8.529566	171.652340	118.554929	
157.399538	112.252458	8.304981	6.436790	0.000000	18.366923	84.017365	0.000000	31.773644	15.157760	18.292299	84.017365	84.017365	100.842390	84.017365	16.640637	82.899938	
53.225238	72.414639	77.056855	84.017365	84.017365	4.987892	11.574169	41.532232	2.678503	84.017365	5.034173	0.000000	3.878881	9.336821	45.809063	125.042408	91.222728	
95.838603	36.987560	0.000000	0.000000	5.652407	84.017365	0.000000	0.000000	84.017365	4.738381	108.561149	0.000000	4.269818	84.017365	48.560536	32.497963	48.899901	
PWM number=14, seed sequence=  NNGACCTCNNGGGTCNN  , seed sequence enrichment=14.724329, repeat=ER:3
7.324479	1.347049	1.589389	7.046743	2.136343	0.917259	0.292819	0.433954	5.834319	3.164208	7.303886	2.087881	0.699250	3.089917	0.665327	15.630884	3.044706	
5.056702	3.682778	3.905063	0.000000	7.046743	7.046743	1.377033	7.046743	8.526026	5.645427	1.000036	2.292883	0.316420	2.221740	7.046743	4.220632	11.140217	
8.145769	2.659642	7.046743	2.790942	1.248080	0.474605	1.073894	2.682023	4.616162	21.132988	7.046743	7.046743	7.046743	3.694847	1.711074	4.599570	6.498749	
9.042476	16.410157	1.518727	3.008134	0.486717	0.575290	7.046743	2.489639	9.309274	0.000000	1.102315	3.036466	0.614506	7.046743	2.418404	0.000000	7.501632	
PWM number=15, seed sequence=  NGTCCTCNNNGGGTCN  , seed sequence enrichment=28.640752, repeat=ER:4
6.743488	1.067833	9.973731	0.325689	2.135835	0.836833	1.909495	29.821820	1.229925	18.475764	18.058123	1.709465	0.501305	4.052639	2.075592	27.775189	
14.172588	0.789708	1.840785	13.706839	13.706839	7.316848	13.706839	4.645001	21.771237	17.425527	1.621798	0.894039	0.000000	2.279236	13.706839	7.368218	
0.000000	13.706839	2.511174	0.234920	1.047220	0.876423	4.788187	18.421836	2.517449	18.003214	13.706839	13.706839	13.706839	2.874890	4.012033	8.297799	
31.876658	0.711347	13.706839	1.638579	1.026747	13.706839	7.178898	1.338791	28.088407	0.000000	1.113209	1.103165	0.961887	13.706839	2.452751	5.580762	
PWM number=16, seed sequence=  NAGGTCNNNNNNTGAGGTN  , seed sequence enrichment=23.245228, repeat=DR:7
16.194439	11.124659	0.000000	0.975764	4.824621	0.602998	18.566747	6.492226	4.312440	7.098855	7.169668	9.231678	1.686832	5.233965	11.124659	1.637528	0.666156	0.873965	5.133461	
10.221176	1.097648	0.576620	2.805522	1.687215	11.124659	8.155377	14.272174	20.767207	7.729760	10.213822	20.179055	6.754844	0.904379	1.245785	0.551194	0.711728	2.216356	38.184951	
12.785712	3.142992	11.124659	11.124659	1.733136	3.957591	8.719512	10.598336	15.945416	18.679948	12.983979	7.381579	1.218080	11.124659	4.100331	11.124659	11.124659	1.152553	5.971431	
4.512707	1.043481	0.505457	1.982621	11.124659	1.727036	1.774466	14.706650	5.664801	8.919955	13.637775	11.771422	11.124659	1.697128	0.578836	1.859549	1.838889	11.124659	2.662321	
PWM number=17, seed sequence=  NNNCCTCANGGGGTCNNN  , seed sequence enrichment=24.789778, repeat=DR:2
1.647624	6.761083	26.285831	0.398988	1.270113	1.102697	1.463000	11.863847	1.775982	6.052669	10.540755	1.749568	0.520133	5.211251	1.429175	25.633719	11.879638	2.024628	
14.630161	8.990613	1.552515	11.863847	11.863847	2.554778	11.863847	0.838217	19.507543	6.838558	1.501815	2.568436	0.499377	0.551986	11.863847	4.347806	12.919040	21.157181	
3.547839	30.221849	5.975683	1.093085	0.632674	0.459146	3.917072	3.687839	0.000000	11.863847	11.863847	11.863847	11.863847	2.073293	2.532412	7.154513	7.606405	10.109329	
31.641668	1.944175	14.745172	0.000000	0.794509	11.863847	9.348132	0.000000	26.122902	1.272505	1.309805	0.410237	0.954386	11.863847	1.541849	4.253129	17.394530	13.694294	
PWM number=18, seed sequence=  NAGGTCNNNNNTGAGGTN  , seed sequence enrichment=11.792773, repeat=DR:6
7.778611	5.643764	0.908303	0.000000	3.697862	0.584378	12.021210	10.355645	1.825482	2.794226	3.320360	0.851509	5.024871	5.643764	0.351011	0.000000	1.367944	1.132037	
3.345546	0.724558	0.383855	0.955213	0.376098	5.643764	0.000000	4.915384	8.937629	5.082280	9.911974	4.383143	1.644130	0.569667	0.731583	1.436417	1.753514	11.962492	
6.281853	1.720646	5.643764	5.643764	2.027713	1.872648	0.955468	4.121327	8.458616	6.634528	7.098257	1.601619	5.643764	3.203435	5.643764	5.643764	1.813247	5.034886	
4.610731	0.672770	0.983060	3.035093	5.643764	2.202119	2.263779	4.139679	3.723076	7.751287	3.718287	5.643764	1.052969	0.762389	1.768362	1.529949	5.643764	4.720200	
PWM number=19, seed sequence=  NCCTCANNNNNNAGGTCN  , seed sequence enrichment=15.756663, repeat=ER:8
14.641233	1.450562	0.387552	0.542588	2.801855	7.540795	7.386352	10.842778	5.318927	3.707274	2.429328	10.714856	7.540795	1.012486	0.842978	5.249917	1.460663	17.554692	
4.344421	7.540795	7.540795	6.302916	7.540795	0.835713	8.409960	6.496229	9.141167	12.676022	11.947865	8.450715	1.108979	1.520031	0.785328	2.097383	7.540795	2.109588	
4.082122	0.747583	0.578771	0.350312	2.566034	3.746958	8.058583	6.561001	7.039487	6.861650	1.613929	9.534653	4.958653	7.540795	7.540795	1.775018	2.619097	7.931242	
7.800068	0.466361	0.791691	7.540795	5.333257	1.072437	6.332444	6.183637	8.512686	6.998125	13.167144	2.237571	0.764788	1.215251	1.763917	7.540795	1.214012	1.463689	
PWM number=20, seed sequence=  NNGACCTNNNGGGACNN  , seed sequence enrichment=4.430023, repeat=ER:3
3.742014	0.409009	0.522799	2.120112	0.869263	0.822301	0.925608	1.323916	1.756363	1.126657	2.084726	0.441122	0.265954	2.120112	0.816845	3.882107	0.890128	
1.106828	1.583850	0.686743	0.363664	2.120112	2.120112	0.893721	3.089917	2.373890	2.498546	0.673766	1.448271	0.531702	0.665996	2.120112	1.478930	3.268476	
2.878675	0.000000	2.120112	0.300210	0.838958	0.580111	0.543941	2.666461	3.187398	4.459281	2.120112	2.120112	2.120112	2.214363	0.676911	1.673153	1.371264	
0.938738	5.317025	0.398556	0.349052	0.221102	0.739138	2.120112	1.548782	1.137799	0.370249	0.736141	3.199771	1.095119	2.908564	0.682601	1.292023	3.190148	

THRA:RXRA Round 3
PWM number=1, seed sequence=  AGGTCNNNNNNNNTAAGGT  , seed sequence enrichment=122.238084, repeat=DR:9
25.304311	2.064688	0.705931	14.508049	2.012261	47.714780	27.433399	19.640947	17.460290	18.549651	22.016795	24.573087	22.270549	0.465923	25.304311	25.304311	0.000000	0.000000	2.385742	
0.000000	5.005868	0.720948	1.232802	25.304311	6.053967	54.133515	31.242826	22.509475	34.143777	26.604900	22.265736	20.336622	5.186047	4.234101	0.965577	0.000000	0.794898	3.859449	
6.045426	25.304311	25.304311	4.103991	6.051857	21.610164	16.967550	31.918749	39.192416	28.685438	26.405050	27.883173	27.130144	0.944794	21.723920	3.334284	25.304311	25.304311	0.343834	
1.219409	3.606408	2.251328	25.304311	1.764628	2.224339	16.422810	18.536638	20.158665	21.782129	26.234757	24.628089	29.043817	25.304311	5.906893	0.000000	0.000000	0.721254	25.304311	
PWM number=2, seed sequence=  NNGACCTNNNNAGGACNN  , seed sequence enrichment=13.917798, repeat=ER:4
3.574899	1.318048	1.087067	2.881101	0.328700	0.245446	0.291060	1.272286	6.583155	0.394632	4.550513	2.881101	0.159331	0.099584	2.881101	0.683590	5.274132	2.225848	
2.028409	1.886927	0.543255	0.710891	2.881101	2.881101	1.879343	3.945214	0.767966	2.911645	2.259406	0.000000	0.207126	0.239414	0.580613	2.881101	0.346548	6.613670	
4.951929	0.000000	2.881101	0.780530	0.000000	0.178468	0.103090	2.473516	3.835793	0.361773	4.898547	1.902941	2.881101	2.881101	1.015700	0.245902	4.343040	1.509962	
1.444470	6.423058	0.292563	0.487344	0.157821	0.196617	2.881101	4.354484	0.000000	7.872563	0.662354	0.288367	0.343038	0.295417	2.565543	0.417013	1.299989	1.519951	
PWM number=3, seed sequence=  NNAGGACATGACCTNN  , seed sequence enrichment=112.165383, repeat=IR:0
6.481226	31.420277	23.219177	0.000000	0.000000	23.219177	0.933115	23.219177	1.033378	1.043437	23.219177	1.144025	0.000000	1.113431	7.074849	43.408468	
30.143011	16.645390	0.738814	1.120731	0.792113	4.717838	23.219177	0.000000	5.936067	0.000000	1.140033	23.219177	23.219177	9.657949	24.377060	6.737574	
3.303650	38.240137	10.925986	23.219177	23.219177	2.832627	0.000000	16.234279	0.000000	23.219177	3.033878	0.000000	0.708833	0.000000	14.908316	43.496727	
57.062684	7.370705	0.000000	0.690352	0.000000	19.594524	1.008951	2.137880	23.219177	0.000000	12.625547	0.000000	0.000000	23.219177	46.562726	0.000000	
PWM number=4, seed sequence=  CCTCANNNNNNNNNAGGTC  , seed sequence enrichment=40.865627, repeat=DR:9
0.516433	0.675147	0.228594	1.783839	8.459528	8.149454	11.583801	7.739913	6.950981	5.219148	6.090255	7.051670	0.000000	15.569711	8.459528	0.537213	0.300771	2.069288	0.688471	
8.459528	8.459528	2.980201	8.459528	1.185254	8.865775	8.687733	8.669508	13.019902	14.252118	10.932186	7.770138	10.751271	6.858861	0.364783	0.531224	0.736591	1.058776	8.459528	
0.506952	0.431701	0.148956	2.332696	2.204490	4.291094	7.943237	8.754317	6.907549	9.577665	8.616799	4.582792	0.595575	9.430105	3.582271	8.459528	8.459528	1.162979	1.877239	
0.194991	0.000000	8.459528	6.197619	0.661891	12.135614	5.253412	8.697713	6.550888	4.759352	8.087255	13.973763	20.921797	3.917101	0.129995	0.311138	0.966927	8.459528	0.903578	
PWM number=5, seed sequence=  NNGACCTCNTAAGGNN  , seed sequence enrichment=33.039577, repeat=ER:4
6.069280	0.000000	0.911523	6.839470	0.679421	0.336162	0.624934	0.526153	12.764525	0.198172	6.839470	6.839470	0.000000	0.000000	4.177557	2.933783	
5.195285	9.109986	1.949903	1.245078	6.839470	6.839470	5.759096	6.839470	2.106897	1.769721	4.114978	0.000000	0.000000	0.000000	5.047118	16.254606	
9.460242	0.000000	6.839470	0.224859	0.214635	0.176482	0.550791	2.188704	10.391668	0.000000	3.905352	1.862944	6.839470	6.839470	1.687876	4.839154	
7.539347	15.156495	1.529238	5.491896	0.168562	0.446849	6.839470	3.818111	0.807076	6.839470	1.642704	0.216721	0.191251	0.463504	17.808712	4.882277	
PWM number=6, seed sequence=  AGGTCANNNNNNNTGGGGT  , seed sequence enrichment=114.653863, repeat=DR:9
23.734314	0.000000	0.549683	9.673980	1.048654	23.734314	29.251369	24.819231	15.669307	31.646186	16.192628	30.483371	31.466949	1.427896	7.331342	39.424690	0.000000	0.098964	5.274524	
0.000000	0.954958	0.000000	2.960706	23.734314	0.000000	34.857632	16.192503	10.211738	14.066550	31.469175	17.475279	20.288845	13.558020	4.210283	1.902890	0.000000	0.000000	4.299964	
5.331903	23.734314	23.734314	0.000000	5.312818	2.479015	9.047781	33.953193	33.531894	24.128768	28.951293	24.495109	16.803145	0.945524	23.734314	23.734314	23.734314	23.734314	0.704243	
0.000000	0.000000	0.958425	23.734314	2.433867	2.455954	51.369004	14.975068	31.492939	21.861104	19.424451	19.888188	29.482694	23.734314	2.750775	0.000000	0.000000	1.783779	23.734314	
PWM number=7, seed sequence=  NGACCTNNNNGGGACN  , seed sequence enrichment=13.773152, repeat=ER:4
0.309798	0.626517	2.851158	0.293131	0.441414	0.215072	0.765496	5.670698	0.849849	2.049612	2.923884	0.206372	0.139414	2.851158	0.283929	7.498608	
1.834911	0.594696	0.000000	2.851158	2.851158	1.092429	5.400466	1.821682	3.509958	3.818667	0.123461	0.319770	0.117073	0.572222	2.851158	0.291438	
0.927256	2.851158	0.382368	0.079322	0.058173	0.345326	2.252612	3.289871	1.709067	4.530796	2.851158	2.851158	2.851158	0.744596	0.424608	2.810973	
6.982905	0.610335	1.064371	0.232830	0.334720	2.851158	3.851916	0.297748	5.344688	0.869577	0.245856	1.091669	0.129866	2.059277	0.209414	0.324231	
PWM number=8, seed sequence=  NACCTCANNAGGACN  , seed sequence enrichment=22.742030, repeat=ER:4
2.736731	4.707791	0.794102	0.000000	0.356198	1.910818	4.707791	0.000000	6.253467	4.707791	0.159631	0.630925	4.707791	0.000000	8.331143	
4.789403	0.983476	4.707791	4.707791	1.735643	4.707791	0.587792	1.649702	4.736068	0.000000	0.135408	0.168137	1.878699	4.707791	0.834046	
10.525540	1.723935	0.000000	0.226769	0.458182	1.863631	3.673343	1.048273	6.816668	4.918407	4.707791	4.707791	1.892400	0.000000	8.955061	
0.937515	1.469451	0.300033	0.000000	4.707791	5.920416	0.000000	15.987159	1.653971	0.000000	0.688491	0.844277	6.916677	0.930278	0.946627	
PWM number=9, seed sequence=  NTGACCTNNNGGGGTN  , seed sequence enrichment=25.850321, repeat=ER:4
5.886600	0.176528	0.929582	5.351234	0.310713	0.214849	0.000000	0.613558	16.165920	1.358620	1.990994	6.654252	0.228165	0.314759	1.724350	1.437131	
3.068990	2.127900	1.502232	0.000000	5.351234	5.351234	0.980878	9.745591	0.756030	5.830317	2.972327	0.666604	0.392116	0.420687	1.357554	12.574363	
8.939496	0.495458	5.351234	0.386142	0.172614	0.223983	0.622378	3.847487	3.503561	5.256328	5.351234	5.351234	5.351234	5.351234	1.703125	5.306268	
4.069524	5.351234	1.700037	2.462522	0.284832	0.373127	5.351234	8.698164	0.000000	8.668788	0.465817	0.463535	0.804696	0.559706	5.351234	1.449732	
PWM number=10, seed sequence=  NNNNTAAGGTCACGNNNN  , seed sequence enrichment=16.617623, repeat=M
2.946657	2.528188	1.869100	3.389739	0.229880	3.439988	3.439988	0.293434	0.315221	1.964971	0.343544	3.439988	1.887697	1.328257	1.283305	3.538785	2.838135	3.199228	
4.431040	4.196815	4.255227	4.063283	1.764255	1.676530	0.294361	0.098404	0.000000	0.133273	3.439988	0.265219	3.439988	2.874888	3.910146	5.090071	6.115872	4.044584	
4.563089	2.430309	3.205448	2.558243	0.469220	2.329804	0.639336	3.439988	3.439988	0.306193	0.877459	0.818799	0.399274	3.439988	3.702027	2.347724	3.364020	3.021432	
1.687686	4.827530	4.629584	4.058988	3.439988	0.648813	0.579232	0.308628	0.372446	3.439988	0.307960	0.544254	2.997597	2.387302	4.521791	3.296578	1.643954	3.675981	
PWM number=11, seed sequence=  ACCCCANNAGGTCA  , seed sequence enrichment=102.323520, repeat=ER:4
21.181829	2.056902	0.894934	1.240962	3.237256	21.181829	3.479289	29.731437	21.181829	0.000000	0.360344	12.454626	4.348030	21.181829	
4.377920	21.181829	21.181829	21.181829	21.181829	6.410453	26.208683	22.749365	0.000000	0.267671	0.412455	6.607258	21.181829	1.235877	
5.541655	0.575874	0.000000	2.879792	10.340151	11.546579	2.271613	21.884948	2.723023	21.181829	21.181829	2.517061	6.650931	14.951415	
13.881283	0.209285	0.000000	21.508411	5.275263	1.931289	44.591422	10.036185	0.000000	0.810621	5.079768	21.181829	5.685316	0.891230	
PWM number=12, seed sequence=  NCCTCANNNNNNAGGTCN  , seed sequence enrichment=17.672738, repeat=ER:8
7.499168	0.386817	0.155021	0.422013	1.221321	3.658405	4.727265	2.637433	2.363967	2.851749	0.000000	5.672571	3.658405	0.316402	0.361276	1.934180	0.257764	8.511366	
1.022217	3.658405	3.658405	2.277524	3.658405	0.470089	4.204980	4.497390	3.324061	5.011451	5.245404	4.473908	0.456638	0.608012	0.214180	0.867883	3.658405	0.904109	
2.041061	0.373791	0.330726	0.175156	0.933103	1.645006	2.564095	4.009501	3.352137	2.287217	1.936715	2.288317	2.314038	3.658405	3.658405	0.493061	0.572927	4.138039	
4.490948	0.233180	0.395846	3.658405	3.529361	0.142992	2.878384	3.401000	5.577277	4.373828	7.003800	1.957874	0.417157	0.556990	0.326651	3.658405	0.404671	0.585476	
PWM number=13, seed sequence=  AAGGTNNNNNNNNNNGAGGT  , seed sequence enrichment=28.312552, repeat=DR:9
5.860936	5.860936	0.493557	0.667038	2.507372	1.879773	15.041473	5.473342	3.549272	3.870294	3.640103	6.141482	6.898372	6.436439	0.859576	5.640184	5.860936	0.200183	0.054864	3.821157	
2.023954	0.423418	0.575561	0.606102	0.817468	18.650965	0.635296	10.134756	10.384922	7.005864	8.469816	11.005252	5.341580	6.884231	12.637238	1.882913	0.243910	0.441569	0.000000	0.720665	
4.880112	1.207325	5.860936	5.860936	0.817315	4.128046	4.097779	4.994088	6.000387	7.908090	7.791475	4.388329	5.394178	5.699483	2.130833	5.860936	2.660151	5.860936	5.860936	0.175672	
2.078767	0.536944	0.361247	0.401360	5.860936	1.200227	0.407111	4.749306	4.995569	4.550349	3.791765	3.971840	5.877900	4.868881	16.882629	0.557750	0.592672	0.188791	0.467667	5.860936	
PWM number=14, seed sequence=  NNGACCCNNNNAGGACNN  , seed sequence enrichment=9.078585, repeat=ER:4
2.885422	0.904809	0.328178	1.879343	0.110544	0.099365	0.291060	1.126058	3.699273	0.378458	4.620813	1.879343	0.269841	0.171083	1.879343	0.116377	3.287667	2.129133	
0.878921	1.308002	0.158896	0.325567	1.879343	1.879343	1.879343	2.207493	1.055391	1.582537	1.159228	0.085363	0.168364	0.195977	0.801365	1.879343	0.000000	2.104114	
2.863612	0.486032	1.879343	0.262210	0.111534	0.219094	0.103090	2.118121	2.740711	0.384634	1.892314	0.626739	1.879343	1.879343	0.484678	0.282587	4.018229	0.972234	
1.903098	3.638131	0.392674	1.012781	0.048001	0.121439	2.881101	2.037189	0.000000	5.099701	0.328723	0.090429	0.285490	0.167848	1.397459	0.120627	0.393685	2.423398	
PWM number=15, seed sequence=  NNACCTCNNNAGGACNN  , seed sequence enrichment=8.446778, repeat=ER:4
0.000000	1.122267	1.748554	0.208288	0.082435	0.142652	0.723985	4.297053	0.000000	2.077978	1.748554	0.117008	0.229710	1.748554	0.000000	3.372508	1.976508	
1.912817	0.856754	0.650578	1.748554	1.748554	1.236002	1.748554	0.602672	1.151705	1.704739	0.225256	0.145085	0.178187	0.604761	1.748554	0.300946	3.200986	
0.000000	4.877177	0.540398	0.115901	0.185119	0.272934	1.131889	2.349625	0.372304	3.473188	1.312070	1.748554	1.748554	0.461611	0.090416	3.018195	0.615528	
4.719861	0.337307	0.577900	0.215983	0.000000	1.748554	1.749913	0.000000	5.614823	0.300091	0.000000	0.443122	0.300912	2.400829	0.355467	0.360386	1.287444	
PWM number=16, seed sequence=  NGACCTNNNNNGGTGAN  , seed sequence enrichment=10.436609, repeat=ER:4
0.000000	0.213245	2.160466	0.371449	0.227662	0.433323	0.228344	5.877117	0.768055	3.185026	4.636825	0.275676	0.289254	0.160656	0.804878	2.160466	3.126889	
1.686225	0.069803	0.331761	2.160466	2.160466	1.093373	4.534097	0.000000	1.361015	2.183886	0.290538	0.581370	0.398605	0.279017	2.956538	0.362405	2.755931	
0.000000	2.160466	0.328422	0.264862	0.286148	0.059483	1.754064	2.165797	1.254986	2.764478	3.419800	2.160466	2.160466	0.140489	2.160466	0.232041	3.136943	
6.025236	0.142703	0.720788	0.257458	0.280974	2.160466	2.946204	0.000000	5.051576	0.497256	0.438786	0.696729	0.357896	2.160466	1.332515	0.463399	0.550536	
PWM number=17, seed sequence=  NNAGGTCNNNNAGGTCNN  , seed sequence enrichment=6.587212, repeat=DR:3
0.000000	1.220869	1.363608	0.324716	0.137298	1.333647	0.534689	2.775805	0.841812	0.186532	1.431838	1.363608	0.176754	0.136977	0.715032	0.173356	2.596243	1.847996	
2.401207	1.356946	0.214469	0.000000	0.406256	0.314399	1.363608	0.000000	2.917550	3.181295	0.939409	0.083965	0.106090	0.115665	0.254057	1.363608	0.325474	3.087206	
1.114897	2.335952	0.210533	1.363608	1.363608	0.417219	0.462145	0.520234	1.116275	0.447974	2.339435	0.698553	1.363608	1.363608	0.455781	0.325740	0.804007	0.583652	
2.429331	0.540872	0.132324	0.204717	0.171614	1.363608	0.233244	0.489079	1.404715	2.443922	0.844217	0.685581	0.160483	0.292379	1.363608	0.113375	0.285549	1.515176	
PWM number=18, seed sequence=  NNACCTCNNAGGTCNN  , seed sequence enrichment=7.247712, repeat=ER:3
0.000000	0.488077	1.500337	0.340206	0.382104	0.282166	0.443574	1.142371	1.799731	1.500337	0.092463	0.325072	0.889174	0.620611	4.203186	1.646341	
1.121646	1.362804	0.241947	1.500337	1.500337	0.880511	1.500337	1.146000	1.999774	0.140164	0.223061	0.277053	0.387787	1.500337	0.000000	2.075333	
1.150813	3.028456	0.285208	0.303026	0.186895	0.179889	0.404853	2.195947	2.100854	0.987104	1.500337	1.500337	0.077342	0.643105	0.505313	1.318035	
3.829150	1.118780	0.606103	0.348041	0.276104	1.500337	0.538877	1.676450	0.205803	0.267769	0.224808	0.201660	1.500337	0.308207	0.697131	1.062945	
PWM number=19, seed sequence=  NCCTTANNNNNAGGTCN  , seed sequence enrichment=11.967895, repeat=ER:7
7.115158	0.525719	0.234875	0.587547	1.421126	2.477455	2.455108	2.794669	3.249353	0.733457	2.487840	2.477455	0.106282	0.293979	1.334295	0.326720	5.495501	
1.082897	2.477455	2.477455	1.188045	2.465350	0.162807	2.634144	3.055118	3.480891	4.676344	2.116865	0.113814	0.181630	0.312363	0.918379	2.477455	1.262276	
0.000000	0.344043	0.056883	0.260242	0.577857	0.988859	2.697212	2.270792	1.593831	0.714192	3.973060	1.204930	2.477455	2.477455	0.453467	0.630997	2.062317	
2.042268	0.152176	0.277769	2.477455	2.477455	0.166686	2.141370	1.711089	1.649958	3.676656	1.703837	0.174550	0.347785	0.346189	2.477455	0.526548	0.248906	
PWM number=20, seed sequence=  NAGGTCNNNNNNNTGAGGN  , seed sequence enrichment=15.819443, repeat=IR:6
6.118333	3.274758	0.285003	0.052664	1.212640	0.232734	6.717412	3.461537	2.242539	1.528563	2.408741	2.796785	4.357064	0.297147	2.269452	3.274758	0.662626	0.665388	2.078770	
2.649556	0.374253	0.764577	0.232185	0.738837	3.274758	0.898686	5.453802	4.677268	3.503801	2.505718	2.953891	2.795369	1.471627	1.116913	0.343195	0.641533	0.155831	4.149070	
2.806817	0.912340	3.274758	3.274758	0.370448	0.677053	1.315575	2.001223	4.727256	5.154590	4.971673	3.873869	3.569420	0.311986	3.274758	0.899631	3.274758	3.274758	1.104037	
1.173650	0.425341	0.636907	0.212203	3.274758	0.583339	0.552042	3.948736	1.569430	2.695158	2.715047	3.146799	2.068683	3.274758	1.516333	0.252077	0.116127	0.560636	8.967079	

THRA:RXRA+7 Round 2
PWM number=1, seed sequence=  NNNGACCTNNNNAGGACNNN  , seed sequence enrichment=95.834644, repeat=ER:4
11.423920	26.709166	3.126234	4.811486	17.773276	0.407382	0.335469	0.627165	9.490741	52.921472	1.411585	29.414777	17.773276	1.250528	0.742028	17.773276	0.872476	42.656010	22.252705	19.992171	
35.559566	7.721003	25.338006	4.836388	3.081597	17.773276	17.773276	14.684294	22.494100	7.678609	17.813349	9.910753	0.308989	0.765653	0.822892	4.293999	17.773276	6.173727	25.907060	12.855191	
11.973176	24.324054	0.000000	17.773276	3.803194	0.000000	0.000000	0.326119	13.485219	9.158037	1.256848	22.668939	7.247460	17.773276	17.773276	2.818713	1.113316	9.659358	8.801496	23.217556	
9.158716	16.895554	33.510640	3.715349	4.946690	0.000000	0.397537	17.773276	28.346034	1.368758	51.606318	11.823805	0.000000	4.412296	0.336980	11.642499	3.828555	12.768483	16.953457	15.155863	
PWM number=2, seed sequence=  ACCTTANNNNNNNNAAGGT  , seed sequence enrichment=226.946401, repeat=ER:11
42.088964	4.181006	1.480725	0.000000	9.572430	42.088964	60.315864	40.624936	60.906512	40.079516	53.229917	24.310222	26.651170	0.000000	42.088964	42.088964	3.853488	1.626880	13.971144	
6.520962	42.088964	42.088964	6.908226	29.903045	2.342854	40.723840	41.368201	38.498969	46.162422	35.346260	62.287698	38.421282	69.583955	17.538849	5.341106	1.407383	2.624412	10.218110	
7.535378	1.494246	0.682656	1.337633	13.215132	17.296674	53.748593	60.951731	35.619064	33.308000	42.916051	23.507999	44.227792	9.014144	35.195730	11.859648	42.088964	42.088964	6.831417	
15.386038	1.552453	0.000000	42.088964	42.088964	0.000000	13.532344	21.934596	34.323162	49.574936	36.901497	59.565631	58.092459	89.781560	11.493002	1.469392	0.761708	7.656182	42.088964	
PWM number=3, seed sequence=  AGGTCANNNNNNNTGAGGT  , seed sequence enrichment=526.182834, repeat=DR:9
97.584674	3.527172	2.009731	35.874232	3.917679	97.584674	122.765241	66.376100	92.398664	44.436614	58.662687	80.938000	32.762486	7.734805	56.966603	97.584674	0.000000	0.000000	29.945376	
3.888054	2.405875	2.752314	23.466102	97.584674	2.542140	141.105850	173.410787	72.503649	93.673359	133.350719	136.797029	178.179665	74.315271	32.789456	6.940938	1.868975	0.000000	11.955946	
32.378605	97.584674	97.584674	13.867656	34.213550	33.426083	59.669898	86.046861	104.740063	130.115186	102.355153	69.119073	99.286179	13.937331	97.584674	44.900130	97.584674	97.584674	12.760201	
1.934578	4.346704	21.316341	97.584674	24.230081	0.000000	145.011006	90.135099	113.691920	111.283643	102.223425	129.552417	104.759465	97.584674	35.614963	1.858486	0.000000	10.891424	97.584674	
PWM number=4, seed sequence=  NNNAGGACATGACCTNNN  , seed sequence enrichment=687.283247, repeat=IR:0
123.685475	15.543927	112.491425	127.461991	0.000000	2.116043	127.461991	2.099477	127.461991	6.763939	2.176720	127.461991	7.377863	0.000000	0.000000	66.448670	297.982179	185.359291	
208.904092	218.122353	125.006500	1.651511	2.779951	1.775927	26.414957	127.461991	1.808310	65.928569	3.805350	2.002192	127.461991	127.461991	31.417904	114.638944	43.569875	93.006381	
74.589195	50.238168	213.864050	45.958255	127.461991	127.461991	25.441540	0.000000	49.362403	0.000000	127.461991	5.735813	2.319150	1.674434	3.656068	148.681302	164.059858	113.709422	
87.853864	235.068989	45.340374	0.000000	3.360595	4.349110	101.674275	4.406259	11.049992	127.461991	0.000000	23.434131	1.612789	0.000000	127.461991	173.995390	23.520517	128.916287	
PWM number=5, seed sequence=  NNGACCTCNGAGGACNN  , seed sequence enrichment=248.335547, repeat=ER:3
58.101664	0.000000	4.207112	46.055747	2.022209	1.700853	0.000000	0.000000	33.307458	8.599008	46.055747	0.000000	0.000000	46.055747	0.000000	138.322402	47.120654	
11.487135	30.779621	3.303887	3.726439	46.055747	46.055747	16.426305	46.055747	29.796070	1.333770	0.000000	1.515108	0.000000	13.368072	46.055747	0.000000	101.287386	
40.390224	8.008043	46.055747	3.894229	0.000000	0.000000	0.000000	6.812943	68.706399	46.055747	17.639268	46.055747	46.055747	6.287902	0.000000	22.556778	18.063350	
97.343517	124.154881	0.000000	9.049428	0.000000	2.192107	46.055747	10.775076	48.559847	0.000000	0.000000	6.206379	0.000000	58.483606	1.413762	17.827183	24.882389	
PWM number=6, seed sequence=  NNGACCTCNNNAGGACNN  , seed sequence enrichment=128.407728, repeat=ER:4
27.548988	2.500090	6.888573	23.814206	1.349195	0.528359	0.000000	6.897351	62.338110	2.132552	39.643609	23.814206	0.000000	0.000000	23.814206	1.373001	43.419529	17.162308	
16.339368	37.984209	7.807406	4.115335	23.814206	23.814206	19.626229	23.814206	3.559614	36.253306	13.785980	1.329007	0.678690	0.000000	5.628978	23.814206	1.821502	32.952511	
38.046654	0.000000	23.814206	4.560064	0.605460	0.000000	2.005706	12.474119	23.499660	0.000000	42.485943	12.688277	23.814206	23.814206	5.735591	1.486339	31.983925	15.903239	
18.273644	41.606328	5.929740	11.448694	0.493684	0.631315	23.814206	17.108332	10.539956	56.785712	5.746351	0.970412	2.645945	0.513747	19.597784	3.415119	20.047028	28.930104	
PWM number=7, seed sequence=  NACCTTANNNNNNAGGTCN  , seed sequence enrichment=102.713850, repeat=ER:8
9.860804	19.049077	0.840388	0.718999	0.728587	1.501433	19.049077	37.063480	13.456304	24.367895	10.506015	10.841473	30.052672	19.049077	0.000000	1.533234	15.108865	2.854566	34.908644	
17.594514	2.831189	19.049077	19.049077	4.744242	10.557951	0.779879	12.034256	21.148996	16.860012	20.757079	10.194699	15.056796	3.614211	0.000000	0.000000	2.338258	19.049077	0.000000	
30.466586	2.326056	0.000000	0.662284	0.700659	8.809690	7.061782	17.444686	22.435552	17.845507	14.847522	9.036246	27.729086	13.992173	19.049077	19.049077	4.610650	9.521756	29.434108	
18.744020	10.699318	0.980386	1.820379	19.049077	19.049077	0.000000	10.287546	18.711401	17.392304	30.428503	46.068555	6.237786	2.355246	1.440311	2.652766	19.049077	9.990937	7.508701	
PWM number=8, seed sequence=  NNNNNTTTAAGGTCANNNNN  , seed sequence enrichment=72.066971, repeat=M
10.900722	12.699227	18.168410	13.853832	16.041446	5.096974	6.888845	0.240733	13.365377	13.365377	0.424387	0.249308	1.937025	1.108400	13.365377	14.556622	9.568892	4.071165	9.936237	10.864023	
15.066778	20.804976	18.498145	9.933438	10.532089	7.103798	8.012429	1.009620	2.082508	0.000000	0.388547	0.000000	0.492618	13.365377	0.000000	38.159531	11.771514	13.999556	11.774737	12.315803	
8.578483	6.021733	8.324844	17.149414	11.307303	4.329150	2.454078	0.000000	1.238896	1.939905	13.365377	13.365377	0.660264	0.630023	1.660616	3.539457	18.702898	18.685257	12.458409	17.695929	
21.231775	16.125598	8.642308	11.315014	16.313925	13.365377	13.365377	13.365377	0.978745	0.000000	0.000000	0.496338	13.365377	0.817165	0.455498	15.959882	10.661413	13.471791	19.433332	11.273823	
PWM number=9, seed sequence=  NNGACCTCANNAGGACNN  , seed sequence enrichment=336.131098, repeat=ER:4
57.666154	10.447085	14.655776	62.338110	2.576625	0.000000	0.000000	23.472805	62.338110	8.758962	100.053654	62.338110	0.000000	0.000000	62.338110	5.708930	124.829310	62.669338	
47.371588	114.710411	18.663736	9.844937	62.338110	62.338110	40.520655	62.338110	3.559614	100.132069	52.667546	4.032680	1.500787	0.000000	19.156623	62.338110	7.825719	108.664509	
98.341266	0.000000	62.338110	19.207965	2.304398	0.000000	2.040877	20.294550	23.499660	0.000000	79.439611	35.196764	62.338110	62.338110	17.824035	6.031925	53.177697	29.210399	
55.191591	96.375633	11.608391	31.352922	0.000000	0.000000	62.338110	46.449480	10.539956	138.052402	24.208547	4.151689	8.131843	2.203108	50.398289	14.000402	67.031923	53.147870	
PWM number=10, seed sequence=  NNACCCCGTNAGGACNN  , seed sequence enrichment=271.251110, repeat=ER:4
6.143148	32.767327	50.305615	1.743624	0.000000	1.455425	0.000000	53.396917	1.470137	72.142844	50.305615	1.112447	0.000000	50.305615	0.000000	132.303909	56.908798	
29.315157	23.620990	3.785731	50.305615	50.305615	50.305615	50.305615	10.440356	1.266139	51.189461	0.000000	0.846010	0.918318	9.176859	50.305615	0.000000	69.842191	
13.378727	127.558605	7.244195	0.000000	1.729951	3.294115	10.358840	50.305615	2.782853	86.761126	6.384137	50.305615	50.305615	9.616426	0.000000	55.573172	26.378793	
158.625291	23.742930	13.930981	0.000000	0.000000	52.218626	10.954350	0.000000	50.305615	4.798243	0.000000	0.000000	0.000000	38.023953	3.972618	22.694521	46.651705	
PWM number=11, seed sequence=  NNGTCCTCANNGGGTCNN  , seed sequence enrichment=339.605951, repeat=ER:4
63.273906	9.771896	8.908522	31.391722	0.000000	1.425594	0.000000	5.100188	62.982549	0.000000	48.924608	65.961365	0.000000	1.639002	26.117448	7.548033	157.176812	66.544567	
36.016116	88.020181	0.000000	16.344759	62.982549	62.982549	8.339104	62.982549	7.300812	78.691856	71.022248	1.988660	1.992910	0.000000	22.986062	62.982549	0.000000	107.185094	
60.129100	0.000000	62.982549	8.685935	0.000000	0.000000	0.000000	10.916670	20.018328	71.050621	111.898878	62.982549	62.982549	62.982549	12.992430	14.977172	48.536854	12.250080	
105.739586	150.434732	0.000000	62.982549	2.260142	0.000000	62.982549	44.814182	2.247479	99.923523	18.450402	0.000000	18.237813	0.000000	62.982549	7.759443	20.382014	95.795155	
PWM number=12, seed sequence=  NNTCACCTNNNNAGGTCNN  , seed sequence enrichment=126.048622, repeat=ER:4
20.329194	31.859520	1.830361	15.001964	23.376691	2.341702	0.000000	0.640557	10.780885	48.864082	5.870396	20.899478	23.376691	0.664320	0.000000	11.817901	2.431714	63.856505	16.747031	
24.766924	14.761567	2.100408	23.376691	1.519189	23.376691	23.376691	12.330868	43.807311	16.892657	22.846868	24.180330	0.000000	0.475050	0.597229	1.189044	23.376691	0.000000	15.162385	
30.282821	22.052148	1.373600	24.304158	0.919140	1.268680	0.000000	0.000000	25.992191	26.086192	5.977958	41.290976	12.275423	23.376691	23.376691	3.073918	2.803598	20.387632	25.243374	
16.386670	28.574032	23.376691	11.125240	2.326293	0.914465	0.820089	23.376691	11.347108	2.725658	55.013216	10.201376	0.000000	1.575017	1.965128	23.376691	5.500800	2.926873	35.404646	
PWM number=13, seed sequence=  NNNNCCTCANNAGGTCNNNN  , seed sequence enrichment=62.942252, repeat=ER:4
8.517405	7.199111	10.690069	23.686248	0.367691	1.297181	1.137287	1.696173	11.673127	1.323285	12.156480	11.673127	0.535366	0.496347	9.685056	1.478601	39.976312	16.989585	5.754863	11.907803	
12.055430	8.501280	4.734494	3.725200	11.673127	11.673127	4.670428	11.673127	0.957721	9.653415	13.191219	0.270668	0.421174	0.000000	3.440081	11.673127	0.000000	13.645126	11.356708	6.451606	
16.225623	5.142883	28.038807	5.872936	0.000000	0.345948	1.703904	4.692788	5.704383	6.053061	20.095655	4.196774	11.673127	11.673127	2.352782	4.429648	5.857214	3.280191	12.004676	17.505993	
10.378295	26.443330	6.135542	17.214194	0.427195	0.000000	11.673127	14.332622	1.630045	28.199225	2.500956	0.000000	0.715658	0.318465	11.673127	2.678569	1.324761	14.972146	16.580522	12.117670	
PWM number=14, seed sequence=  NNGTCCTCNNNAGGTCNN  , seed sequence enrichment=126.118295, repeat=ER:4
29.352528	19.511237	4.620846	19.597784	0.000000	2.355967	0.476052	4.875712	65.961365	8.682088	24.539725	23.389613	0.996721	0.435024	11.448694	6.001210	47.102394	25.431130	
13.321449	18.727228	1.813069	3.511954	23.389613	23.389613	13.698843	23.389613	0.000000	26.648602	17.540685	0.859600	0.000000	0.486790	5.684428	23.389613	0.000000	20.232883	
19.925441	2.019270	23.389613	8.959986	0.000000	0.000000	1.547081	7.644755	31.503929	10.917915	42.485943	22.480245	23.389613	23.389613	8.085744	9.475684	39.324315	11.642876	
37.830361	51.189253	1.809877	23.389613	0.644348	2.194129	23.389613	26.012950	2.254954	45.565134	13.228377	0.000000	0.406960	1.586564	23.389613	7.840924	4.496915	39.749357	
PWM number=15, seed sequence=  NNNACCTCANNAGGACNNN  , seed sequence enrichment=142.432536, repeat=ER:4
30.415043	10.872392	10.835987	26.415215	1.859179	0.788328	0.000000	8.147640	26.415215	6.453484	41.514783	26.415215	0.000000	0.758490	26.415215	1.055983	60.281723	26.415482	25.289999	
18.523055	27.333540	19.640490	3.791496	26.415215	26.415215	21.438409	26.415215	3.123918	34.786555	15.441202	0.687614	0.981175	0.567686	7.173472	26.415215	2.764227	32.529626	25.520226	
32.509205	7.325936	62.743898	6.354553	0.000000	0.000000	0.792191	11.020317	14.297256	0.000000	43.307558	15.873863	26.415215	26.415215	5.338372	1.603380	22.848943	16.888425	31.383455	
28.319394	56.821026	10.555805	12.234769	0.000000	1.937086	26.415215	24.694692	3.801535	61.316598	11.862633	0.000000	4.356979	0.000000	27.831887	4.170327	20.888687	30.421521	23.595546	
PWM number=16, seed sequence=  NGACCTNNNNNNNAGGACN  , seed sequence enrichment=44.211405, repeat=ER:7
0.904240	1.525403	8.199347	0.430374	0.526007	0.378473	0.755871	25.431787	11.573250	12.616314	13.529169	2.679060	16.164405	8.199347	0.422329	0.705809	8.199347	0.247334	21.275084	
7.840932	0.872219	1.459146	8.199347	8.199347	3.508803	12.381382	0.721754	5.779613	3.818677	8.982937	6.621754	5.056250	0.000000	0.317400	0.510218	1.653833	8.199347	0.000000	
1.668485	8.199347	0.752949	0.200941	0.326312	0.349664	5.114935	5.696610	8.185640	6.886186	2.894757	1.345819	12.995807	3.690285	8.199347	8.199347	2.243626	0.732595	10.330936	
19.712105	1.138953	3.641394	0.186689	0.000000	8.199347	16.402653	0.886669	7.607691	10.084514	8.267354	23.601216	0.750124	0.587689	0.688570	0.437330	6.322716	1.317117	0.842462	
PWM number=17, seed sequence=  NNNGACCTCNGGGGTNNN  , seed sequence enrichment=50.297300, repeat=ER:3
9.717002	8.253692	1.745788	0.000000	9.328023	1.107655	0.601215	0.000000	0.353526	9.296685	3.898359	21.987525	0.647246	0.502471	3.530174	1.819802	30.399420	4.014102	
16.157378	8.024728	5.912492	0.988010	2.008078	9.328023	9.328023	3.146024	9.328023	21.715865	1.748281	0.974789	2.150773	1.181153	3.364295	22.805251	2.137600	8.481422	
5.902448	16.932815	0.000000	9.328023	1.549152	0.314692	0.264214	0.000000	3.035633	4.933660	9.328023	9.328023	9.328023	9.328023	2.538752	10.435810	5.735034	13.667184	
5.925290	2.083355	29.615856	0.000000	4.673791	0.000000	0.825429	9.328023	4.347333	3.812266	2.274285	0.923268	2.834757	1.107862	9.328023	0.000000	0.000000	7.833817	
PWM number=18, seed sequence=  AAGGTCNNNNNNNNNGAGGT  , seed sequence enrichment=209.484174, repeat=DR:9
38.850459	38.850459	0.630400	1.721858	18.004100	3.153301	82.121027	46.538520	20.855655	28.127207	28.899453	22.807815	22.376377	27.760315	16.370639	26.968863	38.850459	0.000000	0.456001	19.619730	
24.602126	2.616516	0.000000	0.000000	6.056727	38.850459	3.271017	48.398502	69.472796	38.087551	38.016092	31.590703	55.281545	64.551380	70.020921	25.081632	3.784655	1.192990	1.400588	7.128677	
30.421383	8.954565	38.850459	38.850459	4.106668	9.993311	27.695660	20.275136	34.228281	40.909804	40.639679	46.931004	35.870968	32.427177	18.965575	38.850459	21.579045	38.850459	38.850459	6.783447	
13.859725	0.762877	2.294381	2.699971	38.850459	5.968267	0.000000	59.126570	40.456664	48.313267	47.374656	49.563809	47.250187	42.088864	90.619034	10.149921	0.550428	1.064281	2.624422	38.850459	
PWM number=19, seed sequence=  NNGACCTNNNNNAGGTCNN  , seed sequence enrichment=16.751903, repeat=ER:5
4.247366	0.000000	1.009579	3.106770	0.803616	0.393416	0.277898	0.507463	6.198712	2.918593	0.000000	3.204818	3.106770	0.484173	0.000000	2.874475	0.831683	6.973927	2.853696	
2.544228	3.931318	1.321087	0.733918	3.106770	3.106770	2.920714	6.717261	0.543033	3.293887	5.473803	2.601984	0.134304	0.490132	0.301982	0.984099	3.106770	0.000000	2.988181	
2.988181	0.000000	3.106770	0.984099	0.301982	0.490132	0.134304	2.601984	5.473803	3.293887	0.543033	6.717261	2.920714	3.106770	3.106770	0.733918	1.321087	3.931318	2.544228	
2.853696	6.973927	0.831683	2.874475	0.000000	0.484173	3.106770	3.204818	0.000000	2.918593	6.198712	0.507463	0.277898	0.393416	0.803616	3.106770	1.009579	0.000000	4.247366	
PWM number=20, seed sequence=  NGACCTNNNNNNNNAGGACN  , seed sequence enrichment=73.451592, repeat=ER:8
5.804425	3.230568	13.622166	1.420481	0.384540	0.402316	7.184767	38.098574	15.346672	23.715325	11.769930	3.782318	0.000000	15.611277	13.622166	0.482327	0.000000	13.622166	1.519929	32.497766	
12.283874	2.251477	0.000000	13.622166	13.622166	4.337530	17.316132	3.251011	9.967868	8.429784	18.520192	20.350403	11.639124	7.984596	0.764095	0.716806	1.095981	3.643478	13.622166	0.000000	
1.882258	13.622166	0.808596	0.425960	0.357732	0.737428	8.306195	10.985094	16.324684	14.519400	11.567212	11.410612	2.973120	17.742029	6.695257	13.622166	13.622166	3.004416	0.000000	12.130535	
32.516632	1.456599	6.084782	0.438940	0.489011	13.622166	23.599930	2.042053	13.263583	7.848574	12.795402	19.248430	41.251080	14.182886	0.415594	0.782746	0.920042	9.766561	1.935508	9.365241	

THRA+7 Round 3
PWM number=1, seed sequence=  NNNNTAAGGTCACGNNNN  , seed sequence enrichment=6.705069, repeat=M
1.637032	2.889358	2.616740	3.050766	0.383134	2.975125	2.975125	0.586868	0.236416	2.171810	0.944746	2.975125	1.957611	3.473902	1.711074	3.096437	2.838135	2.399421	
2.819753	3.433758	4.255227	1.354428	1.274184	1.197521	0.294361	0.295212	0.473251	0.799636	2.975125	0.397829	2.975125	3.427751	3.910146	2.120863	4.368480	1.797593	
2.808055	3.124682	2.564359	3.197803	0.938439	3.785932	0.852448	2.975125	2.975125	0.408257	1.052951	1.432899	0.878402	2.975125	3.085022	2.054259	1.962345	4.532148	
5.063057	2.413765	2.525227	4.058988	2.975125	0.648813	0.434424	0.308628	0.372446	2.975125	0.718573	0.435403	3.388588	1.293122	3.130471	4.761724	3.287909	2.573187	
PWM number=2, seed sequence=  NNGACCTNNNNAGGACNN  , seed sequence enrichment=4.189140, repeat=ER:4
2.383266	0.000000	0.869653	1.858775	1.205234	0.654523	0.291060	0.318071	3.464819	0.394632	2.482098	1.858775	0.557659	0.497922	1.858775	0.569659	1.977799	1.780678	
0.760653	1.509541	0.814883	0.236964	1.858775	1.858775	1.342388	3.506857	0.767966	3.275601	1.936634	0.684678	0.690420	0.478828	0.746503	1.858775	1.732742	1.556158	
3.601403	0.000000	1.858775	0.223009	0.360806	0.892342	0.412358	2.473516	2.301476	1.085318	2.671935	1.902941	1.858775	1.858775	1.200372	0.327870	2.763753	2.113947	
1.444470	4.468214	0.390084	0.974687	0.473464	0.196617	1.858775	1.583449	0.760302	2.624188	0.662354	0.288367	0.754683	0.492361	1.282772	0.521266	0.866659	1.899938	
PWM number=3, seed sequence=  NNAGGTCNNGACCTNN  , seed sequence enrichment=6.614757, repeat=IR:0
0.995770	3.343242	2.935052	0.518324	0.358663	1.794348	0.489537	5.047586	0.000000	0.525486	2.935052	0.909987	0.677309	0.671107	1.373385	5.332578	
3.509638	3.372556	0.455381	0.413585	0.808273	1.536078	2.935052	1.209486	4.620011	1.114842	1.295680	2.935052	2.935052	2.174661	3.517423	2.094956	
2.094956	3.517423	2.174661	2.935052	2.935052	1.295680	1.114842	4.620011	1.209486	2.935052	1.536078	0.808273	0.413585	0.455381	3.372556	3.509638	
5.332578	1.373385	0.671107	0.677309	0.909987	2.935052	0.525486	0.000000	5.047586	0.489537	1.794348	0.358663	0.518324	2.935052	3.343242	0.995770	
PWM number=4, seed sequence=  NNACCTCNNAGGTCNN  , seed sequence enrichment=4.007497, repeat=ER:3
0.487704	0.732116	1.778178	1.360822	0.655036	0.329194	0.266144	0.913897	2.024697	1.778178	0.647244	0.487608	1.094368	0.744733	3.821078	1.646341	
1.442117	2.141549	0.524220	1.778178	1.778178	1.125098	1.778178	1.909999	1.454381	0.327049	0.557652	0.332464	0.664777	1.778178	0.444392	2.075333	
1.438516	2.795498	0.356510	0.227269	0.436088	0.299815	0.449837	2.470441	3.301343	1.357267	1.778178	1.778178	0.618738	0.321552	1.515939	0.941453	
3.829150	1.342536	0.881604	0.626474	0.828313	1.778178	0.538877	1.886007	0.823213	0.535538	0.412147	0.604979	1.778178	0.369848	0.929508	2.551067	
PWM number=5, seed sequence=  NAGGTCNNNNNNNNTGAGGN  , seed sequence enrichment=16.909136, repeat=IR:7
10.783862	7.502800	1.396822	0.432565	5.190688	1.259578	11.589655	9.064439	6.554330	6.799451	7.569268	3.988858	6.006215	4.454097	1.345351	6.854111	7.502800	1.632053	0.610334	11.720376	
5.065933	0.270944	1.027818	1.562761	2.815943	7.502800	2.505238	7.783141	8.939545	8.690135	9.307557	8.767426	10.123030	9.031849	5.290637	2.737485	1.246068	1.775901	0.307987	2.842108	
9.311124	4.059149	7.502800	7.502800	2.303591	3.743236	6.875302	6.394945	9.602915	8.110349	8.536159	8.078616	7.153335	8.968667	1.677681	7.502800	4.247803	7.502800	7.502800	2.355380	
4.199986	1.255200	1.577201	2.128244	7.502800	2.662346	3.937503	7.583785	4.732941	6.630184	5.051477	9.356838	7.632307	6.855953	7.502800	2.118735	0.271564	0.922143	2.913781	14.154667	
PWM number=6, seed sequence=  NNNACCCCNNNAGGTCNNN  , seed sequence enrichment=5.441103, repeat=ER:4
1.355459	1.536900	2.097397	2.414287	0.520842	0.479469	0.541710	0.850530	1.991874	0.420279	4.452266	2.414287	0.689013	0.244935	1.465359	0.757862	6.269941	3.546923	1.877109	
3.009864	1.931488	2.240362	0.680677	2.414287	2.414287	2.414287	2.414287	2.916438	2.892273	3.043437	0.459918	0.332017	0.587213	0.898238	2.414287	0.396193	2.963730	2.260070	
2.355995	1.189281	4.230521	0.953895	0.990826	0.000000	0.136474	1.623859	2.567901	1.075458	2.283679	0.680902	2.414287	2.414287	0.634783	0.972444	1.996782	1.202992	2.406398	
2.616497	4.848373	0.938427	0.534396	0.099339	0.648647	1.363527	0.197254	2.140982	4.778897	0.000000	0.098575	0.439347	0.000000	2.414287	0.246181	0.437058	2.224356	3.004011	
PWM number=7, seed sequence=  NCCTCANNNNNNAGGTCN  , seed sequence enrichment=6.225805, repeat=ER:8
4.285239	0.773633	0.232531	0.844026	0.431055	2.762469	2.659087	1.172192	2.363967	2.566574	0.910998	3.151428	2.762469	0.506243	0.361276	1.381557	0.515528	4.787643	
1.788879	2.762469	2.762469	2.171593	2.762469	0.887945	2.890924	3.747825	3.878071	2.653121	4.662581	4.225357	0.652340	0.709348	0.499754	1.084853	2.762469	1.808218	
2.041061	0.467239	0.661452	0.525468	1.224698	0.913892	2.197795	4.009501	2.011282	1.306981	0.322786	2.288317	1.570240	2.762469	2.762469	1.183345	0.818468	3.448366	
3.072754	0.466361	0.395846	2.762469	2.039187	0.643462	3.166222	2.164273	2.641868	4.373828	4.762584	1.118785	1.042893	0.860803	0.653303	2.762469	1.133078	0.878213	
PWM number=8, seed sequence=  NNCCTCANNGGGTCNN  , seed sequence enrichment=4.028236, repeat=ER:4
0.503842	3.963357	0.598317	0.666909	0.464872	0.320689	1.787380	1.092242	1.052169	1.515315	0.202438	0.202242	1.352367	0.391064	3.925781	1.676553	
1.873554	0.602838	1.787380	1.787380	0.596923	1.787380	0.384961	1.279197	1.866431	0.446278	0.397749	0.412549	0.633283	1.787380	0.475444	1.943630	
4.657406	1.695347	0.395992	0.356030	0.187771	1.126755	1.104806	1.758214	3.760806	1.787380	1.787380	1.787380	0.584555	0.699315	1.428222	1.396477	
0.786517	1.176828	0.731266	0.489952	1.787380	1.115329	0.609902	2.968678	0.692118	0.454059	0.300226	0.313944	1.787380	0.818473	0.723515	2.232232	
PWM number=9, seed sequence=  CTAAGGTCAC  , seed sequence enrichment=4.667563, repeat=M
3.216200	1.115681	2.071057	2.071057	0.387493	0.366792	1.551517	0.812916	2.071057	2.358196	
2.071057	1.200683	2.226671	0.449500	0.702459	0.582328	0.498344	2.071057	0.343789	2.071057	
3.008191	1.040684	3.484237	1.155365	2.071057	2.071057	0.743984	0.921181	1.810405	0.465155	
2.517264	2.071057	0.767628	0.808544	0.555367	0.680394	2.071057	0.676200	0.738471	2.779870	
PWM number=10, seed sequence=  NNACCTCNNNAGGACNN  , seed sequence enrichment=5.441966, repeat=ER:4
0.731660	1.122267	2.414670	1.041438	0.741916	0.499281	0.217195	5.288681	0.668719	3.116967	2.414670	0.643546	0.918838	2.414670	0.322293	3.679100	1.581206	
1.434613	0.856754	0.768865	2.414670	2.414670	1.991337	2.414670	0.602672	2.879261	1.704739	0.600682	0.773788	0.772145	1.209522	2.414670	1.805673	2.240691	
0.427390	6.619026	0.864637	0.347702	0.647917	0.727823	0.919660	2.741229	1.489216	3.907337	1.749427	2.414670	2.414670	1.015544	0.361664	2.640920	2.154349	
7.261324	1.349227	0.825571	0.539957	0.410305	2.414670	1.113581	1.295036	4.562044	1.500453	0.316750	0.492358	0.451368	1.333794	1.244134	1.441543	3.540471	
PWM number=11, seed sequence=  NNACCCCNGAGGTNN  , seed sequence enrichment=3.957422, repeat=ER:3
0.253754	0.782091	1.755959	0.634323	0.435051	0.555279	0.647626	0.234442	0.767708	1.755959	0.649884	0.932378	0.971862	0.494777	5.076988	
0.859539	1.814303	0.778389	1.755959	1.755959	1.755959	1.755959	2.334612	0.721129	0.540675	0.489527	0.410141	0.744457	3.949378	0.986095
[truncated: 937,814 more chars]
