# Supplementary material for: Hidden modes of DNA binding by human nuclear receptors
Source: Nat Commun. 2023 Jul 13;14:4179. doi: 10.1038/s41467-023-39577-0 (PMC10345098; doi:10.1038/s41467-023-39577-0)
Supplement: Supplementary file 12 — Supplementary Data 10 [file 41467_2023_39577_MOESM12_ESM.xlsx]

## Sheet: Sheet1
Supplementary Data 10: Nuclear Receptor ChIP-seq peaks prediction using MinSeqs, DeepBind, Autoseed PWM & gkmSVM for Jolma et al. data in the form of area under ROC curve
NR	ENCODE BedFile Name (top 500 peaks)	MinSeq Find	PWM-MinSeq	DeepBind*	PWM-Jolma et al.	gkmSVM
ESR1	wgEncodeAwgTfbsHaibEcc1EraaV0416102Bpa1hUniPk	0.783	0.684	0.747	0.677	0.596
ESR1	wgEncodeAwgTfbsHaibEcc1EralphaaV0416102Est10nm1hUniPk	0.781	0.695	0.74	0.685	0.618
ESR1	wgEncodeAwgTfbsHaibEcc1EralphaaV0416102Gen1hUniPk	0.754	0.688	0.746	0.674	0.621
ESR1	wgEncodeAwgTfbsHaibT47dEraaV0416102Bpa1hUniPk	0.826	0.785	0.809	0.749	0.571
ESR1	wgEncodeAwgTfbsHaibT47dEralphaaPcr2xGen1hUniPk	0.798	0.752	0.815	0.724	0.559
ESR1	wgEncodeAwgTfbsHaibT47dEralphaaV0416102Est10nm1hUniPk	0.793	0.755	0.816	0.723	0.576
ESRRA	wgEncodeAwgTfbsSydhHepg2ErraForsklnUniPk	0.869	0.698	0.851	0.906	0.925
HNF4A	wgEncodeAwgTfbsHaibHepg2Hnf4asc8987V0416101UniPk	0.93	0.887	0.966	0.844	0.859
HNF4A	wgEncodeAwgTfbsSydhHepg2Hnf4aForsklnUniPk	0.902	0.858	0.932	0.816	0.832
TR4	wgEncodeAwgTfbsSydhGm12878Tr4UniPk	0.657	0.656	0.627	0.668	0.683
TR4	wgEncodeAwgTfbsSydhHelas3Tr4UniPk	0.623	0.611	0.526	0.633	0.595
TR4	wgEncodeAwgTfbsSydhHepg2Tr4UcdUniPk	0.645	0.643	0.576	0.659	0.63
TR4	wgEncodeAwgTfbsSydhK562Tr4UcdUniPk	0.633	0.634	0.554	0.654	0.642
GR	wgEncodeAwgTfbsHaibA549GrPcr1xDex500pmUniPk	0.726	0.737	0.725	0.755	0.79
GR	wgEncodeAwgTfbsHaibA549GrPcr1xDex50nmUniPk	0.895	0.933	0.892	0.933	0.856
GR	wgEncodeAwgTfbsHaibA549GrPcr1xDex5nmUniPk	0.883	0.912	0.859	0.912	0.824
GR	wgEncodeAwgTfbsHaibA549GrPcr2xDex100nmUniPk	0.851	0.904	0.849	0.902	0.852
GR	wgEncodeAwgTfbsHaibEcc1GrV0416102Dex100nmUniPk	0.908	0.912	0.862	0.905	0.826
RXRA	wgEncodeAwgTfbsHaibGm12878RxraPcr1xUniPk	0.496	0.488	0.422	0.49	0.469
RXRA	wgEncodeAwgTfbsHaibH1hescRxraV0416102UniPk	0.771	0.705	0.575	0.724	0.609
RXRA	wgEncodeAwgTfbsHaibHepg2RxraPcr1xUniPk	0.806	0.832	0.639	0.843	0.648
	LoVo	MinSeq Find	PWM-MinSeq	DeepBind	PWM-Jolma et al.	gkmSVM
ESRRA	GSM1208615_batch1_chrom1_LoVo_ESRRA	0.761	0.638	0.71	0.777	0.816
HNF4A	GSM1208632_batch1_chrom1_LoVo_HNF4A	0.946	0.856	0.963	0.848	0.885
COUP-TFA	GSM1208664_batch1_chrom1_LoVo_NR2F1	0.514	0.535	0.503	0.523	0.654
GR	GSM1208666_batch1_chrom1_LoVo_NR3C1	0.489	0.442	0.49	0.469	0.721
RXRA	GSM1208673_batch1_chrom1_LoVo_RXRA	0.646	0.73	0.554	0.746	0.582
ESR1	GSM1208737_batch2_chrom1_LoVo_ESR1	0.629	0.413	0.548	0.463	0.644
RARG	GSM1208788_batch2_chrom1_LoVo_RARG	0.528	0.516	0.506	0.529	0.56
MEAN		0.744	0.711	0.707	0.723	0.694
Note, Jolma et al. data here was normalized against library with min_half_nmer = 4
*	DeepBind motif for RXRA HT-SELEX isn't available for the same sample, so a different sample was used here
NR	ENCODE BedFile Name (top 500 peaks)	MinSeq Find	gkmSVM
GR	wgEncodeAwgTfbsHaibA549GrPcr1xDex500pmUniPk	0.705	0.569
GR_3	wgEncodeAwgTfbsHaibA549GrPcr1xDex500pmUniPk	0.713	0.428
GR	wgEncodeAwgTfbsHaibA549GrPcr1xDex50nmUniPk	0.904	0.696
GR_3	wgEncodeAwgTfbsHaibA549GrPcr1xDex50nmUniPk	0.9	0.483
GR	wgEncodeAwgTfbsHaibA549GrPcr1xDex5nmUniPk	0.889	0.74
GR_3	wgEncodeAwgTfbsHaibA549GrPcr1xDex5nmUniPk	0.893	0.515
GR	wgEncodeAwgTfbsHaibA549GrPcr2xDex100nmUniPk	0.862	0.678
GR_3	wgEncodeAwgTfbsHaibA549GrPcr2xDex100nmUniPk	0.861	0.477
ESR1_5	wgEncodeAwgTfbsHaibEcc1EraaV0416102Bpa1hUniPk	0.842	0.841
ESR1_6	wgEncodeAwgTfbsHaibEcc1EraaV0416102Bpa1hUniPk	0.776	0.385
ESR1_5	wgEncodeAwgTfbsHaibEcc1EralphaaV0416102Est10nm1hUniPk	0.858	0.857
ESR1_6	wgEncodeAwgTfbsHaibEcc1EralphaaV0416102Est10nm1hUniPk	0.785	0.369
ESR1_5	wgEncodeAwgTfbsHaibEcc1EralphaaV0416102Gen1hUniPk	0.837	0.861
ESR1_6	wgEncodeAwgTfbsHaibEcc1EralphaaV0416102Gen1hUniPk	0.769	0.401
GR	wgEncodeAwgTfbsHaibEcc1GrV0416102Dex100nmUniPk	0.914	0.721
GR_3	wgEncodeAwgTfbsHaibEcc1GrV0416102Dex100nmUniPk	0.917	0.492
RXRA	wgEncodeAwgTfbsHaibGm12878RxraPcr1xUniPk	0.47	0.421
RXRA_17	wgEncodeAwgTfbsHaibGm12878RxraPcr1xUniPk	0.461	0.515
RXRA	wgEncodeAwgTfbsHaibH1hescRxraV0416102UniPk	0.738	0.748
RXRA_17	wgEncodeAwgTfbsHaibH1hescRxraV0416102UniPk	0.762	0.818
HNF4A	wgEncodeAwgTfbsHaibHepg2Hnf4asc8987V0416101UniPk	0.939	0.613
HNF4A_18	wgEncodeAwgTfbsHaibHepg2Hnf4asc8987V0416101UniPk	0.945	0.761
HNF4G	wgEncodeAwgTfbsHaibHepg2Hnf4gsc6558V0416101UniPk	0.933	0.519
RXRA	wgEncodeAwgTfbsHaibHepg2RxraPcr1xUniPk	0.813	0.833
RXRA_17	wgEncodeAwgTfbsHaibHepg2RxraPcr1xUniPk	0.831	0.876
COUP-TF2	wgEncodeAwgTfbsHaibK562Nr2f2sc271940V0422111UniPk	0.713	0.596
COUP-TF2_17	wgEncodeAwgTfbsHaibK562Nr2f2sc271940V0422111UniPk	0.721	0.643
COUP-TF2:RXRA	wgEncodeAwgTfbsHaibK562Nr2f2sc271940V0422111UniPk	0.732	0.534
ESR1_5	wgEncodeAwgTfbsHaibT47dEraaV0416102Bpa1hUniPk	0.923	0.881
ESR1_6	wgEncodeAwgTfbsHaibT47dEraaV0416102Bpa1hUniPk	0.828	0.472
ESR1_5	wgEncodeAwgTfbsHaibT47dEralphaaPcr2xGen1hUniPk	0.904	0.877
ESR1_6	wgEncodeAwgTfbsHaibT47dEralphaaPcr2xGen1hUniPk	0.802	0.46
ESR1_5	wgEncodeAwgTfbsHaibT47dEralphaaV0416102Est10nm1hUniPk	0.912	0.883
ESR1_6	wgEncodeAwgTfbsHaibT47dEralphaaV0416102Est10nm1hUniPk	0.797	0.452
TR4	wgEncodeAwgTfbsSydhGm12878Tr4UniPk	0.586	0.504
TR4	wgEncodeAwgTfbsSydhHelas3Tr4UniPk	0.578	0.487
ESRRA	wgEncodeAwgTfbsSydhHepg2ErraForsklnUniPk	0.879	0.794
ESRRA:RXRA	wgEncodeAwgTfbsSydhHepg2ErraForsklnUniPk	0.898	0.895
ESRRA_4	wgEncodeAwgTfbsSydhHepg2ErraForsklnUniPk	0.89	0.741
HNF4A	wgEncodeAwgTfbsSydhHepg2Hnf4aForsklnUniPk	0.919	0.601
HNF4A_18	wgEncodeAwgTfbsSydhHepg2Hnf4aForsklnUniPk	0.926	0.759
TR4	wgEncodeAwgTfbsSydhHepg2Tr4UcdUniPk	0.605	0.495
TR4	wgEncodeAwgTfbsSydhK562Tr4UcdUniPk	0.559	0.478
	LoVo	MinSeq Find	gkmSVM
ESRRA	GSM1208615_batch1_chrom1_LoVo_ESRRA	0.751	0.597
ESRRA:RXRA	GSM1208615_batch1_chrom1_LoVo_ESRRA	0.785	0.741
ESRRA_4	GSM1208615_batch1_chrom1_LoVo_ESRRA	0.762	0.548
HNF4A	GSM1208632_batch1_chrom1_LoVo_HNF4A	0.929	0.526
HNF4A_18	GSM1208632_batch1_chrom1_LoVo_HNF4A	0.939	0.622
COUP-TF1	GSM1208664_batch1_chrom1_LoVo_NR2F1	0.503	0.359
COUP-TF1_17	GSM1208664_batch1_chrom1_LoVo_NR2F1	0.501	0.467
COUP-TF1:RXRA	GSM1208664_batch1_chrom1_LoVo_NR2F1	0.527	0.361
COUP-TF2	GSM1208665_batch1_chrom1_LoVo_NR2F2	0.497	0.434
COUP-TF2_17	GSM1208665_batch1_chrom1_LoVo_NR2F2	0.502	0.435
COUP-TF2:RXRA	GSM1208665_batch1_chrom1_LoVo_NR2F2	0.551	0.458
GR	GSM1208666_batch1_chrom1_LoVo_NR3C1	0.439	0.34
GR_3	GSM1208666_batch1_chrom1_LoVo_NR3C1	0.44	0.349
RXRA	GSM1208673_batch1_chrom1_LoVo_RXRA	0.658	0.556
RXRA_17	GSM1208673_batch1_chrom1_LoVo_RXRA	0.652	0.746
ESR1_5	GSM1208737_batch2_chrom1_LoVo_ESR1	0.509	0.569
ESR1_6	GSM1208737_batch2_chrom1_LoVo_ESR1	0.558	0.428
RARG	GSM1208788_batch2_chrom1_LoVo_RARG	0.513	0.416
RARG_8	GSM1208788_batch2_chrom1_LoVo_RARG	0.523	0.589
RARG:RXRA	GSM1208788_batch2_chrom1_LoVo_RARG	0.578	0.402
MEAN		0.74	0.589
Note that ROCs were generated with different random negatives. ROCs in Supplementary Data 9 was generated using MATLAB, rest using Octave.
