# Supplementary material for: Hidden modes of DNA binding by human nuclear receptors
Source: Nat Commun. 2023 Jul 13;14:4179. doi: 10.1038/s41467-023-39577-0 (PMC10345098; doi:10.1038/s41467-023-39577-0)
Supplement: Supplementary file 14 — Supplementary Data 12 [file 41467_2023_39577_MOESM14_ESM.xlsx]

## Sheet: All SNPs from Maurano et al.
Chromosome	Start	Stop	SeqWT	SeqSNP	ID	disease_trait	disease_class	DnaseHS
chr1	1005805	1005806	CGGGGTAGGGCTGGGGTTGGCGAGCCTCCTGCCGATACCTC	CGGGGTAGGGCTGGGGTTGGTGAGCCTCCTGCCGATACCTC	rs3934834	BMI	Quantitative_traits	Y
chr1	2069680	2069681	CGTCCTCTTTGTTGGTGAAGCGAGGATGAAAGAGTGGGCAT	CGTCCTCTTTGTTGGTGAAGTGAGGATGAAAGAGTGGGCAT	rs3753242	Olanzapine_Schizophrenia_neurocognition	Drug_metabolism	Y
chr1	2513215	2513216	ACCCGTGGGAAAGAAAAGCACAACAGAGAACAGGAGACTTA	ACCCGTGGGAAAGAAAAGCATAACAGAGAACAGGAGACTTA	rs734999	Ulcerative_colitis	Autoimmune_disease	Y
chr1	2553623	2553624	CAAACTGAGGGAGGGCCCAATGTCTGGATTTGTAACAATTT	CAAACTGAGGGAGGGCCCAACGTCTGGATTTGTAACAATTT	rs3890745	Rheumatoid_arthritis	Autoimmune_disease	N
chr1	3083711	3083712	ACTACTACCACCGGGGAGCCTGAGAAAGCGATTTTTCCAAC	ACTACTACCACCGGGGAGCCCGAGAAAGCGATTTTTCCAAC	rs2651899	Migrane	Neurological_behavioral	Y
chr1	3280252	3280253	CCACAGTGGCCGGGGGGCAGGTGCACAGCTCAGAATTGCCC	CCACAGTGGCCGGGGGGCAGATGCACAGCTCAGAATTGCCC	rs6658356	Response_to_statin_therapy-LVDD	Drug_metabolism	N
chr1	4315203	4315204	TGGACCACAGTAAACATTTTGGTCTCATCTCAGGCCTGTTG	TGGACCACAGTAAACATTTTTGTCTCATCTCAGGCCTGTTG	rs966321	Factor_VII	Serum_metabolites	N
chr1	5170711	5170712	CTAAATGGATTCGCTAGCCCATAGACCTCAGATAAGGGGGA	CTAAATGGATTCGCTAGCCCGTAGACCTCAGATAAGGGGGA	rs7513590	Height	Quantitative_traits	Y
chr1	6631430	6631431	AGTCAGGGGTCCCTGCCCAGCGTGGTTCCTGCCCCAGCCTT	AGTCAGGGGTCCCTGCCCAGTGTGGTTCCTGCCCCAGCCTT	rs11587438	Basophil_count	Hematological_parameters	N
chr1	7879062	7879063	CTTAAACCTATGGTTTCATTCCTTGATAATCTTTGTTGGAA	CTTAAACCTATGGTTTCATTTCTTGATAATCTTTGTTGGAA	rs2797685	Crohns_disease	Autoimmune_disease	N
chr1	8021972	8021973	CAGAACCGGCGCGGGGCCTGGGTCGGGGCCGCCCTCGCTTC	CAGAACCGGCGCGGGGCCTGTGTCGGGGCCGCCCTCGCTTC	rs35675666	Ulcerative_colitis	Autoimmune_disease	Y
chr1	8046671	8046672	AGGCCTCTCCGAAAAGAGATCTTAGTGGGAATCTGAGGACT	AGGCCTCTCCGAAAAGAGATATTAGTGGGAATCTGAGGACT	rs12727642	Celiac_disease	Autoimmune_disease	N
chr1	8422675	8422676	CTGAGGGAGCTGATCACGAATACCAGCAAACCAGTTTTAAT	CTGAGGGAGCTGATCACGAACACCAGCAAACCAGTTTTAAT	rs2252865	Schizophrenia	Neurological_behavioral	Y
chr1	8526141	8526142	ATAACAGACAGGACACAATCGATCCAAGGCAAGCTCCTCAT	ATAACAGACAGGACACAATCAATCCAAGGCAAGCTCCTCAT	rs4908760	Vitiligo	Miscellaneous	Y
chr1	8759553	8759554	TAAGTATGTCAACTATTTCATGGATTAATTAGATTTTAGAG	TAAGTATGTCAACTATTTCACGGATTAATTAGATTTTAGAG	rs12025126	Optic_vertical_cup-disc_ratio	Quantitative_traits	Y
chr1	10286175	10286176	AAGTATTGAAAGCCTAAAAGGTAATGGTGGTGGTAGAAATG	AAGTATTGAAAGCCTAAAAGATAATGGTGGTGGTAGAAATG	rs17396340	Mean_platelet_volume	Hematological_parameters	Y
chr1	10353111	10353112	GTGGTTTTCGCTACAATTCTTCTGGTCAGGTTTTTCTATCC	GTGGTTTTCGCTACAATTCTCCTGGTCAGGTTTTTCTATCC	rs10492972	Multiple_sclerosis	Autoimmune_disease	N
chr1	10385470	10385471	CATAGTGCCTCTATGAGTCCATATTGAGTCAAGTGTTCTTA	CATAGTGCCTCTATGAGTCCGTATTGAGTCAAGTGTTCTTA	rs17401966	Hepatocellular_carcinoma	Cancer	Y
chr1	10638603	10638604	TCCAGTATAAAATTAAAAAACTACTAGATGTGAGAAGAAAC	TCCAGTATAAAATTAAAAAATTACTAGATGTGAGAAGAAAC	rs12741973	Optic_disc_size_rim	Quantitative_traits	Y
chr1	10796865	10796866	CCACAGCCCCACGTGTCCAATCCATCACTGAAGGACAGGGA	CCACAGCCCCACGTGTCCAACCCATCACTGAAGGACAGGGA	rs880315	Diastolic_blood_pressure	Cardiovascular	Y
chr1	10796865	10796866	CCACAGCCCCACGTGTCCAATCCATCACTGAAGGACAGGGA	CCACAGCCCCACGTGTCCAACCCATCACTGAAGGACAGGGA	rs880315	Systolic_blood_pressure	Cardiovascular	Y
chr1	10799576	10799577	CCCACTCAGGCTTCCAGACCTTTCCCTGAGCCCTCCGCCCC	CCCACTCAGGCTTCCAGACCCTTCCCTGAGCCCTCCGCCCC	rs12046278	Systolic_blood_pressure	Cardiovascular	Y
chr1	11171225	11171226	TTTCTACCCATCAGATTCCACCCATCCAATAAGGATAAATT	TTTCTACCCATCAGATTCCATCCATCCAATAAGGATAAATT	rs17036350	Corneal_curvature	Quantitative_traits	N
chr1	11788563	11788564	ATTAGTAGGACAGGCAGGCAAGCCAGAAACTCAGGCAGGAG	ATTAGTAGGACAGGCAGGCAGGCCAGAAACTCAGGCAGGAG	rs4846033	Schizophrenia	Neurological_behavioral	Y
chr1	11852515	11852516	CACCTAAGGTATCAGGACTACTGGCAGCCATGTGGGCGGAA	CACCTAAGGTATCAGGACTATTGGCAGCCATGTGGGCGGAA	rs17375901	Atrial_fibrillation	Cardiovascular	Y
chr1	11862777	11862778	GAGGGACTTTTACAGGCAACAGAGAAGTTGCAGATCAGATG	GAGGGACTTTTACAGGCAACGGAGAAGTTGCAGATCAGATG	rs17367504	Blood_pressure	Cardiovascular	Y
chr1	11862777	11862778	GAGGGACTTTTACAGGCAACAGAGAAGTTGCAGATCAGATG	GAGGGACTTTTACAGGCAACGGAGAAGTTGCAGATCAGATG	rs17367504	Systolic_blood_pressure	Cardiovascular	Y
chr1	11899032	11899033	TGGTTCTCCACCTGCGTAGGGATTTGCGCATTAGATGAGAG	TGGTTCTCCACCTGCGTAGGTATTTGCGCATTAGATGAGAG	rs1023252	Natriuretic_peptide	Serum_metabolites	Y
chr1	12046062	12046063	ACATCTCTCATAGCTGTGGCGTCATGCTGAGGAGGAATGTA	ACATCTCTCATAGCTGTGGCTTCATGCTGAGGAGGAATGTA	rs2336384	Platelet_count	Hematological_parameters	Y
chr1	15792425	15792426	GGAACAGGGGAAACCTAAGACGGGTCCATCACTTCCTTTTT	GGAACAGGGGAAACCTAAGAGGGGTCCATCACTTCCTTTTT	rs2901964	Erectile_dysfunction_and_prostate_cancer_treatment	Miscellaneous	Y
chr1	16299311	16299312	AGATTTCACCTAACTAAAGGCGTGAGCATTGCCCAGTGATC	AGATTTCACCTAACTAAAGGTGTGAGCATTGCCCAGTGATC	rs10927875	Dilated_cardiomyopathy	Cardiovascular	N
chr1	16393356	16393357	TGGAAATTCTGCATGTCCTGTACAAGCCAGGGCCCGCCAAG	TGGAAATTCTGCATGTCCTGGACAAGCCAGGGCCCGCCAAG	rs9442235	Cognitive_performance-PC1	Neurological_behavioral	Y
chr1	16505319	16505320	CCCTTGGGGGCAGGGATTAAAGGTACTACAGGTTCAGAGCC	CCCTTGGGGGCAGGGATTAAGGGTACTACAGGTTCAGAGCC	rs1497406	Gamma_glutamyl_transferase	Serum_metabolites	Y
chr1	17216330	17216331	TCCCGAAGTCCCAAGCCACTCATTTATGACTGATCCATGTC	TCCCGAAGTCCCAAGCCACTAATTTATGACTGATCCATGTC	rs6586513	Allergic_rhinitis	Autoimmune_disease	Y
chr1	17306674	17306675	CACAGCTGGGAACAATCAGCCGCGGAAACTTGCTCCGCGCG	CACAGCTGGGAACAATCAGCGGCGGAAACTTGCTCCGCGCG	rs2284746	FEV1/FVC	Kidney_lung_liver	Y
chr1	17306674	17306675	CACAGCTGGGAACAATCAGCCGCGGAAACTTGCTCCGCGCG	CACAGCTGGGAACAATCAGCGGCGGAAACTTGCTCCGCGCG	rs2284746	Height	Quantitative_traits	Y
chr1	17331675	17331676	GGCAGAAATCAAGGCTATGGAGAGCCCTCCAGAAACCACCC	GGCAGAAATCAAGGCTATGGGGAGCCCTCCAGAAACCACCC	rs3738814	Height	Quantitative_traits	Y
chr1	17722362	17722363	CAGATGTTCTGGGATGGCCTGGAGGCTGTTTGGATGTATTT	CAGATGTTCTGGGATGGCCTAGAGGCTGTTTGGATGTATTT	rs7538876	Basal_cell_carcinoma	Cancer	N
chr1	17834741	17834742	GCTGGGCTGCAGGTGGGCGTCGGGGCCTGGCGCACAGGAGA	GCTGGGCTGCAGGTGGGCGTTGGGGCCTGGCGCACAGGAGA	rs2254135	Response_to_hepatitis_C_treatment	Viral_disease	Y
chr1	18294486	18294487	CAAAACTATGCAAATCATGAGCATTCAATTTCAGTCCAAAG	CAAAACTATGCAAATCATGAACATTCAATTTCAGTCCAAAG	rs16861326	Erectile_dysfunction_and_prostate_cancer_treatment	Miscellaneous	Y
chr1	18795254	18795255	CCACTTTAACACCTCATTCCTTTTCTAGTGCTTAGAGCTCC	CCACTTTAACACCTCATTCCCTTTCTAGTGCTTAGAGCTCC	rs3007729	Diabetic_retinopathy	Diabetes	Y
chr1	19139516	19139517	GCAGAAACAAGCAAAGAGGCCGTAGGTATCCGAGCAAGAAA	GCAGAAACAAGCAAAGAGGCTGTAGGTATCCGAGCAAGAAA	rs12063142	Parkinsons_disease	Aging	N
chr1	19568971	19568972	CCCAAGTGCCTGGAAACTGAACACAAGTACAGGTTGAGAGC	CCCAAGTGCCTGGAAACTGAGCACAAGTACAGGTTGAGAGC	rs710865	Brain_structure	Neurological_behavioral	Y
chr1	19765517	19765518	CCCTCATCAGTTGGGATTCATTCTTACATGTTGTAAACATC	CCCTCATCAGTTGGGATTCAGTCTTACATGTTGTAAACATC	rs12045440	Goiter	Miscellaneous	Y
chr1	19765517	19765518	CCCTCATCAGTTGGGATTCATTCTTACATGTTGTAAACATC	CCCTCATCAGTTGGGATTCAGTCTTACATGTTGTAAACATC	rs12045440	Thyroid_volume	Miscellaneous	Y
chr1	19839114	19839115	CAAAACAAAACAAAACAAAAAACCACCTAAGATCAGAGAAA	CAAAACAAAACAAAACAAAACACCACCTAAGATCAGAGAAA	rs12138950	Thyroid_volume	Miscellaneous	Y
chr1	19843353	19843354	AGCACTGAAGTGAGCAGACCTATGCTTCAGAGGTAGAGCCT	AGCACTGAAGTGAGCAGACCCATGCTTCAGAGGTAGAGCCT	rs10917468	Goiter	Miscellaneous	Y
chr1	20140035	20140036	TGAGATGCAATAACAAAGACGGTAACATCCATAAAGATCTA	TGAGATGCAATAACAAAGACAGTAACATCCATAAAGATCTA	rs1317209	Ulcerative_colitis	Autoimmune_disease	Y
chr1	20142865	20142866	TTGCCCTCAAGGGCAAATGGCGGGGTGGCATGTGCACTCCC	TTGCCCTCAAGGGCAAATGGTGGGGTGGCATGTGCACTCCC	rs3806308	Ulcerative_colitis	Autoimmune_disease	Y
chr1	20171859	20171860	TTTCCTGAAACAGCTGAGTCGGCAACGGAGAGACCTTCCTC	TTTCCTGAAACAGCTGAGTCAGCAACGGAGAGACCTTCCTC	rs6426833	Ulcerative_colitis	Autoimmune_disease	Y
chr1	20227722	20227723	CTATTGAGTTTTTTAAAATTGGAATCTCATTAAATTAATAG	CTATTGAGTTTTTTAAAATTCGAATCTCATTAAATTAATAG	rs4654925	Ulcerative_colitis	Autoimmune_disease	N
chr1	21766452	21766453	CCAGCTGCACTCGGTGCATCACCTAGGTTACTCCTTTTCTC	CCAGCTGCACTCGGTGCATCCCCTAGGTTACTCCTTTTCTC	rs1976403	Alkaline_phosphatase	Serum_metabolites	Y
chr1	21786067	21786068	TAGGGGTGTGGGGTAATGTCCCCCAAAATTAAAATGGTATA	TAGGGGTGTGGGGTAATGTCTCCCAAAATTAAAATGGTATA	rs4654748	Vitamin_B6	Serum_metabolites	N
chr1	21821756	21821757	CAAATGGCTGCTTGGTCTATAAGCAGCCTCTATCTAAGCAA	CAAATGGCTGCTTGGTCTATGAGCAGCCTCTATCTAAGCAA	rs1780324	Alkaline_phosphatase	Serum_metabolites	Y
chr1	21823291	21823292	ATGAGCACTTCTTAAAGGCACCACCCCTCAATACTGCCACA	ATGAGCACTTCTTAAAGGCATCACCCCTCAATACTGCCACA	rs1697421	Serum_phosphorus	Serum_metabolites	N
chr1	22485870	22485871	GGACTTGAATGAGGTCACAGTTCCCATTGTAGAGATCAGTG	GGACTTGAATGAGGTCACAGGTCCCATTGTAGAGATCAGTG	rs16826658	Endometriosis	Miscellaneous	N
chr1	22490723	22490724	CTGGAATTGCGAGGTGAAACCACCTTCAGCAAAGCAAAGCA	CTGGAATTGCGAGGTGAAACAACCTTCAGCAAAGCAAAGCA	rs7521902	Ovarian_cancer	Cancer	Y
chr1	22698446	22698447	CAGGAGAAATTTGAGATGCAAGGCCAAACCAAAAAGCCCAC	CAGGAGAAATTTGAGATGCAGGGCCAAACCAAAAAGCCCAC	rs7524102	Bone_mineral_density-femoral_neck	Radiographic_parameters	Y
chr1	22698446	22698447	CAGGAGAAATTTGAGATGCAAGGCCAAACCAAAAAGCCCAC	CAGGAGAAATTTGAGATGCAGGGCCAAACCAAAAAGCCCAC	rs7524102	Bone_mineral_density-hip	Radiographic_parameters	Y
chr1	22698446	22698447	CAGGAGAAATTTGAGATGCAAGGCCAAACCAAAAAGCCCAC	CAGGAGAAATTTGAGATGCAGGGCCAAACCAAAAAGCCCAC	rs7524102	Bone_mineral_density-spine	Radiographic_parameters	Y
chr1	22698446	22698447	CAGGAGAAATTTGAGATGCAAGGCCAAACCAAAAAGCCCAC	CAGGAGAAATTTGAGATGCAGGGCCAAACCAAAAAGCCCAC	rs7524102	Ulcerative_colitis	Autoimmune_disease	Y
chr1	22702857	22702858	CCCTGGAAGCGGTAGCTGTCGGTATCATTGTCCCAGCCACA	CCCTGGAAGCGGTAGCTGTCTGTATCATTGTCCCAGCCACA	rs6696981	Bone_mineral_density-spine	Radiographic_parameters	Y
chr1	22711472	22711473	AATTCATACTGGCTGCTGAGGTCCAGGCCAATGGACAACTC	AATTCATACTGGCTGCTGAGCTCCAGGCCAATGGACAACTC	rs6426749	Bone_mineral_density-hip	Radiographic_parameters	N
chr1	24519919	24519920	CGGCATACACCCACTGCTGGGTTGCAGAGGAGGAGTCCTTA	CGGCATACACCCACTGCTGGATTGCAGAGGAGGAGTCCTTA	rs4649203	Psoriasis	Autoimmune_disease	Y
chr1	25297183	25297184	GTCTGCTGCAGCCACATCCCGTCGTGTCCCCAGGATACCCC	GTCTGCTGCAGCCACATCCCATCGTGTCCCCAGGATACCCC	rs11249215	Ankylosing_spondylitis	Autoimmune_disease	Y
chr1	25303575	25303576	GAGGTAAGAATTCCCAATGCATCTTATGTTTGGGAAGACTT	GAGGTAAGAATTCCCAATGCGTCTTATGTTTGGGAAGACTT	rs10903122	Celiac_disease	Autoimmune_disease	Y
chr1	25674784	25674785	AGCTATTCTTTCATTAATGACTTTATTATTTTTTCTCTTAT	AGCTATTCTTTCATTAATGATTTTATTATTTTTTCTCTTAT	rs3091242	Erythrocyte_sedimentation_rate	Hematological_parameters	N
chr1	25768936	25768937	ATTTCTGTAGTGAGGACCAAATGAACTAAATGGCCATTAGT	ATTTCTGTAGTGAGGACCAAGTGAACTAAATGGCCATTAGT	rs10903129	Cholesterol	Serum_metabolites	Y
chr1	25768936	25768937	ATTTCTGTAGTGAGGACCAAATGAACTAAATGGCCATTAGT	ATTTCTGTAGTGAGGACCAAGTGAACTAAATGGCCATTAGT	rs10903129	Erythrocyte_sedimentation_rate	Hematological_parameters	Y
chr1	26521139	26521140	GCACACAACAGGAGCTACATGCTGAATTGATATATGGATGG	GCACACAACAGGAGCTACATACTGAATTGATATATGGATGG	rs11809207	Height	Quantitative_traits	N
chr1	30431559	30431560	GGGAAACATGGTCCTGATGAGCTTAGCTGATGCAGCCTGAA	GGGAAACATGGTCCTGATGAACTTAGCTGATGCAGCCTGAA	rs1009080	Schizophrenia	Neurological_behavioral	N
chr1	30432218	30432219	AGGGCAGGAGGAAAACATCCTGAGGAGCCCATAGGTGCTGA	AGGGCAGGAGGAAAACATCCCGAGGAGCCCATAGGTGCTGA	rs4949526	Biplolar_disorder_and_schizophrenia	Neurological_behavioral	Y
chr1	30567595	30567596	CACCCCATCTCCCAGACAGTGCCCCAGGATGGAGTTTCTTC	CACCCCATCTCCCAGACAGTACCCCAGGATGGAGTTTCTTC	rs910696	Smoking_behavior	Neurological_behavioral	N
chr1	30627711	30627712	AATAATGAAGAATCAAAAAACACACTCAAATATGTGCGTAT	AATAATGAAGAATCAAAAAATACACTCAAATATGTGCGTAT	rs2180233	ADHD	Neurological_behavioral	N
chr1	34248063	34248064	TCATCAGCCCCTCTTCACAGGTTAGGAAATTCAGGCTCATT	TCATCAGCCCCTCTTCACAGATTAGGAAATTCAGGCTCATT	rs476463	Brain_structure	Quantitative_traits	N
chr1	34359857	34359858	TGTCAGTAACACTGCCTTTTGATACACGTACACCTGTAGCA	TGTCAGTAACACTGCCTTTTCATACACGTACACCTGTAGCA	rs2281597	ADHD	Neurological_behavioral	N
chr1	35687814	35687815	AGATCAGTAAATTCTGTACCTAGACAGACCCAGTCATTTTT	AGATCAGTAAATTCTGTACCCAGACAGACCCAGTCATTTTT	rs673604	Endometrial_cancer	Cancer	Y
chr1	36904719	36904720	TTATGACACCATTTCAGGGAAGACATAAATGAAGACAAGGC	TTATGACACCATTTCAGGGACGACATAAATGAAGACAAGGC	rs6702784	Diabetic_retinopathy	Diabetes	Y
chr1	37958812	37958813	ATATTTAATCAGGTGAATACCAGCAAAGAGAGAAAATACAG	ATATTTAATCAGGTGAATACGAGCAAAGAGAGAAAATACAG	rs9253	Red_blood_cell_count	Hematological_parameters	Y
chr1	38247152	38247153	CCTGAAACTGGTCTTTCTATTCTCACTCCATTCTCAAATGA	CCTGAAACTGGTCTTTCTATACTCACTCCATTCTCAAATGA	rs12117544	Colorword	Neurological_behavioral	N
chr1	38624128	38624129	GTATATACATAAAGTTTTGGGCAATGGCGAATTGCTGGGCT	GTATATACATAAAGTTTTGGACAATGGCGAATTGCTGGGCT	rs12131057	Rheumatoid_arthritis	Autoimmune_disease	N
chr1	40064960	40064961	TTCCTTTCTTTTTCAAGGTCGTATAATATTCCCCTATGTGA	TTCCTTTCTTTTTCAAGGTCATATAATATTCCCCTATGTGA	rs12037222	C-reactive_protein	Serum_metabolites	Y
chr1	40132794	40132795	CAACAGACCCCTACTTCTCTTTCCATTCCCCTCTTCCAATC	CAACAGACCCCTACTTCTCTGTCCATTCCCCTCTTCCAATC	rs873917	Amyotrophic_lateral_sclerosis-susceptibilty	Aging	Y
chr1	41239510	41239511	CGCAGCCCAAGAGAGCCCCTATCTAATACCCAGCACGATCC	CGCAGCCCAAGAGAGCCCCTGTCTAATACCCAGCACGATCC	rs4660456	Platelet_count	Hematological_parameters	Y
chr1	41530870	41530871	GTAGACAGCAACAAATTGAATCAGCTGGGGGTGGTGGCTCA	GTAGACAGCAACAAATTGAACCAGCTGGGGGTGGTGGCTCA	rs6686842	Height	Quantitative_traits	N
chr1	41839821	41839822	CCCACTGTCACATGGATGAAGTTGGGATTCAGTCTCCTGTC	CCCACTGTCACATGGATGAATTTGGGATTCAGTCTCCTGTC	rs4660531	Bipolar_disorder	Neurological_behavioral	N
chr1	43596383	43596384	AGAGAAATACTCTGAAGATCGAAATGCCCCACTATATTCCA	AGAGAAATACTCTGAAGATCAAAATGCCCCACTATATTCCA	rs16830359	Cardiac_hypertrophy	Cardiovascular	N
chr1	43645410	43645411	TGTCCACCTGCTGGACCTCCGTACCCAACTGTTCCACAGAG	TGTCCACCTGCTGGACCTCCATACCCAACTGTTCCACAGAG	rs621559	Telomere_length	Miscellaneous	N
chr1	47179309	47179310	AGAAAAAGGAATCCCTGGATAGGTGAATTGAGCAATGTTTT	AGAAAAAGGAATCCCTGGATGGGTGAATTGAGCAATGTTTT	rs10789491	Response_to_hepatitis_C_treatment	Viral_disease	N
chr1	47918820	47918821	TGGTGCTTCAATTCAGGGGCGATACATTTTGTGAGTGGAGA	TGGTGCTTCAATTCAGGGGCAATACATTTTGTGAGTGGAGA	rs527430	Response_to_antidepressants-bupropion	Drug_metabolism	N
chr1	50937847	50937848	CAGAGACAGGAGTTGGCCTATAGGAGGAGTAGTGGGGTGAG	CAGAGACAGGAGTTGGCCTACAGGAGGAGTAGTGGGGTGAG	rs3827730	Depression_and_alcohol_dependence	Neurological_behavioral	Y
chr1	51546139	51546140	GAAGTGAGAGTTAGGAGATTTGTCTTGAAATTGACAATAGC	GAAGTGAGAGTTAGGAGATTGGTCTTGAAATTGACAATAGC	rs17391905	QRS_duration	Cardiovascular	N
chr1	51859241	51859242	ATTAGTCACAATTAATACATCTGTATACTGAACAACTCACT	ATTAGTCACAATTAATACATTTGTATACTGAACAACTCACT	rs6673480	IgE_grass_sensitization	Autoimmune_disease	N
chr1	53629584	53629585	AGTCACTCCCTACTTTCTTAGCTTGTTTTGTTTTTCTTTAC	AGTCACTCCCTACTTTCTTAACTTGTTTTGTTTTTCTTTAC	rs6695567	Systemic_lupus_erythematosus	Autoimmune_disease	N
chr1	53871084	53871085	AATATTATACAAGATGACTGGCATATGGTACTGTTATGTGT	AATATTATACAAGATGACTGCCATATGGTACTGTTATGTGT	rs114216682	COPD	Kidney_lung_liver	Y
chr1	53978118	53978119	AAGTCAGGCCCTCTTAGCATATTTTTGAGTGAATCAGATAA	AAGTCAGGCCCTCTTAGCATGTTTTTGAGTGAATCAGATAA	rs6588480	Response_to_statin_therapy-chol_sum	Drug_metabolism	Y
chr1	55496038	55496039	TATAGGGAAAACCTTGAAAGTGATGTCTGTGGTGGCCGTCT	TATAGGGAAAACCTTGAAAGCGATGTCTGTGGTGGCCGTCT	rs11206510	Coronary_heart_disease	Cardiovascular	N
chr1	55496038	55496039	TATAGGGAAAACCTTGAAAGTGATGTCTGTGGTGGCCGTCT	TATAGGGAAAACCTTGAAAGCGATGTCTGTGGTGGCCGTCT	rs11206510	LDL_cholesterol	Serum_metabolites	N
chr1	55496038	55496039	TATAGGGAAAACCTTGAAAGTGATGTCTGTGGTGGCCGTCT	TATAGGGAAAACCTTGAAAGCGATGTCTGTGGTGGCCGTCT	rs11206510	Myocardial_infarction	Cardiovascular	N
chr1	55742836	55742837	CCCCAAGGTACCCCATTTGAGTAGGACCTTGACTGTTTGCT	CCCCAAGGTACCCCATTTGAATAGGACCTTGACTGTTTGCT	rs12239436	HDL_cholesterol	Serum_metabolites	Y
chr1	56850685	56850686	AGTGGTTAAATGTATACAAACGAGTTTATCATATAATAAGC	AGTGGTTAAATGTATACAAAAGAGTTTATCATATAATAAGC	rs11206801	Alzheimers-AB1-42	Aging	N
chr1	56962820	56962821	AGCTGAAGTCAGGCAGTGGTAACTACTTTTTCCTGAAAACT	AGCTGAAGTCAGGCAGTGGTGACTACTTTTTCCTGAAAACT	rs17114036	Coronary_heart_disease	Cardiovascular	Y
chr1	56966349	56966350	ATCATTGTCAAGGTGAAAGCAGGGAAGCAACATGTTGGAAA	ATCATTGTCAAGGTGAAAGCGGGGAAGCAACATGTTGGAAA	rs17114046	Coronary_heart_disease	Cardiovascular	Y
chr1	57805549	57805550	TTCTAATGTTTCAGCAATAGATATGTTACTCTGAAGCATCA	TTCTAATGTTTCAGCAATAGCTATGTTACTCTGAAGCATCA	rs10159302	HIV_progression	Viral_disease	Y
chr1	58757914	58757915	GATTTCTCAGCTTCCGTAATTGTGTGCTCTGGAGAAACCTC	GATTTCTCAGCTTCCGTAATCGTGTGCTCTGGAGAAACCTC	rs527409	Kawasaki_disease	Autoimmune_disease	Y
chr1	59162147	59162148	TGGCACCACCATCTCCGTAGTTATCCAAGCCAGAAATCCAA	TGGCACCACCATCTCCGTAGCTATCCAAGCCAGAAATCCAA	rs2811893	Diabetic_retinopathy	Diabetes	N
chr1	59325625	59325626	TACTTCTGTCTCCCACTCTCTGGTTACTGCAATGATTCTGC	TACTTCTGTCTCCCACTCTCCGGTTACTGCAATGATTCTGC	rs4601609	Cognitive_performance-PRM	Neurological_behavioral	Y
chr1	59799160	59799161	TAATAGTTTTGTACTGCCAAGGAAGCTGCTTATCTGACTTC	TAATAGTTTTGTACTGCCAAAGAAGCTGCTTATCTGACTTC	rs17119280	Response_to_antipsychotic_therapy_extrapyramidal_side_effects	Drug_metabolism	Y
chr1	60084515	60084516	CAATAGCCAAAGGTCAATTAGCATTGACACGATCTATGTAC	CAATAGCCAAAGGTCAATTAACATTGACACGATCTATGTAC	rs12727131	Neutrophil_count	Hematological_parameters	Y
chr1	61059258	61059259	AAAGCATTATGTCTGCCTCTGTTCCTTATTAGATATGTTAC	AAAGCATTATGTCTGCCTCTCTTCCTTATTAGATATGTTAC	rs2989476	Bipolar_disorder	Neurological_behavioral	N
chr1	61095557	61095558	AATGCAATCATATTTTGTCTGTCCTTCTCCTCTGTTAGTCT	AATGCAATCATATTTTGTCTCTCCTTCTCCTCTGTTAGTCT	rs472913	Bipolar_disorder	Neurological_behavioral	N
chr1	61205468	61205469	TTTAAAATTATAGTGACCTATGAGATTCAAAAGTGTATCAG	TTTAAAATTATAGTGACCTACGAGATTCAAAAGTGTATCAG	rs1514178	Serum_polyunsaturated_fatty_acids	Serum_metabolites	Y
chr1	61791862	61791863	TTATGGCCATGATGGACAATGCTACTGCCCTTTAACTCTAT	TTATGGCCATGATGGACAATACTACTGCCCTTTAACTCTAT	rs6691768	Celiac_disease	Autoimmune_disease	N
chr1	61873676	61873677	CCCTGTTTATGCCATGTTCATAGAATTTGATTCTGGGGGCA	CCCTGTTTATGCCATGTTCAGAGAATTTGATTCTGGGGGCA	rs9436640	QRS_duration	Cardiovascular	N
chr1	62931631	62931632	GAGAAAAAGTGAAGTCATTACACGACAAGGCAAAGGGAAGG	GAGAAAAAGTGAAGTCATTAAACGACAAGGCAAAGGGAAGG	rs1167998	Triglycerides	Serum_metabolites	N
chr1	62996837	62996838	ATTCTCAAGGCTTAGATTCTCGCCAATTGCTTTTCACGTTC	ATTCTCAAGGCTTAGATTCTGGCCAATTGCTTTTCACGTTC	rs1168013	Triglycerides	Serum_metabolites	Y
chr1	63049592	63049593	AGTAATAACAGGAATACTGTCGTTAATCAGAGCAGCTGATT	AGTAATAACAGGAATACTGTGGTTAATCAGAGCAGCTGATT	rs1748195	Triglycerides	Serum_metabolites	Y
chr1	63118195	63118196	GAGCCACCTTATCTGTTAAAACCTTAAATGAGATGAGTGCA	GAGCCACCTTATCTGTTAAACCCTTAAATGAGATGAGTGCA	rs10889353	Cholesterol	Serum_metabolites	Y
chr1	63118195	63118196	GAGCCACCTTATCTGTTAAAACCTTAAATGAGATGAGTGCA	GAGCCACCTTATCTGTTAAACCCTTAAATGAGATGAGTGCA	rs10889353	LDL_cholesterol	Serum_metabolites	Y
chr1	63118195	63118196	GAGCCACCTTATCTGTTAAAACCTTAAATGAGATGAGTGCA	GAGCCACCTTATCTGTTAAACCCTTAAATGAGATGAGTGCA	rs10889353	Triglycerides	Serum_metabolites	Y
chr1	63191776	63191777	GGGCTTACTGCAACAAGTGACTTAACTTACAAAGCAACCAT	GGGCTTACTGCAACAAGTGATTTAACTTACAAAGCAACCAT	rs12130333	Triglycerides	Serum_metabolites	Y
chr1	63480729	63480730	AGCACCCAGGAAAAAAGGAACGACATTTTTTCTCTAGCCTG	AGCACCCAGGAAAAAAGGAAGGACATTTTTTCTCTAGCCTG	rs17124318	BMI	Quantitative_traits	N
chr1	63480729	63480730	AGCACCCAGGAAAAAAGGAACGACATTTTTTCTCTAGCCTG	AGCACCCAGGAAAAAAGGAAGGACATTTTTTCTCTAGCCTG	rs17124318	Weight	Quantitative_traits	N
chr1	63586972	63586973	ACTTAAAAAAAATCAAACAAGATTGAAAATAAGCAAGCTGA	ACTTAAAAAAAATCAAACAATATTGAAAATAAGCAAGCTGA	rs7526034	Brain_imaging	Neurological_behavioral	N
chr1	63591128	63591129	AAAGTTCCAATGACAGGAAAATGAATAACTAAATTATGATA	AAAGTTCCAATGACAGGAAAGTGAATAACTAAATTATGATA	rs10493340	Systolic_blood_pressure	Cardiovascular	Y
chr1	64108770	64108771	TGGCTTTCTGCCCATTCTAATTTGCATAGCTACTGAGTACA	TGGCTTTCTGCCCATTCTAACTTGCATAGCTACTGAGTACA	rs2269241	Type_1_diabetes	Diabetes	Y
chr1	64127467	64127468	CAGGGGAATCGAATCTAGCACAAGTAGAAACTGTATGGGAT	CAGGGGAATCGAATCTAGCAGAAGTAGAAACTGTATGGGAT	rs2749097	Transferrin_glycosylation	Serum_metabolites	Y
chr1	64868351	64868352	GAGGAGATCTGGAAGAAATGGCAGGAAAGTATTCCTCATAA	GAGGAGATCTGGAAGAAATGACAGGAAAGTATTCCTCATAA	rs11208446	Bilirubin	Serum_metabolites	Y
chr1	65992624	65992625	CTTAGGCTTTTAGGATTTTCCCACCAAAAGGTATAGAGAAA	CTTAGGCTTTTAGGATTTTCTCACCAAAAGGTATAGAGAAA	rs1751492	Soluble_leptin_receptor_levels	Serum_metabolites	Y
chr1	66089781	66089782	GTAGTACTCCTCCTGCTGTTCTTTATGTGCAAAGCACTGAG	GTAGTACTCCTCCTGCTGTTTTTTATGTGCAAAGCACTGAG	rs6700896	C-reactive_protein	Serum_metabolites	Y
chr1	66105943	66105944	TGGACAATATGCTGATGGATCAAGACATACTGCAACCACAA	TGGACAATATGCTGATGGATTAAGACATACTGCAACCACAA	rs1892534	C-reactive_protein	Serum_metabolites	N
chr1	66161460	66161461	TACTCACCAAATGAAAAACATGTAGAATGCTTCATTCCATT	TACTCACCAAATGAAAAACACGTAGAATGCTTCATTCCATT	rs4420065	C-reactive_protein	Serum_metabolites	N
chr1	66169678	66169679	CTGGGTCACTGGCCACCTGCGGTTGTCTTCTTTCTCTTCTC	CTGGGTCACTGGCCACCTGCAGTTGTCTTCTTTCTCTTCTC	rs12753193	C-reactive_protein	Serum_metabolites	Y
chr1	66310864	66310865	ACATAACATCCAACATAACTTTGGCAGTTCAGAAGTGAGCT	ACATAACATCCAACATAACTCTGGCAGTTCAGAAGTGAGCT	rs10493389	Echocardiographic_traits-LAD	Cardiovascular	Y
chr1	67597118	67597119	AAAACCAAAAACAAACAAACGCAATGCCATCAGAGCTGTCT	AAAACCAAAAACAAACAAACACAATGCCATCAGAGCTGTCT	rs3762318	Leprosy	Parasitic_bacterial_disease	N
chr1	67675515	67675516	CAAACAGAGAACTGTTTCCTCAAACGATCCACTTGCCTTTT	CAAACAGAGAACTGTTTCCTTAAACGATCCACTTGCCTTTT	rs11805303	Crohns_disease	Autoimmune_disease	Y
chr1	67681668	67681669	TTTCACCTATTCCCAAGGCCTCAGCTACACCTGTATGTAGG	TTTCACCTATTCCCAAGGCCGCAGCTACACCTGTATGTAGG	rs7517847	Crohns_disease	Autoimmune_disease	N
chr1	67681668	67681669	TTTCACCTATTCCCAAGGCCTCAGCTACACCTGTATGTAGG	TTTCACCTATTCCCAAGGCCGCAGCTACACCTGTATGTAGG	rs7517847	Inflammatory_bowel_disease	Autoimmune_disease	N
chr1	67694201	67694202	ATGATTATGCTTTTTCTTGAAGTCATCATCTTCTATATTAG	ATGATTATGCTTTTTCTTGAGGTCATCATCTTCTATATTAG	rs2201841	Psoriasis	Autoimmune_disease	N
chr1	67694201	67694202	ATGATTATGCTTTTTCTTGAAGTCATCATCTTCTATATTAG	ATGATTATGCTTTTTCTTGAGGTCATCATCTTCTATATTAG	rs2201841	Ulcerative_colitis	Autoimmune_disease	N
chr1	67702525	67702526	CTTTTTGAGTAGTCTTTTAGTAATTGCCCATTTTAACCCAT	CTTTTTGAGTAGTCTTTTAGGAATTGCCCATTTTAACCCAT	rs11465804	Crohns_disease	Autoimmune_disease	Y
chr1	67725119	67725120	TTTTAGCCATTCTTCTGCCTCATTTCTTAAAATTAGAGAAT	TTTTAGCCATTCTTCTGCCTAATTTCTTAAAATTAGAGAAT	rs10889677	Ulcerative_colitis	Autoimmune_disease	N
chr1	67753507	67753508	CTTTGGAAAATGTTCTCTTCCTCCACAGAGGATTAACATTT	CTTTGGAAAATGTTCTCTTCTTCCACAGAGGATTAACATTT	rs1495965	Behcets_disease	Autoimmune_disease	N
chr1	67760139	67760140	TTAAGTTGGTACAAAATAACTGTAGCTTTTGCATTAAAAGT	TTAAGTTGGTACAAAATAACCGTAGCTTTTGCATTAAAAGT	rs924080	Behcets_disease	Autoimmune_disease	Y
chr1	67822376	67822377	AGCCCTCCTCTCTACCCTAAACATACATGGAGGACCATGAG	AGCCCTCCTCTCTACCCTAAGCATACATGGAGGACCATGAG	rs3790567	Primary_biliary_cirrhosis	Autoimmune_disease	Y
chr1	68635074	68635075	ATCTGAAGTACCACCGAATATAGAAAAAAACCATATCTATT	ATCTGAAGTACCACCGAATACAGAAAAAAACCATATCTATT	rs1430742	Bone_mineral_density-spine	Radiographic_parameters	Y
chr1	68635389	68635390	CATGACTAAAACACCTGCCCTGTTCCTGTCTAATTTTCACA	CATGACTAAAACACCTGCCCCGTTCCTGTCTAATTTTCACA	rs2566755	Bone_mineral_density-hip	Radiographic_parameters	N
chr1	69579251	69579252	CATGTGTTTGCAAGTCTCTCGGCTATCAGAAGTGATCGCCG	CATGTGTTTGCAAGTCTCTCAGCTATCAGAAGTGATCGCCG	rs4147141	ADHD	Neurological_behavioral	N
chr1	69579251	69579252	CATGTGTTTGCAAGTCTCTCGGCTATCAGAAGTGATCGCCG	CATGTGTTTGCAAGTCTCTCAGCTATCAGAAGTGATCGCCG	rs4147141	ADHD-Inattentive_symptoms	Neurological_behavioral	N
chr1	69684996	69684997	GATTGTTAACCTTTAATCTATAGTACTTCTTTTTCGCAACT	GATTGTTAACCTTTAATCTACAGTACTTCTTTTTCGCAACT	rs4650135	ADHD-Inattentive_symptoms	Neurological_behavioral	N
chr1	70355980	70355981	TATTCACAGGCATAAAAACAACACTAATCTTGTAAATCTCC	TATTCACAGGCATAAAAACAGCACTAATCTTGTAAATCTCC	rs12037173	ADHD	Neurological_behavioral	N
chr1	70921172	70921173	CCAATTATTGTCTAGATGACGTTTGGCAATATCACTACCAG	CCAATTATTGTCTAGATGACATTTGGCAATATCACTACCAG	rs10458561	Risperidone_influence_on_QT_interval	Drug_metabolism	Y
chr1	72071128	72071129	CAAAAATCTCATCTAAGACAAGACGGTAATACCATCTTCAC	CAAAAATCTCATCTAAGACATGACGGTAATACCATCTTCAC	rs10493485	Tissue_plasminogen_activator	Serum_metabolites	N
chr1	72274472	72274473	TTTTCACAGTGGTAGACACCCAAAAAGGAATATGTGATTTT	TTTTCACAGTGGTAGACACCAAAAAAGGAATATGTGATTTT	rs12141391	Systemic_lupus_erythematosus	Autoimmune_disease	N
chr1	72765115	72765116	ACACTCCCACTCCAGTTTCTGTGCAGTATGCCTTTGGCAGC	ACACTCCCACTCCAGTTTCTATGCAGTATGCCTTTGGCAGC	rs2568958	BMI	Quantitative_traits	N
chr1	72765115	72765116	ACACTCCCACTCCAGTTTCTGTGCAGTATGCCTTTGGCAGC	ACACTCCCACTCCAGTTTCTATGCAGTATGCCTTTGGCAGC	rs2568958	Weight	Quantitative_traits	N
chr1	72812439	72812440	TGGGTAGGGGAAGGTAGGAAGGTTGAGAAGAAAGTTGGGGT	TGGGTAGGGGAAGGTAGGAAAGTTGAGAAGAAAGTTGGGGT	rs2815752	BMI	Quantitative_traits	N
chr1	74339166	74339167	CAAATAAGGCCTTGGAATCCGATAGGAATAGCCAAGTAGGA	CAAATAAGGCCTTGGAATCCAATAGGAATAGCCAAGTAGGA	rs11210359	Schizophrenia	Neurological_behavioral	N
chr1	74991643	74991644	TTTGTTATTCAGGGTCTGACAGCAAAGAATACACAGAGGAG	TTTGTTATTCAGGGTCTGACGGCAAAGAATACACAGAGGAG	rs1514175	BMI	Quantitative_traits	N
chr1	75913825	75913826	GAAACAATTTGGCTAAGTTGCTGTAACAAAGGAATCCAAAA	GAAACAATTTGGCTAAGTTGTTGTAACAAAGGAATCCAAAA	rs1857353	Alzheimers-Whole-brain_volume	Aging	Y
chr1	76106674	76106675	GAAGAACTTCATGTGAACTATGACAAAATATTATAAAATCT	GAAGAACTTCATGTGAACTACGACAAAATATTATAAAATCT	rs211718	C12_C10	Serum_metabolites	N
chr1	76484013	76484014	TTTTGAATAGGACTTTTCAAGTCTGCAGAGGTTATTAGTTG	TTTTGAATAGGACTTTTCAATTCTGCAGAGGTTATTAGTTG	rs12753569	Novelty_seeking	Neurological_behavioral	Y
chr1	76772327	76772328	AATTATAGGTAGCAACATTTTCTGAGGAACTTTTTTCCCAA	AATTATAGGTAGCAACATTTCCTGAGGAACTTTTTTCCCAA	rs10873876	Acute_lymphoblastic_leukemia_childhood	Cancer	N
chr1	79254761	79254762	TATTTAGAATCATAAGTCACCCTTTCTGGAAGTTAGGTTCT	TATTTAGAATCATAAGTCACGCTTTCTGGAAGTTAGGTTCT	rs12730292	Bipolar_disorder	Neurological_behavioral	N
chr1	80134122	80134123	AGATAAAGTCCAACTTGATTCGCTTGGCCTGTGAAGTCCTT	AGATAAAGTCCAACTTGATTTGCTTGGCCTGTGAAGTCCTT	rs7533906	Biplolar_disorder_and_schizophrenia	Neurological_behavioral	Y
chr1	80243000	80243001	TCAAATTATTACCTAAAAGCATTCTATTGGCCACTTTAAAT	TCAAATTATTACCTAAAAGCGTTCTATTGGCCACTTTAAAT	rs12024204	Endometriosis	Miscellaneous	Y
chr1	80734580	80734581	TCTGTTGTTCTTTCTTCTTACGCATATCTTATTCTTTACCT	TCTGTTGTTCTTTCTTCTTATGCATATCTTATTCTTTACCT	rs11162963	Aging_traits-age_free_from_disease	Aging	N
chr1	82074851	82074852	CTCGTGCCTTAGCCACCCAAGTAGCTAGAGTTACAGCTGCG	CTCGTGCCTTAGCCACCCAAATAGCTAGAGTTACAGCTGCG	rs11809789	Bilirubin	Serum_metabolites	N
chr1	83311834	83311835	CCTACTTTGGAGTGAGATTTCTCTATGACTTCCAAAAAGAA	CCTACTTTGGAGTGAGATTTTTCTATGACTTCCAAAAAGAA	rs11163585	Response_to_antipsychotic_therapy_perphenazine-HDL	Drug_metabolism	Y
chr1	84254550	84254551	TAATTGTTCATGTTGGTGGTAGTAATGTTAAAAGATATCCA	TAATTGTTCATGTTGGTGGTGGTAATGTTAAAAGATATCCA	rs7552393	Tumor_necrosis_factor_alpha	Serum_metabolites	Y
chr1	84254734	84254735	GAAGTTATAGTTAGGATCCAGTGAAAGAATATGTGTATAGC	GAAGTTATAGTTAGGATCCAATGAAAGAATATGTGTATAGC	rs7539409	Alzheimers_disease	Aging	N
chr1	84761347	84761348	AGTTCTTGGCTGAACAGGTGTATTGTCAATGAGCACTAATA	AGTTCTTGGCTGAACAGGTGCATTGTCAATGAGCACTAATA	rs1085093	HDL_cholesterol	Serum_metabolites	Y
chr1	84865229	84865230	GAGCCCAGAAAACTTCTCTAAGGATGTAATTTTTGAGCTAA	GAGCCCAGAAAACTTCTCTATGGATGTAATTTTTGAGCTAA	rs12144715	Response_to_hepatitis_C_treatment	Viral_disease	N
chr1	85311191	85311192	TAAACTATAAATCTGTCAAACATGAAAGGGACTAGGATTAT	TAAACTATAAATCTGTCAAATATGAAAGGGACTAGGATTAT	rs1983853	Type_1_diabetes	Diabetes	Y
chr1	85772008	85772009	AGCTCCAAATGAGAATCTGAGCCCGCCCCATCTCTGGGGAG	AGCTCCAAATGAGAATCTGAACCCGCCCCATCTCTGGGGAG	rs233100	Multiple_sclerosis	Autoimmune_disease	Y
chr1	87613357	87613358	CAAGTATAGTCAATGAGCAGTTACCAAGAGGGTCCTAGAAA	CAAGTATAGTCAATGAGCAGCTACCAAGAGGGTCCTAGAAA	rs7553864	Smoking_behavior	Neurological_behavioral	N
chr1	87705030	87705031	CCTGAGTTCAGAGAGCTTCTAGCATTCCACTAGCACCTTTT	CCTGAGTTCAGAGAGCTTCTGGCATTCCACTAGCACCTTTT	rs6576878	Plasma_eosinophil_count	Hematological_parameters	N
chr1	88132379	88132380	TTTAACATACTTCATACATTGTAGTTGGACGCTGGACCTTG	TTTAACATACTTCATACATTTTAGTTGGACGCTGGACCTTG	rs983332	Response_to_TNF_antagonist_treatment	Drug_metabolism	N
chr1	88802011	88802012	TTGGATGAAATACCAATTCCATTTAGCTACAGTATGAGACG	TTGGATGAAATACCAATTCCGTTTAGCTACAGTATGAGACG	rs2179965	Cognitive_performance-F3	Neurological_behavioral	Y
chr1	89146233	89146234	TCCATCATACTGTAGGGACACGTTTGAATTGAACAGTTTAC	TCCATCATACTGTAGGGACAAGTTTGAATTGAACAGTTTAC	rs12145922	Gamma_glutamyl_transferase	Serum_metabolites	Y
chr1	90875887	90875888	CACCAAACTGGCTTTTGAAGTGGCTGTAACACTTTGCATTC	CACCAAACTGGCTTTTGAAGCGGCTGTAACACTTTGCATTC	rs2136093	Response_to_antidepressants-whole_sample	Drug_metabolism	N
chr1	90943906	90943907	TAAAAATTTTATTTACAGGCAAATTGTTTAAAATGGTGAAG	TAAAAATTTTATTTACAGGCGAATTGTTTAAAATGGTGAAG	rs2390582	Coronary_artery_calcification	Cardiovascular	N
chr1	91569688	91569689	ATGCCTGGGTTTCGGCCCACGTTCTGCCACTAACTGGCTTT	ATGCCTGGGTTTCGGCCCACATTCTGCCACTAACTGGCTTT	rs164898	Waist-hip_ratio	Quantitative_traits	Y
chr1	92077096	92077097	ATTAGGGCAGGAAGTTTTACGTTCCTGTCGTATTTGCTGAA	ATTAGGGCAGGAAGTTTTACATTCCTGTCGTATTTGCTGAA	rs1192415	Optic_disc_parameters	Quantitative_traits	Y
chr1	92077096	92077097	ATTAGGGCAGGAAGTTTTACGTTCCTGTCGTATTTGCTGAA	ATTAGGGCAGGAAGTTTTACATTCCTGTCGTATTTGCTGAA	rs1192415	Optic_disc_size_disc	Quantitative_traits	Y
chr1	92211019	92211020	ATTCCTCAAGAATCTCAGTTGAGGTTTAAGTGGGATCTACA	ATTCCTCAAGAATCTCAGTTAAGGTTTAAGTGGGATCTACA	rs17131547	Bone_mineral_density-spine	Radiographic_parameters	Y
chr1	93303602	93303603	TCACTGGGTCTGCGTGATGTTGTAGAAATGAGGGGAGCCAT	TCACTGGGTCTGCGTGATGTCGTAGAAATGAGGGGAGCCAT	rs6604026	Multiple_sclerosis	Autoimmune_disease	Y
chr1	93401836	93401837	ATTCATTTAACTAAATAGGCAGCTTTGAAAACCTAAGTATA	ATTCATTTAACTAAATAGGCGGCTTTGAAAACCTAAGTATA	rs12745968	Biplolar_disorder_and_schizophrenia	Neurological_behavioral	Y
chr1	94462768	94462769	AAACCACACATGGAATGCACGTTTATCAAAACTCACTAAAC	AAACCACACATGGAATGCACATTTATCAAAACTCACTAAAC	rs17110736	Dialysis-related_mortality	Miscellaneous	N
chr1	94611299	94611300	AAATAGTAAATTGTAGGAGCAGCGGGCATTCTTGTTACGTT	AAATAGTAAATTGTAGGAGCGGCGGGCATTCTTGTTACGTT	rs2774920	Fibrin-D-dimer_levels	Serum_metabolites	N
chr1	95053352	95053353	CAAGGATGATGGAACACAGATTACAAAAAGACATTTTTTTC	CAAGGATGATGGAACACAGAGTACAAAAAGACATTTTTTTC	rs12029080	Fibrin-D-dimer_levels	Serum_metabolites	Y
chr1	95692309	95692310	ACTCCTCTTTTCAGCTCCCCGTATGAAGCTGTGGGGCTTCG	ACTCCTCTTTTCAGCTCCCCATATGAAGCTGTGGGGCTTCG	rs1414896	NAFLDH	Kidney_lung_liver	Y
chr1	96145967	96145968	CTGGGGATATTGCTTGGCACAGTACACAACTCTGTTCCATA	CTGGGGATATTGCTTGGCACGGTACACAACTCTGTTCCATA	rs6693882	Pain	Neurological_behavioral	N
chr1	96943993	96943994	ACACCCTTGAGGGCAAAAAGTGTCAGTTACGATAATCATCC	ACACCCTTGAGGGCAAAAAGCGTCAGTTACGATAATCATCC	rs1973993	Weight	Quantitative_traits	Y
chr1	96944796	96944797	CAGTTGTCCTAACCATTATAACCTACACTACCTTCAATCCA	CAGTTGTCCTAACCATTATACCCTACACTACCTTCAATCCA	rs1555543	BMI	Quantitative_traits	N
chr1	97037082	97037083	AAAGTCTGTACCTTCAAATCTACAAAATACAAGTTTACTAC	AAAGTCTGTACCTTCAAATCCACAAAATACAAGTTTACTAC	rs10783050	BMI	Quantitative_traits	N
chr1	97164342	97164343	TCTTTGTGTTTATCAGGCTTAATGTTATTTGAGTTCTGGGA	TCTTTGTGTTTATCAGGCTTGATGTTATTTGAGTTCTGGGA	rs7544736	Schizophrenia	Neurological_behavioral	Y
chr1	97819666	97819667	AGCCCTTGGGTGAGAGCCTGCTAAACAAAAAGCACGGCAGG	AGCCCTTGGGTGAGAGCCTGGTAAACAAAAAGCACGGCAGG	rs11165846	Platelet_count	Hematological_parameters	N
chr1	98502933	98502934	GCTTATTAAACTGAGTTGATGTAATTGTGATTAACATTTCC	GCTTATTAAACTGAGTTGATTTAATTGTGATTAACATTTCC	rs1625579	Schizophrenia	Neurological_behavioral	N
chr1	99177252	99177253	GATGGCTGCTGACTGATTACGTGTTGGTTGATGAAGATTGG	GATGGCTGCTGACTGATTACATGTTGGTTGATGAAGATTGG	rs9727115	Proinsulin_levels	Serum_metabolites	N
chr1	100049784	100049785	TCTAGACATCTCAAACTGCTCTACTATGGGGCAAGACCCCT	TCTAGACATCTCAAACTGCTATACTATGGGGCAAGACCCCT	rs7543130	Aortic_root_size	Cardiovascular	N
chr1	101331535	101331536	AAACACCATCTGTTTTGAGATGGTAAAATTGTTTCAAATAT	AAACACCATCTGTTTTGAGACGGTAAAATTGTTTCAAATAT	rs12048904	Multiple_sclerosis	Autoimmune_disease	Y
chr1	101407518	101407519	AATGAAGAGCTTCCACAGCCATTCGGGCTCTTTAGAAAACT	AATGAAGAGCTTCCACAGCCGTTCGGGCTCTTTAGAAAACT	rs11581062	Multiple_sclerosis	Autoimmune_disease	Y
chr1	101551925	101551926	AGATCAGATCTCCAGCTTCTTAGTACCTTTGATATTTAGTC	AGATCAGATCTCCAGCTTCTCAGTACCTTTGATATTTAGTC	rs17410015	Response_to_antipsychotic_therapy_perphenazine-triglycerides	Drug_metabolism	Y
chr1	101938476	101938477	CAACTTCTCTGCCTTCCAATGAGCCACAACTTCACCCTCTC	CAACTTCTCTGCCTTCCAATAAGCCACAACTTCACCCTCTC	rs1948368	Bipolar_disorder	Neurological_behavioral	N
chr1	103133908	103133909	AAAGATAGTGTCCATCAGCAAGTAAGGGCTCAAAATTGATT	AAAGATAGTGTCCATCAGCAGGTAAGGGCTCAAAATTGATT	rs10874639	Fibrinogen	Serum_metabolites	N
chr1	107432575	107432576	TTTTGAAATGATAGTAATCCGTGAAGAAAAAGTCTTCAAAA	TTTTGAAATGATAGTAATCCATGAAGAAAAAGTCTTCAAAA	rs12726652	Working_memory	Neurological_behavioral	Y
chr1	107577831	107577832	GAGAAATAGAAGTTTCCTCCGTTTTGGCTCCAGGAAGATTG	GAGAAATAGAAGTTTCCTCCATTTTGGCTCCAGGAAGATTG	rs4118325	HIV_progression	Viral_disease	N
chr1	107830857	107830858	ATGATTTCAAAAATGTGAACATAAGGGTCTAGGAGGATGTT	ATGATTTCAAAAATGTGAACCTAAGGGTCTAGGAGGATGTT	rs10494067	Anorexia_nervosa	Neurological_behavioral	N
chr1	109817191	109817192	GCCAGGGCTTCACACCCTTCAGGCTGCACCCGGGCAGGCCT	GCCAGGGCTTCACACCCTTCGGGCTGCACCCGGGCAGGCCT	rs7528419	Lipoprotein-associated_phospholipase_A2_activity_and_mass	Serum_metabolites	Y
chr1	109817589	109817590	CTGGCTCGGCTGCCCTGAGGGTGCTCAATCAAGCACAGGTT	CTGGCTCGGCTGCCCTGAGGTTGCTCAATCAAGCACAGGTT	rs12740374	LDL_cholesterol	Serum_metabolites	Y
chr1	109817837	109817838	TTTTATTTATTTGCTTTTTGTGTTGGGATGGGTTCGTGTCC	TTTTATTTATTTGCTTTTTGCGTTGGGATGGGTTCGTGTCC	rs660240	Cardiovascular_disease_risk_factors	Cardiovascular	Y
chr1	109817837	109817838	TTTTATTTATTTGCTTTTTGTGTTGGGATGGGTTCGTGTCC	TTTTATTTATTTGCTTTTTGCGTTGGGATGGGTTCGTGTCC	rs660240	LDL_cholesterol	Serum_metabolites	Y
chr1	109818305	109818306	TTTGGTTGTTGCTGTAAATAGGGTAGCGTTTTGTTGTTGTT	TTTGGTTGTTGCTGTAAATATGGTAGCGTTTTGTTGTTGTT	rs629301	LDL_cholesterol	Serum_metabolites	Y
chr1	109818529	109818530	GATAAGCCTGTCCCTCTGCCCATGTCCATGACACTGCTCCC	GATAAGCCTGTCCCTCTGCCTATGTCCATGACACTGCTCCC	rs646776	Cholesterol	Serum_metabolites	Y
chr1	109818529	109818530	GATAAGCCTGTCCCTCTGCCCATGTCCATGACACTGCTCCC	GATAAGCCTGTCCCTCTGCCTATGTCCATGACACTGCTCCC	rs646776	Coronary_heart_disease	Cardiovascular	Y
chr1	109818529	109818530	GATAAGCCTGTCCCTCTGCCCATGTCCATGACACTGCTCCC	GATAAGCCTGTCCCTCTGCCTATGTCCATGACACTGCTCCC	rs646776	LDL_cholesterol	Serum_metabolites	Y
chr1	109818529	109818530	GATAAGCCTGTCCCTCTGCCCATGTCCATGACACTGCTCCC	GATAAGCCTGTCCCTCTGCCTATGTCCATGACACTGCTCCC	rs646776	Myocardial_infarction	Cardiovascular	Y
chr1	109818529	109818530	GATAAGCCTGTCCCTCTGCCCATGTCCATGACACTGCTCCC	GATAAGCCTGTCCCTCTGCCTATGTCCATGACACTGCTCCC	rs646776	Progranulin	Serum_metabolites	Y
chr1	109818529	109818530	GATAAGCCTGTCCCTCTGCCCATGTCCATGACACTGCTCCC	GATAAGCCTGTCCCTCTGCCTATGTCCATGACACTGCTCCC	rs646776	Response_to_statin_therapy-chol_sum	Drug_metabolism	Y
chr1	109822165	109822166	AAAGAAATAGGAGCAGGATCGACTTCCAGATATACAGAGAA	AAAGAAATAGGAGCAGGATCAACTTCCAGATATACAGAGAA	rs599839	Coronary_heart_disease	Cardiovascular	N
chr1	109822165	109822166	AAAGAAATAGGAGCAGGATCGACTTCCAGATATACAGAGAA	AAAGAAATAGGAGCAGGATCAACTTCCAGATATACAGAGAA	rs599839	LDL_cholesterol	Serum_metabolites	N
chr1	109822165	109822166	AAAGAAATAGGAGCAGGATCGACTTCCAGATATACAGAGAA	AAAGAAATAGGAGCAGGATCAACTTCCAGATATACAGAGAA	rs599839	Lipoprotein-associated_phospholipase_A2_activity_and_mass	Serum_metabolites	N
chr1	109999837	109999838	TCATTTATAATGGCTCCCCCAAAATTAAATGTGAGGGGACT	TCATTTATAATGGCTCCCCCCAAATTAAATGTGAGGGGACT	rs1933182	Creatinine	Serum_metabolites	N
chr1	110031187	110031188	GATGTTACTGAAGGTCCAGCTTAAGGGAGGGCAGTTAGGCC	GATGTTACTGAAGGTCCAGCGTAAGGGAGGGCAGTTAGGCC	rs12049330	Major_depressive_disorder	Neurological_behavioral	Y
chr1	110119731	110119732	CCAGGGGATTATGAAGACTTCACATGTTAGATAAAGCACCA	CCAGGGGATTATGAAGACTTTACATGTTAGATAAAGCACCA	rs6537837	Major_depressive_disorder	Neurological_behavioral	N
chr1	110352476	110352477	AGGCCAAGGGCCAGAAAGCCAACTTCCTTAAAGGCAACCCA	AGGCCAAGGGCCAGAAAGCCGACTTCCTTAAAGGCAACCCA	rs10494112	Pagets_disease	Aging	N
chr1	110366082	110366083	GCCACAGAAGTCTGCTCTCATCCAGTCATCAGGGGGTGATG	GCCACAGAAGTCTGCTCTCACCCAGTCATCAGGGGGTGATG	rs484959	Pagets_disease	Aging	Y
chr1	110770222	110770223	ATTTGGCCTTCTCTCCCGCCGACCATCCCAAACAGGCAGTG	ATTTGGCCTTCTCTCCCGCCTACCATCCCAAACAGGCAGTG	rs958798	Self-rated_health	Miscellaneous	N
chr1	111237684	111237685	CCATCACAGTCTAGGTCCATAGTTCTCAGTCTTTGGCTTAC	CCATCACAGTCTAGGTCCATGGTTCTCAGTCTTTGGCTTAC	rs12061304	Panic_disorder	Neurological_behavioral	N
chr1	111417914	111417915	CCCTTTCTCCTACTTGGCACCAGAAAGTGGAGGGCAAGATC	CCCTTTCTCCTACTTGGCACAAGAAAGTGGAGGGCAAGATC	rs2885805	Cytomegalovirus_antibody_response	Viral_disease	Y
chr1	111684275	111684276	TTCCTCTTTTAAGGAGTGCAATATTTCACTTCAGCAAAACG	TTCCTCTTTTAAGGAGTGCAGTATTTCACTTCAGCAAAACG	rs1335645	Gamma_glutamyl_transferase	Serum_metabolites	Y
chr1	112192121	112192122	CTGGCTGCCTTGACAGAGCTTAGGGACTGGTAGTTGGTGGA	CTGGCTGCCTTGACAGAGCTCAGGGACTGGTAGTTGGTGGA	rs494453	Osteoporosis	Aging	Y
chr1	112856569	112856570	CTCTCCCCTGGGCCGTAAGTCTCCTGGGCCTGGGTGGTGAC	CTCTCCCCTGGGCCGTAAGTTTCCTGGGCCTGGGTGGTGAC	rs7555668	Symbol_Search	Neurological_behavioral	N
chr1	113190806	113190807	AAACATTTGCTTCAGGGAGTATAAGATATAATAGAAGTAAA	AAACATTTGCTTCAGGGAGTCTAAGATATAATAGAAGTAAA	rs17030613	Diastolic_blood_pressure	Cardiovascular	N
chr1	113190806	113190807	AAACATTTGCTTCAGGGAGTATAAGATATAATAGAAGTAAA	AAACATTTGCTTCAGGGAGTCTAAGATATAATAGAAGTAAA	rs17030613	Systolic_blood_pressure	Cardiovascular	N
chr1	113216542	113216543	TCTGCGGGAAAAAAATAGATACAAAGGTTTGTTATTGTAGC	TCTGCGGGAAAAAAATAGATGCAAAGGTTTGTTATTGTAGC	rs2932538	Blood_pressure	Cardiovascular	Y
chr1	113216542	113216543	TCTGCGGGAAAAAAATAGATACAAAGGTTTGTTATTGTAGC	TCTGCGGGAAAAAAATAGATGCAAAGGTTTGTTATTGTAGC	rs2932538	Diastolic_blood_pressure	Cardiovascular	Y
chr1	113216542	113216543	TCTGCGGGAAAAAAATAGATACAAAGGTTTGTTATTGTAGC	TCTGCGGGAAAAAAATAGATGCAAAGGTTTGTTATTGTAGC	rs2932538	Systolic_blood_pressure	Cardiovascular	Y
chr1	113313562	113313563	TTCTACCCTGCCAGGAGCTCCGAGAGAGGGAGAGGAACCCG	TTCTACCCTGCCAGGAGCTCAGAGAGAGGGAGAGGAACCCG	rs11590090	ADHD-Hyperactive-impulsive_symptoms	Neurological_behavioral	N
chr1	114303807	114303808	GTCTGAATCCTTGCTCCCAACCAATAATCTGTGATCTTAAG	GTCTGAATCCTTGCTCCCAAACAATAATCTGTGATCTTAAG	rs6679677	Rheumatoid_arthritis	Autoimmune_disease	Y
chr1	114303807	114303808	GTCTGAATCCTTGCTCCCAACCAATAATCTGTGATCTTAAG	GTCTGAATCCTTGCTCCCAAACAATAATCTGTGATCTTAAG	rs6679677	Type_1_diabetes	Diabetes	Y
chr1	114715583	114715584	AGAAGAGGATCCACAAAATAGCTATGAAGGAGCAGTCCATT	AGAAGAGGATCCACAAAATAACTATGAAGGAGCAGTCCATT	rs2774292	Biplolar_disorder_and_schizophrenia	Neurological_behavioral	N
chr1	115734090	115734091	GTCTTGTGGTTTGACACCATTTGAGTGCACAAACTGTTAGC	GTCTTGTGGTTTGACACCATCTGAGTGCACAAACTGTTAGC	rs195204	Alcohol_consumption	Neurological_behavioral	Y
chr1	117038286	117038287	CTTGATTTCCACATCCTGCCTAGCACGGGCTTGGTGAAGCT	CTTGATTTCCACATCCTGCCCAGCACGGGCTTGGTGAAGCT	rs12025416	Multiple_sclerosis	Autoimmune_disease	Y
chr1	117100956	117100957	GCTCCCAAGTGAGCAGATGGATTTCTCATCTGGATATGGGT	GCTCCCAAGTGAGCAGATGGGTTTCTCATCTGGATATGGGT	rs1335532	Multiple_sclerosis	Autoimmune_disease	Y
chr1	117104214	117104215	ACTGGTAATTGTGCTGACCTATATTTCCCATGTTTTAGCAG	ACTGGTAATTGTGCTGACCTGTATTTCCCATGTTTTAGCAG	rs2300747	Multiple_sclerosis	Autoimmune_disease	N
chr1	117469780	117469781	TGTCCCACACTGCCTTTAACCACGAGCCATATACCAAAGTA	TGTCCCACACTGCCTTTAACGACGAGCCATATACCAAAGTA	rs2806864	Erectile_dysfunction_and_prostate_cancer_treatment	Miscellaneous	Y
chr1	117751364	117751365	ATGTGCACAGAGGCCAGGCACGGTAAAATCTGCACATCAGC	ATGTGCACAGAGGCCAGGCATGGTAAAATCTGCACATCAGC	rs12046117	Juvenile_idiopathic_arthritis	Autoimmune_disease	N
chr1	118868404	118868405	TGGGCTCCAGTTGGAGTTCTGTGGACATTGCTTTGTGAGCA	TGGGCTCCAGTTGGAGTTCTCTGGACATTGCTTTGTGAGCA	rs17038182	Height	Quantitative_traits	Y
chr1	118883972	118883973	GGAAAAAATGCGACCAATAGGTTACTACCAAATTTTTTTAA	GGAAAAAATGCGACCAATAGATTACTACCAAATTTTTTTAA	rs12735613	Height	Quantitative_traits	Y
chr1	119503842	119503843	ATTCTGTCGAGACACCCATCCCCCTGTGTTTCACTTGTCTG	ATTCTGTCGAGACACCCATCGCCCTGTGTTTCACTTGTCTG	rs984222	Waist-hip_ratio	Quantitative_traits	Y
chr1	120517958	120517959	TGCTCCATCCTCTGGCTTCAGGCTGAACAAGTAAGATTATG	TGCTCCATCCTCTGGCTTCATGCTGAACAAGTAAGATTATG	rs10923931	Type_2_diabetes	Diabetes	Y
chr1	121200489	121200490	GGTACCAATGCTCGTGAAATTGTGTAGAAAGTGAATAGAAT	GGTACCAATGCTCGTGAAATGGTGTAGAAAGTGAATAGAAT	rs6600671	Hip_geometry	Quantitative_traits	Y
chr1	121280612	121280613	AGCAACCAAGGAACTCCAAAATTAAACCCAGCCCTGCTTTC	AGCAACCAAGGAACTCCAAAGTTAAACCCAGCCCTGCTTTC	rs11249433	Breast_cancer	Cancer	Y
chr1	145723644	145723645	TCTCAGTCTTGCATCTGGACTCTGGCCTAATAAATTCCTCC	TCTCAGTCTTGCATCTGGACCCTGGCCTAATAAATTCCTCC	rs1967017	Serum_urate	Serum_metabolites	Y
chr1	145725688	145725689	CTACAGCTACTCACAGCAACGTGAGTGAACCTCACAAACAT	CTACAGCTACTCACAGCAACATGAGTGAACCTCACAAACAT	rs12129861	Serum_urate	Serum_metabolites	N
chr1	146508933	146508934	ACCTTCTGTTAACACTTAGACTACTTAAAAGCAACAGGCTT	ACCTTCTGTTAACACTTAGATTACTTAAAAGCAACAGGCTT	rs12122100	HIV_progression	Viral_disease	N
chr1	146560563	146560564	TGAGGAAGGGGGATTATAGCGTTGAAGGTCTATATTAAAAA	TGAGGAAGGGGGATTATAGCATTGAAGGTCTATATTAAAAA	rs11239930	HIV_progression	Viral_disease	N
chr1	146854835	146854836	GGTGCATACTGCAGGAAACAGTGGGTTAAGCTATATGGAGG	GGTGCATACTGCAGGAAACAATGGGTTAAGCTATATGGAGG	rs4950322	Hemoglobin	Hematological_parameters	N
chr1	146854835	146854836	GGTGCATACTGCAGGAAACAGTGGGTTAAGCTATATGGAGG	GGTGCATACTGCAGGAAACAATGGGTTAAGCTATATGGAGG	rs4950322	Resistin	Quantitative_traits	N
chr1	149892871	149892872	CACACGAACATCTAATAAGCATATCAAACTGGGGCAGCTAG	CACACGAACATCTAATAAGCGTATCAAACTGGGGCAGCTAG	rs11205277	Height	Quantitative_traits	N
chr1	150860470	150860471	ACCAATAGCTTCACACCACACCTCCTTTCTCCTACTATAAT	ACCAATAGCTTCACACCACATCTCCTTTCTCCTACTATAAT	rs7412746	Melanoma	Cancer	N
chr1	150951476	150951477	AGGTGGTAGATTAGATCCTCTCTAAGATTTCCTCCAACTCT	AGGTGGTAGATTAGATCCTCCCTAAGATTTCCTCCAACTCT	rs267734	Creatinine	Serum_metabolites	Y
chr1	150961868	150961869	AGAACTGTCCCCCAAAATCTATAAATAAAAAGTTCAGGAAG	AGAACTGTCCCCCAAAATCTGTAAATAAAAAGTTCAGGAAG	rs1722784	Melanoma	Cancer	N
chr1	151895092	151895093	GGCTTTAATTTGTGTAGAGCCTCCGTATGGTAGACTGGAGT	GGCTTTAATTTGTGTAGAGCTTCCGTATGGTAGACTGGAGT	rs10788819	Hair_morphology	Quantitative_traits	Y
chr1	152037514	152037515	GCTTCATACCATCAATTAGCTGATGATAATCAGATTTTTGT	GCTTCATACCATCAATTAGCCGATGATAATCAGATTTTTGT	rs3124314	Hair_morphology	Quantitative_traits	N
chr1	152062766	152062767	ACTATGCCAGGAACTGGAGTGTTTAGAGTTGAGTAAGTTAT	ACTATGCCAGGAACTGGAGTATTTAGAGTTGAGTAAGTTAT	rs17646946	Hair_curl	Quantitative_traits	Y
chr1	152300816	152300817	TGTTTTGGCTTTATGTAAGTGACGACTTTTTAATAGAATTG	TGTTTTGGCTTTATGTAAGTAACGACTTTTTAATAGAATTG	rs3126085	Atopic_dermatitis	Miscellaneous	Y
chr1	152316589	152316590	TTGATCACTTTACTGAAAACAGAGGATCACCCTCTGGTTCC	TTGATCACTTTACTGAAAACGGAGGATCACCCTCTGGTTCC	rs3120665	Novelty_seeking	Neurological_behavioral	N
chr1	152454590	152454591	GACTATTAGTTTGATTGGATGTTCCCTACTTTCCACCCCTA	GACTATTAGTTTGATTGGATATTCCCTACTTTCCACCCCTA	rs908922	Hair_morphology	Quantitative_traits	Y
chr1	152492558	152492559	AAAGAGGAAGCAACTGGGGTGTCTCTGAGGTTTTGTGCCTT	AAAGAGGAAGCAACTGGGGTATCTCTGAGGTTTTGTGCCTT	rs4845783	Asthma	Autoimmune_disease	Y
chr1	152493153	152493154	GGGCAGAAGGGAACCAGCACGATGCAAGAATGCAGAAGCTA	GGGCAGAAGGGAACCAGCACAATGCAAGAATGCAGAAGCTA	rs499697	Hair_curl	Quantitative_traits	Y
chr1	152537953	152537954	CTCAAACCAGCACAACCTGTGTCGTTCTCTCCCTCCCACTA	CTCAAACCAGCACAACCTGTATCGTTCTCTCCCTCCCACTA	rs10888501	Response_to_antipsychotic_therapy_olanzapine	Drug_metabolism	Y
chr1	152550017	152550018	AATCCTGAGTTCTTAGACTTTGCAGTAAAAATAAATAGGCA	AATCCTGAGTTCTTAGACTTGGCAGTAAAAATAAATAGGCA	rs4085613	Psoriasis	Autoimmune_disease	Y
chr1	152551275	152551276	GGCCATGTTTTTCTTTACCCATCTTTTAATTGTAGTCTAAA	GGCCATGTTTTTCTTTACCCGTCTTTTAATTGTAGTCTAAA	rs4112788	Psoriasis	Autoimmune_disease	N
chr1	153479997	153479998	GAGATGAGGCAAATGTGAGAGAACAAGTAACTTTCCCAAGA	GAGATGAGGCAAATGTGAGAAAACAAGTAACTTTCCCAAGA	rs4845552	Hippocampal_atrophy	Aging	Y
chr1	153774275	153774276	GTGCCCGCTGTGTCTCATTGTGTGATGTGCCCCTGGCCACT	GTGCCCGCTGTGTCTCATTGCGTGATGTGCCCCTGGCCACT	rs4434872	Conduct_disorder_symptom_count	Neurological_behavioral	Y
chr1	154418878	154418879	ATTCTGGAAACCCTCCCTGACGCCGAAGCAGGGTCACCCTC	ATTCTGGAAACCCTCCCTGATGCCGAAGCAGGGTCACCCTC	rs4537545	C-reactive_protein	Serum_metabolites	Y
chr1	154426263	154426264	CTTGGAGTGGGGTCAATTCTCAAAGGAAATGACATCACCTC	CTTGGAGTGGGGTCAATTCTTAAAGGAAATGACATCACCTC	rs4129267	Asthma	Autoimmune_disease	Y
chr1	154426263	154426264	CTTGGAGTGGGGTCAATTCTCAAAGGAAATGACATCACCTC	CTTGGAGTGGGGTCAATTCTTAAAGGAAATGACATCACCTC	rs4129267	C-reactive_protein	Serum_metabolites	Y
chr1	154426263	154426264	CTTGGAGTGGGGTCAATTCTCAAAGGAAATGACATCACCTC	CTTGGAGTGGGGTCAATTCTTAAAGGAAATGACATCACCTC	rs4129267	FEF	Kidney_lung_liver	Y
chr1	154426263	154426264	CTTGGAGTGGGGTCAATTCTCAAAGGAAATGACATCACCTC	CTTGGAGTGGGGTCAATTCTTAAAGGAAATGACATCACCTC	rs4129267	IL6R	Serum_metabolites	Y
chr1	154814352	154814353	GGCAGGTTCTGCTCCTTCCTCATCTGACAATGCCATTTAAG	GGCAGGTTCTGCTCCTTCCTTATCTGACAATGCCATTTAAG	rs13376333	Atrial_fibrillation	Cardiovascular	Y
chr1	155126947	155126948	GTAGCATTTCTCTATGTCAATCGTTAACAATCTGAAAGAGA	GTAGCATTTCTCTATGTCAACCGTTAACAATCTGAAAGAGA	rs10908458	Gamma_glutamyl_transferase	Serum_metabolites	N
chr1	155868624	155868625	AAAAGGGACCACTACTCAGAGCTAAAAAAGTTCTAACAGTC	AAAAGGGACCACTACTCAGAACTAAAAAAGTTCTAACAGTC	rs2282301	Conduct_disorder_interaction	Neurological_behavioral	Y
chr1	156030036	156030037	TTGTATTTTTAGTAGAGACACAGTTTCACCGTTTCTACCAT	TTGTATTTTTAGTAGAGACATAGTTTCACCGTTTCTACCAT	rs34372695	Parkinsons_disease	Aging	N
chr1	156869046	156869047	CTAGAAGCTTTGTACTCCAGGATAGGAAGTGATGAGAGAGA	CTAGAAGCTTTGTACTCCAGTATAGGAAGTGATGAGAGAGA	rs12566888	Platelet_aggregation-ADP	Hematological_parameters	Y
chr1	156869046	156869047	CTAGAAGCTTTGTACTCCAGGATAGGAAGTGATGAGAGAGA	CTAGAAGCTTTGTACTCCAGTATAGGAAGTGATGAGAGAGA	rs12566888	Platelet_aggregation-epinephrine	Hematological_parameters	Y
chr1	157130565	157130566	AGCTGATTATCTCATGGAAAATTGTCTGTGGGTGCAGACTC	AGCTGATTATCTCATGGAAAGTTGTCTGTGGGTGCAGACTC	rs6427356	ADHD	Neurological_behavioral	N
chr1	157437509	157437510	ACACGCAGTCATTTCAAGGTGCAATTTGACAGTATATTCAT	ACACGCAGTCATTTCAAGGTACAATTTGACAGTATATTCAT	rs6686423	Renal_sinus_fat	Quantitative_traits	N
chr1	157669277	157669278	TCCTGTAGTCTGAGGAATACCGGTAATGTAGGGAGAAAAAA	TCCTGTAGTCTGAGGAATACTGGTAATGTAGGGAGAAAAAA	rs3761959	Graves_disease	Autoimmune_disease	Y
chr1	157670815	157670816	TAATACAAATGTACAGATCAAGGACTTCCCGTAATCTCACC	TAATACAAATGTACAGATCAGGGACTTCCCGTAATCTCACC	rs7528684	Type_1_diabetes_autoantibodies	Diabetes	Y
chr1	158612547	158612548	AGTATCAAGGGTGATGACTATCCAACCAACAAGCTCGGAAT	AGTATCAAGGGTGATGACTAACCAACCAACAAGCTCGGAAT	rs857721	Mean_corpuscular_hemoglobin	Hematological_parameters	N
chr1	158932554	158932555	CTCCCAGCCCTACTCTTCATCAGACAGGGCTCCTGGCTTTG	CTCCCAGCCCTACTCTTCATTAGACAGGGCTCCTGGCTTTG	rs1101999	Asthma	Autoimmune_disease	N
chr1	159005648	159005649	GCTCTAAGAAAAAAAATTACATAGTGATTTAAAATATTATT	GCTCTAAGAAAAAAAATTACGTAGTGATTTAAAATATTATT	rs1772408	Rheumatoid_arthritis_celiac_disease	Autoimmune_disease	N
chr1	159148512	159148513	TCTGCTATGCTTTAAGGGTACCTTCCAATAAGCTGATGATA	TCTGCTATGCTTTAAGGGTATCTTCCAATAAGCTGATGATA	rs1474747	MCP1	Serum_metabolites	N
chr1	159174682	159174683	TCATTAGTCCTTGGCTCTTATCTTGGAAGCACAGGCGCTGA	TCATTAGTCCTTGGCTCTTACCTTGGAAGCACAGGCGCTGA	rs2814778	Neutrophil_count	Hematological_parameters	Y
chr1	159174682	159174683	TCATTAGTCCTTGGCTCTTATCTTGGAAGCACAGGCGCTGA	TCATTAGTCCTTGGCTCTTACCTTGGAAGCACAGGCGCTGA	rs2814778	WBC_count	Hematological_parameters	Y
chr1	159196764	159196765	TAGGTTCCATTCTCATGACCCAACTTTCTGAATTGCGCGAC	TAGGTTCCATTCTCATGACCTAACTTTCTGAATTGCGCGAC	rs10489849	MCP1	Serum_metabolites	Y
chr1	159272059	159272060	GATGGGTTAACCAGATATGATACAGAAAACATTTCCTTCTG	GATGGGTTAACCAGATATGACACAGAAAACATTTCCTTCTG	rs2251746	Serum_IgE_levels	Serum_metabolites	Y
chr1	159278250	159278251	AGGACTCTCAGGATGAAGTAGAGTCCAGGATTCCTCTGTGA	AGGACTCTCAGGATGAAGTACAGTCCAGGATTCCTCTGTGA	rs2494250	MCP1	Serum_metabolites	N
chr1	159326879	159326880	AAATCACAAAACAAACCTTAACAAATTTGAAAAAAATGGAA	AAATCACAAAACAAACCTTAGCAAATTTGAAAAAAATGGAA	rs4656784	Serum_IgE_levels	Serum_metabolites	N
chr1	159342438	159342439	GGAGGAGAGGTAAAAGAACACCAGCAAATCTCACAAGATAC	GGAGGAGAGGTAAAAGAACATCAGCAAATCTCACAAGATAC	rs6687840	Plasma_chemerin_levels	Serum_metabolites	N
chr1	159357683	159357684	ACATGGGAGGCACGATGTGATGTAATTAAATCATGGGAGAG	ACATGGGAGGCACGATGTGACGTAATTAAATCATGGGAGAG	rs4446959	Plasma_chemerin_levels	Serum_metabolites	N
chr1	159405958	159405959	GCAATAGTATCATAAAGTCTTGAGCTCTTTAGCCCAATTCC	GCAATAGTATCATAAAGTCTCGAGCTCTTTAGCCCAATTCC	rs4128725	MCP1	Serum_metabolites	N
chr1	159453936	159453937	CTTGAGTAAAAACTGGTTCTCCTTCTAGTGCTATATTCTTT	CTTGAGTAAAAACTGGTTCTTCTTCTAGTGCTATATTCTTT	rs4133289	Hemoglobin	Hematological_parameters	N
chr1	159647987	159647988	TCATTCTAATATGGAGCAGAGTGTGCTCTCTAGATGGTTAT	TCATTCTAATATGGAGCAGAATGTGCTCTCTAGATGGTTAT	rs12093699	C-reactive_protein	Serum_metabolites	N
chr1	159674932	159674933	TCTAATCTCACAAAGTCCCACATGTTCACATCTTCAATATC	TCTAATCTCACAAAGTCCCATATGTTCACATCTTCAATATC	rs876537	C-reactive_protein	Serum_metabolites	Y
chr1	159678815	159678816	TGTGTATGAAGGGCATAGGACAGACGGGTCCACACTGAATG	TGTGTATGAAGGGCATAGGATAGACGGGTCCACACTGAATG	rs2794520	C-reactive_protein	Serum_metabolites	Y
chr1	159680867	159680868	AGAGGCTGTCTACCAGACTACGTATAGTAAGATGCAAGCAA	AGAGGCTGTCTACCAGACTATGTATAGTAAGATGCAAGCAA	rs2808630	Lung_cancer	Cancer	Y
chr1	159685135	159685136	ATGGACACATTTTCTCAGCCAATTGAGTACACTTATTAAGA	ATGGACACATTTTCTCAGCCGATTGAGTACACTTATTAAGA	rs3093059	C-reactive_protein	Serum_metabolites	N
chr1	159698548	159698549	CCTAGAAAGTTAAAAACTACGTTGCCCAGAACTTTTGCTGC	CCTAGAAAGTTAAAAACTACATTGCCCAGAACTTTTGCTGC	rs7553007	C-reactive_protein	Serum_metabolites	Y
chr1	159700038	159700039	CTAATACAGATACATTCCACACAAATTTGATTTCAAATTTG	CTAATACAGATACATTCCACGCAAATTTGATTTCAAATTTG	rs11265260	C-reactive_protein	Serum_metabolites	N
chr1	159710516	159710517	TAGAGGCTGGGAAGGAAGTACAAGATCAAGGTGGCAGAAGG	TAGAGGCTGGGAAGGAAGTAAAAGATCAAGGTGGCAGAAGG	rs11265263	Wheezing_after_influenza_vaccination	Miscellaneous	N
chr1	159753182	159753183	ATATGTGAGTTCCTGTACGTACCTGTATGAGTTCTGTTAGA	ATATGTGAGTTCCTGTACGTGCCTGTATGAGTTCTGTTAGA	rs4233356	Interstitia_lung_disease	Kidney_lung_liver	Y
chr1	160421915	160421916	CAAGGAATAGTTGTGTTTGTCCAGGGGCACACAATCAGAAT	CAAGGAATAGTTGTGTTTGTTCAGGGGCACACAATCAGAAT	rs16832015	Cognitive_performance-IED	Neurological_behavioral	Y
chr1	160852045	160852046	TCTGAGAGCTGAGGGTTCATTTCAGCCCCATGACAAGAAAG	TCTGAGAGCTGAGGGTTCATCTCAGCCCCATGACAAGAAAG	rs2274910	Crohns_disease	Autoimmune_disease	N
chr1	161472157	161472158	CTCTTTAGCTCTGTTTCAATAGTAAATCCCTCCAACGTGCC	CTCTTTAGCTCTGTTTCAATGGTAAATCCCTCCAACGTGCC	rs10800309	Ulcerative_colitis	Autoimmune_disease	Y
chr1	161915500	161915501	CATATCTGGTCTTGTGAACTGTTACTAGTATTTTTCTTCCA	CATATCTGGTCTTGTGAACTATTACTAGTATTTTTCTTCCA	rs10918270	Parkinsons_disease_age_of_onset	Aging	Y
chr1	162014631	162014632	TCAGCATCCATCTGAATTCAATATGACTGCATCTTAAACCA	TCAGCATCCATCTGAATTCAGTATGACTGCATCTTAAACCA	rs2880058	QT_interval	Cardiovascular	Y
chr1	162033889	162033890	CCCAGGGTCACATCCCAGTTCAAAAATATCCCATGGAGTGC	CCCAGGGTCACATCCCAGTTTAAAAATATCCCATGGAGTGC	rs12143842	QT_interval	Cardiovascular	Y
chr1	162085308	162085309	GAATTGTCTAGAAATGTAATCTGGGATGGTGAGAGCTTTGC	GAATTGTCTAGAAATGTAATTTGGGATGGTGAGAGCTTTGC	rs1415259	QT_interval	Cardiovascular	N
chr1	162085684	162085685	TATTTATGGGAGGTATGCAGGTTTTAAATTCTGAGAATTTG	TATTTATGGGAGGTATGCAGTTTTTAAATTCTGAGAATTTG	rs10494366	QT_interval	Cardiovascular	Y
chr1	162112909	162112910	TGAGCCCATCCCATGAGGTTCTGTGAGCAGTGTCATAGTTA	TGAGCCCATCCCATGAGGTTGTGTGAGCAGTGTCATAGTTA	rs16857031	QT_interval	Cardiovascular	Y
chr1	162133116	162133117	GAACTGTCTTCTCAGTCAAAGGAAACAAATCAATGCTTTCT	GAACTGTCTTCTCAGTCAAAAGAAACAAATCAATGCTTTCT	rs12029454	QT_interval	Cardiovascular	N
chr1	162210609	162210610	CTAAGTATTGGGGATTTCACCTGGAGCAATTATGGCCCTGC	CTAAGTATTGGGGATTTCACTTGGAGCAATTATGGCCCTGC	rs4657178	QT_interval	Cardiovascular	Y
chr1	164739170	164739171	CCCTGCACATAAGCAGACAGTCCATGCTTATCTGAATTCCT	CCCTGCACATAAGCAGACAGCCCATGCTTATCTGAATTCCT	rs6670655	Height	Quantitative_traits	Y
chr1	165180088	165180089	GAACATCTCCTATATAATACTTGAGGAGGCCAAAAGACTGT	GAACATCTCCTATATAATACATGAGGAGGCCAAAAGACTGT	rs1532815	Acetaminophen_hepatotoxicity	Drug_metabolism	N
chr1	165394881	165394882	AGCATAGGGTATCAATGGCCTTGCTGATTATAGTGGGTGGG	AGCATAGGGTATCAATGGCCCTGCTGATTATAGTGGGTGGG	rs466639	Age_at_menarche	Aging	Y
chr1	165403902	165403903	GAGTCTCCATATGAAGTCACGGGAGCACCATGGGGCCCTAT	GAGTCTCCATATGAAGTCACAGGAGCACCATGGGGCCCTAT	rs285480	Bipolar_disorder_personality_ZKPQ-sensation_seeking	Neurological_behavioral	Y
chr1	165409094	165409095	TGCAGCCTAAATGTTTATAGGAAAGTCCCCTTGAATATGCT	TGCAGCCTAAATGTTTATAGAAAAGTCCCCTTGAATATGCT	rs10800098	HIV_progression	Viral_disease	Y
chr1	165616587	165616588	GCACTTCTCTTATCTTGCCATCTACCTACCCTAGCCTCTTA	GCACTTCTCTTATCTTGCCACCTACCTACCCTAGCCTCTTA	rs6686643	Alzheimers_Total_ventricular_volume	Aging	Y
chr1	165687204	165687205	CTACCGCACTTAGCCCAGGGGACCCATTCTAAAGTTTCCTC	CTACCGCACTTAGCCCAGGGAACCCATTCTAAAGTTTCCTC	rs4656461	Glaucoma	Miscellaneous	Y
chr1	165831648	165831649	GCACAAGGCAGAGGCGAATGAAGATCATGGGAGGTCCTTTG	GCACAAGGCAGAGGCGAATGGAGATCATGGGAGGTCCTTTG	rs4657482	Testicular_cancer	Cancer	Y
chr1	167156499	167156500	CAAGCATTTTAATTAGCAACTCCACTGAATTTTCTAAGTGT	CAAGCATTTTAATTAGCAACCCCACTGAATTTTCTAAGTGT	rs9803659	Alanine_aminotransferase	Serum_metabolites	Y
chr1	167408669	167408670	AAGCAAAGCGCGTTACTGCTCCGCGAGGGCGCGCAGGGGAG	AAGCAAAGCGCGTTACTGCTTCGCGAGGGCGCGCAGGGGAG	rs840016	Rheumatoid_arthritis	Autoimmune_disease	Y
chr1	167411383	167411384	AGTTAGTGTTTTTATTTGGAACATCATTGCACTGTGAATGA	AGTTAGTGTTTTTATTTGGAGCATCATTGCACTGTGAATGA	rs864537	Celiac_disease	Autoimmune_disease	Y
chr1	167411383	167411384	AGTTAGTGTTTTTATTTGGAACATCATTGCACTGTGAATGA	AGTTAGTGTTTTTATTTGGAGCATCATTGCACTGTGAATGA	rs864537	Rheumatoid_arthritis_celiac_disease	Autoimmune_disease	Y
chr1	167420424	167420425	AGGAAAGAGGGCGACAAGCGTGTGGGGTTGTTAGGTAGAAC	AGGAAAGAGGGCGACAAGCGGGTGGGGTTGTTAGGTAGAAC	rs2056626	Systemic_sclerosis	Autoimmune_disease	Y
chr1	167903078	167903079	GTAATAGATATCCTTACTCTGTATGTTGCTCAAATTTTAGA	GTAATAGATATCCTTACTCTTTATGTTGCTCAAATTTTAGA	rs10489202	Schizophrenia	Neurological_behavioral	Y
chr1	168618640	168618641	GTAAGTAAAACTGAGTGAGTGTGTCACCCTCATTGTCATGA	GTAAGTAAAACTGAGTGAGTATGTCACCCTCATTGTCATGA	rs1412337	Morbidity-free_survival	Aging	N
chr1	169099482	169099483	CAGTGAGATGAATTGTAGCTATACTAGGTAAAACTTTTTAA	CAGTGAGATGAATTGTAGCTGTACTAGGTAAAACTTTTTAA	rs10919071	QT_interval	Cardiovascular	N
chr1	169135126	169135127	TATTCAAGTTCATATCAAGAAAATAATCAGCCATATAAGAG	TATTCAAGTTCATATCAAGACAATAATCAGCCATATAAGAG	rs16861990	Fibrin-D-dimer_levels	Serum_metabolites	N
chr1	169477573	169477574	AGCTCATTGTCACAGAGTAGATAACAAAATCATGCCTTAGA	AGCTCATTGTCACAGAGTAGCTAACAAAATCATGCCTTAGA	rs6687813	Fibrin-D-dimer_levels	Serum_metabolites	Y
chr1	169514005	169514006	TTACATTGATTTAGTCATTCATCAAATGTATAGTAAATATT	TTACATTGATTTAGTCATTCGTCAAATGTATAGTAAATATT	rs1018827	Venous_thromboembolism	Cardiovascular	N
chr1	169580289	169580290	TTGCAGAGAATTCATTTTGGCGGAATTATGTAATTGCCTGG	TTGCAGAGAATTCATTTTGGTGGAATTATGTAATTGCCTGG	rs2235302	P-selectin	Serum_metabolites	Y
chr1	169608916	169608917	AGCTAAGTCCCTTTGAGACTCCTGAGAGTGTGCTAGCATAG	AGCTAAGTCCCTTTGAGACTTCTGAGAGTGTGCTAGCATAG	rs1569476	Alzheimers_Total_ventricular_volume	Aging	Y
chr1	169676485	169676486	AAAGGAAAGAGACTTACCAAACTGACACTGGGGCCCATAGT	AAAGGAAAGAGACTTACCAAGCTGACACTGGGGCCCATAGT	rs1131498	Amyotrophic_lateral_sclerosis	Aging	Y
chr1	169995801	169995802	ACAGAGGTCTCCCTCAAATACTGAGTTGAGTATTGATTGGA	ACAGAGGTCTCCCTCAAATATTGAGTTGAGTATTGATTGGA	rs1541160	Amyotrophic_lateral_sclerosis-survival	Aging	N
chr1	171261192	171261193	CCCATGGAGGGTCTTTCCTAGGTTTTGTTTGGGACAAATAG	CCCATGGAGGGTCTTTCCTAAGTTTTGTTTGGGACAAATAG	rs6660565	Sudden_cardiac_arrest	Cardiovascular	N
chr1	171949749	171949750	CTCTCCCTATCTCCTTTGCCTCCCAACACTTCTCAGTCTCT	CTCTCCCTATCTCCTTTGCCCCCCAACACTTCTCAGTCTCT	rs10914144	Mean_platelet_volume	Hematological_parameters	N
chr1	171949749	171949750	CTCTCCCTATCTCCTTTGCCTCCCAACACTTCTCAGTCTCT	CTCTCCCTATCTCCTTTGCCCCCCAACACTTCTCAGTCTCT	rs10914144	Platelet_count	Hematological_parameters	N
chr1	172189888	172189889	GGAATTTGGATTTGAAGTTTTAGGGGATATCATGTTAAAGC	GGAATTTGGATTTGAAGTTTGAGGGGATATCATGTTAAAGC	rs678962	Height	Quantitative_traits	Y
chr1	172346547	172346548	CTGGTACTGCTAAACACAACGGCAAAATCTAAAATCCAAGA	CTGGTACTGCTAAACACAACAGCAAAATCTAAAATCCAAGA	rs1011731	Waist-hip_ratio	Quantitative_traits	N
chr1	172862233	172862234	GAATGAAAATAGAAGCATATATTGAGGGACTACTCCAGGGG	GAATGAAAATAGAAGCATATGTTGAGGGACTACTCCAGGGG	rs9286879	Crohns_disease	Autoimmune_disease	Y
chr1	172898376	172898377	GACATTCCTAAAGTGAGAGATGTTCTTAGTACATACGTTCC	GACATTCCTAAAGTGAGAGACGTTCTTAGTACATACGTTCC	rs12035082	Crohns_disease	Autoimmune_disease	Y
chr1	173191474	173191475	TATGAAAACTTCACCAAAACGGTCTGAAATGACAAAGGGAA	TATGAAAACTTCACCAAAACTGTCTGAAATGACAAAGGGAA	rs2205960	Systemic_lupus_erythematosus	Autoimmune_disease	Y
chr1	173301515	173301516	GCTGCCTTCCAGGGAAACCAGCTGGTTGAAAACATACTCTC	GCTGCCTTCCAGGGAAACCAACTGGTTGAAAACATACTCTC	rs1342038	Diabetic_retinopathy	Diabetes	Y
chr1	173309712	173309713	CAACCAGTTCCCCAGGGCAGATAGATTTGTAAGGAGAAAAG	CAACCAGTTCCCCAGGGCAGGTAGATTTGTAAGGAGAAAAG	rs10798269	Systemic_lupus_erythematosus	Autoimmune_disease	N
chr1	175120078	175120079	TGGGGCCCATCGGGTACAGGAGACTTGGCAGCAAGGAAGAG	TGGGGCCCATCGGGTACAGGCGACTTGGCAGCAAGGAAGAG	rs6701037	Alcohol_dependence	Neurological_behavioral	Y
chr1	175296447	175296448	CACCTCATGTGTTTAACACATTAAGTCCTGGTTTCTGTCTC	CACCTCATGTGTTTAACACACTAAGTCCTGGTTTCTGTCTC	rs3766680	Tonometry	Cardiovascular	N
chr1	177852579	177852580	AACAGAGTAACGGGGAGGGATGGGAATGAGAATGGAAAAAT	AACAGAGTAACGGGGAGGGACGGGAATGAGAATGGAAAAAT	rs633715	Age_at_menarche	Aging	N
chr1	177889479	177889480	TTGCTATAATGCTCCACTTTATTGGTAGACATTTTGCCATA	TTGCTATAATGCTCCACTTTGTTGGTAGACATTTTGCCATA	rs543874	BMI	Quantitative_traits	Y
chr1	177913518	177913519	TTTGCCTTCATATTATAAAATACAGACCTTTAGGGGACATA	TTTGCCTTCATATTATAAAACACAGACCTTTAGGGGACATA	rs10913469	BMI	Quantitative_traits	Y
chr1	177913518	177913519	TTTGCCTTCATATTATAAAATACAGACCTTTAGGGGACATA	TTTGCCTTCATATTATAAAACACAGACCTTTAGGGGACATA	rs10913469	Weight	Quantitative_traits	Y
chr1	179071755	179071756	ACAATTTAATGCAAGATGATGAAACTCAAAAATCAAGAACA	ACAATTTAATGCAAGATGATAAAACTCAAAAATCAAGAACA	rs1325195	IgE_grass_sensitization	Autoimmune_disease	N
chr1	179469313	179469314	CAGCAGTAAATGAGAGGGGTAACACACATTATGAACATGTT	CAGCAGTAAATGAGAGGGGTGACACACATTATGAACATGTT	rs12047808	Multiple_sclerosis	Autoimmune_disease	N
chr1	180962281	180962282	AGGTGCTATGGAGCCCAGAGAAGAAGACCAGAGGGTAAGAG	AGGTGCTATGGAGCCCAGAGGAGAAGACCAGAGGGTAAGAG	rs1411478	Progressive_supranuclear_palsy	Aging	N
chr1	183170947	183170948	AGGTGAATTTTGAAGTCTTCATCAGCATATCCATATTAAAA	AGGTGAATTTTGAAGTCTTCCTCAGCATATCCATATTAAAA	rs1028771	HDL_cholesterol	Serum_metabolites	N
chr1	183176429	183176430	AGTCTCTTTGGAACATCTGCAGGATGGGCTTCCTAGATACT	AGTCTCTTTGGAACATCTGCGGGATGGGCTTCCTAGATACT	rs525410	Systemic_lupus_erythematosus	Autoimmune_disease	Y
chr1	183837031	183837032	AGCTAGGGATGTGAAAGTAGAAAGCTGAGTATCTTTTTTAA	AGCTAGGGATGTGAAAGTAGGAAGCTGAGTATCTTTTTTAA	rs4651156	Response_to_antidepressants-nortryptyline	Drug_metabolism	N
chr1	183852913	183852914	TACTAATCTTTTCCATATGTGAACAGATGGGCTTCCCAACA	TACTAATCTTTTCCATATGTCAACAGATGGGCTTCCCAACA	rs10797919	ADHD	Neurological_behavioral	Y
chr1	184002873	184002874	AAATTATCACATAACAGGGGAGTCTGAATGTGATCAATAAG	AAATTATCACATAACAGGGGGGTCTGAATGTGATCAATAAG	rs756199	Height	Quantitative_traits	Y
chr1	186632316	186632317	CCTATGTTTGTGATCAGTGTCAGTGATTAGTGCAGATTCTA	CCTATGTTTGTGATCAGTGTTAGTGATTAGTGCAGATTCTA	rs10911902	Schizophrenia	Neurological_behavioral	Y
chr1	186725002	186725003	AGCAGAAATGTTTTAGGAAGGGAAAACATTTTACATCAAGA	AGCAGAAATGTTTTAGGAAGAGAAAACATTTTACATCAAGA	rs4140564	Knee_osteoarthritis	Aging	N
chr1	189723622	189723623	GTATGTTTATAGAGGAAATGAAGAGTAACATTTTATGGAGT	GTATGTTTATAGAGGAAATGGAGAGTAACATTTTATGGAGT	rs10737562	Systemic_lupus_erythematosus	Autoimmune_disease	Y
chr1	189861403	189861404	TCCTCTATTTTAAAATGTGAATAAAACAACATAGAAGTTTA	TCCTCTATTTTAAAATGTGATTAAAACAACATAGAAGTTTA	rs1400544	common_carotid_intimal_medial_thickness	Cardiovascular	N
chr1	190066385	190066386	TGTGCCGAGTGTGCTGATTATTGGTTCCTAGAATGTAGAAA	TGTGCCGAGTGTGCTGATTACTGGTTCCTAGAATGTAGAAA	rs1935881	Echocardiographic_traits-LAD	Cardiovascular	N
chr1	190841672	190841673	CCATAGCTTTTCTTGGCTTCTTTAGGAATAAGATCCTCCTA	CCATAGCTTTTCTTGGCTTCCTTAGGAATAAGATCCTCCTA	rs2053302	Response_to_statin_therapy-NeckZ1	Drug_metabolism	N
chr1	191559355	191559356	AATAAAAATACACAGCAGAGATAAATTTGAATTTAAGATAA	AATAAAAATACACAGCAGAGTTAAATTTGAATTTAAGATAA	rs10801047	Crohns_disease	Autoimmune_disease	N
chr1	192536812	192536813	ATCTAAAACAACAGACAACTCAATATTCCTCCACAACAGGA	ATCTAAAACAACAGACAACTAAATATTCCTCCACAACAGGA	rs2816316	Celiac_disease	Autoimmune_disease	Y
chr1	193921547	193921548	CACTGTGGCAACAAAAAAGCCAGCATGGATTACAGCACCAA	CACTGTGGCAACAAAAAAGCTAGCATGGATTACAGCACCAA	rs606149	Major_depressive_disorder	Neurological_behavioral	Y
chr1	195531422	195531423	GAGGCTACTGTGAGTTTGATTGACACTCTGAAGCTAAAATA	GAGGCTACTGTGAGTTTGATCGACACTCTGAAGCTAAAATA	rs1890645	Neonatal_lupus	Autoimmune_disease	N
chr1	195914272	195914273	AAGAAGTACAGCACTTCATAATTACAGATAAGCCAAATGAT	AAGAAGTACAGCACTTCATAGTTACAGATAAGCCAAATGAT	rs7517337	Alzheimers_Total_ventricular_volume	Aging	N
chr1	196042661	196042662	TGTTACCAAATTGTTGGAAATGCTGAAGTTACCTTAGAATG	TGTTACCAAATTGTTGGAAAAGCTGAAGTTACCTTAGAATG	rs7512769	Biplolar_disorder_and_schizophrenia	Neurological_behavioral	N
chr1	196646175	196646176	CTCAAATTATTTTAAACACTTAGGTCGAAGAGGATGGAAAA	CTCAAATTATTTTAAACACTGAGGTCGAAGAGGATGGAAAA	rs1329424	Age-related_macular_degeneration	Aging	N
chr1	196679454	196679455	GCTGCAAACCCTACTGTCTCAGCGTATTGGTCTATTGCTAA	GCTGCAAACCCTACTGTCTCCGCGTATTGGTCTATTGCTAA	rs10737680	Age-related_macular_degeneration	Aging	Y
chr1	196686917	196686918	TTGCCCTGAGAAAATGCGAGGGGAAAGGACTCACAGCTACT	TTGCCCTGAGAAAATGCGAGAGGAAAGGACTCACAGCTACT	rs6677604	IgA_nepropathy	Kidney_lung_liver	N
chr1	196696932	196696933	ATCAGTGGTATAGCTGAGTGGCATGAGGTAGTCAGGGACTG	ATCAGTGGTATAGCTGAGTGACATGAGGTAGTCAGGGACTG	rs1410996	Age-related_macular_degeneration	Aging	N
chr1	196701050	196701051	ATTGGCTTTTTTCAATACTTGGTCTATAACTTTTGATAATT	ATTGGCTTTTTTCAATACTTCGTCTATAACTTTTGATAATT	rs380390	Age-related_macular_degeneration	Aging	N
chr1	196702809	196702810	TCTACTCCCAGAACTAAGAGCTTTAGAATACAGTCCCTGAA	TCTACTCCCAGAACTAAGAGTTTTAGAATACAGTCCCTGAA	rs1329428	Age-related_macular_degeneration	Aging	Y
chr1	196760416	196760417	CAGAATTTTGTCCCCCAAGTACTATGAACTTGAAGCAACAC	CAGAATTTTGTCCCCCAAGTGCTATGAACTTGAAGCAACAC	rs426736	Meningococcal_disease	Parasitic_bacterial_disease	N
chr1	196844592	196844593	ATTCTCTGACTGTGCCCCTTATCAGCAAAAAGAAGCTAGAG	ATTCTCTGACTGTGCCCCTTGTCAGCAAAAAGAAGCTAGAG	rs6428370	Acute_lymphoblastic_leukemia_childhood	Cancer	N
chr1	197325907	197325908	ACCTCCTTTTAGGCAAATGCTCTATAATTCAACACCTTTGA	ACCTCCTTTTAGGCAAATGCGCTATAATTCAACACCTTTGA	rs2786098	Asthma	Autoimmune_disease	Y
chr1	197727641	197727642	CTATTATGTATTTGACTCTCATAACAATTAGAGATATGCAG	CTATTATGTATTTGACTCTCGTAACAATTAGAGATATGCAG	rs1998598	Crohns_disease	Autoimmune_disease	N
chr1	197781197	197781198	GACCAGGCTGTTCATGAAGTCTCAGTGACCATGTCTTTTAA	GACCAGGCTGTTCATGAAGTTTCAGTGACCATGTCTTTTAA	rs12134279	Primary_biliary_cirrhosis	Autoimmune_disease	Y
chr1	198595505	198595506	GAGATAGAGAATAGTTGGGGGTGCTCTTTAGAAAGGATGAT	GAGATAGAGAATAGTTGGGGATGCTCTTTAGAAAGGATGAT	rs12127588	Mean_corpuscular_hemoglobin	Hematological_parameters	N
chr1	199356515	199356516	ACAGAGACTTTATCAAAAACATGATTACAGCCACATCTCAA	ACAGAGACTTTATCAAAAACCTGATTACAGCCACATCTCAA	rs16844716	Dialysis-related_mortality	Miscellaneous	Y
chr1	200007431	200007432	ACACAGGTCACTAAAACTGGAAAGTCTGTCGCTTAGATGAT	ACACAGGTCACTAAAACTGGGAAGTCTGTCGCTTAGATGAT	rs3790844	Pancreatic_cancer	Cancer	Y
chr1	200672905	200672906	CAAGTTTTTCCCTTCAATACGTCAAATGTTTACCACAATCT	CAAGTTTTTCCCTTCAATACTTCAAATGTTTACCACAATCT	rs7512898	PR_segment	Cardiovascular	N
chr1	200826768	200826769	GCTTTAAGATTTGTCATTGAAATAATGTTATAAAATGTGAC	GCTTTAAGATTTGTCATTGAGATAATGTTATAAAATGTGAC	rs2292096	Epilepsy	Neurological_behavioral	N
chr1	200877561	200877562	AATAGGTAAACAAAAGATAACTGCAGACATGGTACCAGGAA	AATAGGTAAACAAAAGATAAATGCAGACATGGTACCAGGAA	rs7554511	Ulcerative_colitis	Autoimmune_disease	Y
chr1	200892136	200892137	ACCCATTTCTGCCCAGGACTTGGACATATTGGGGCTTCGAT	ACCCATTTCTGCCCAGGACTCGGACATATTGGGGCTTCGAT	rs296547	Celiac_disease	Autoimmune_disease	Y
chr1	200935865	200935866	TTCTGGGGTAGAGCCACTTGTAAGCCGCCTTCTTGCCTATG	TTCTGGGGTAGAGCCACTTGCAAGCCGCCTTCTTGCCTATG	rs11584383	Crohns_disease	Autoimmune_disease	N
chr1	200935865	200935866	TTCTGGGGTAGAGCCACTTGTAAGCCGCCTTCTTGCCTATG	TTCTGGGGTAGAGCCACTTGCAAGCCGCCTTCTTGCCTATG	rs11584383	Ulcerative_colitis	Autoimmune_disease	N
chr1	200960306	200960307	CAGGGAGAAAAGAGGGAGCCGGTGAGCAGGGTGGCCTGGAG	CAGGGAGAAAAGAGGGAGCCAGTGAGCAGGGTGGCCTGGAG	rs2297909	Ankylosing_spondylitis	Autoimmune_disease	Y
chr1	201081942	201081943	TGCCAAAATTAGGCTTACCCCTCCTCAGCCCCATGACATTG	TGCCAAAATTAGGCTTACCCTTCCTCAGCCCCATGACATTG	rs2281845	Primary_tooth_development_time_to_first_tooth_eruption	Quantitative_traits	Y
chr1	201262431	201262432	CTAATAACCCTAATGACACTCTGTCCTCCTGCGGAGCCTGT	CTAATAACCCTAATGACACTTTGTCCTCCTGCGGAGCCTGT	rs860554	Panic_disorder	Neurological_behavioral	N
chr1	201952573	201952574	CACACTGCCGTTTCTAACATTTTCCGTGGCTTTCTAGATGA	CACACTGCCGTTTCTAACATCTTCCGTGGCTTTCTAGATGA	rs4950806	Serum_butyrylcholinesterase	Serum_metabolites	Y
chr1	203155881	203155882	CCTGTCCCACTCCACTCCCCGACGCGGCAAACCAGCCCTTT	CCTGTCCCACTCCACTCCCCCACGCGGCAAACCAGCCCTTT	rs4950928	YKL-40_levels	Serum_metabolites	Y
chr1	204112983	204112984	AACCCAGTTATCCGCCCCACGTTCTCCCAGCCACTCTGGAC	AACCCAGTTATCCGCCCCACATTCTCCCAGCCACTCTGGAC	rs3795578	Acetaminophen_hepatotoxicity	Drug_metabolism	Y
chr1	204572070	204572071	TGTTCTGGGTGCTAGGGAAAGAAGTGGACAAGACTCTGCTC	TGTTCTGGGTGCTAGGGAAAAAAGTGGACAAGACTCTGCTC	rs12143943	Cognitive_performance-PAL8	Neurological_behavioral	N
chr1	205235989	205235990	GAGAGTAGCTGTGATTACCCGCTTTTTGTCGGCGAGGACAC	GAGAGTAGCTGTGATTACCCACTTTTTGTCGGCGAGGACAC	rs1668873	Mean_platelet_volume	Hematological_parameters	Y
chr1	205237136	205237137	ACTAGGAAGGACTGGGGGCTTCCACCATTATGAAGCGGAAA	ACTAGGAAGGACTGGGGGCTCCCACCATTATGAAGCGGAAA	rs1668871	Platelet_count	Hematological_parameters	Y
chr1	205244952	205244953	TGATGGATTAACCCGAGACTGGACTTATTACTGCTCCTCTT	TGATGGATTAACCCGAGACTAGACTTATTACTGCTCCTCTT	rs1172130	Mean_platelet_volume	Hematological_parameters	Y
chr1	205676262	205676263	CACTATGTTGAAATTGGGTCTTTCTTCCCCAAAGATTGAAG	CACTATGTTGAAATTGGGTCCTTCTTCCCCAAAGATTGAAG	rs12748961	Basophil_count	Hematological_parameters	Y
chr1	205713377	205713378	GGCTTTGGGTTGTTCACAGTGGGATACAAATTCCTGCTTCA	GGCTTTGGGTTGTTCACAGTAGGATACAAATTCCTGCTTCA	rs823128	Parkinsons_disease	Aging	Y
chr1	205752664	205752665	AAAGAGAAAATTTTGCTTCAAAGAACTGGTTGTGTGGTTCC	AAAGAGAAAATTTTGCTTCAGAGAACTGGTTGTGTGGTTCC	rs947211	Parkinsons_disease	Aging	Y
chr1	205764639	205764640	TACGGGCTTAGACACAGACAGAGGTCAGAGGGAGGAGTGGG	TACGGGCTTAGACACAGACAAAGGTCAGAGGGAGGAGTGGG	rs823156	Parkinsons_disease	Aging	N
chr1	205896234	205896235	GTTTGTGGTTGAGACTAAGTGTGACAACAGTGGCACTTTGT	GTTTGTGGTTGAGACTAAGTATGACAACAGTGGCACTTTGT	rs11240594	Response_to_antipsychotic_therapy-survival	Drug_metabolism	N
chr1	206939903	206939904	GCCCAGGCAGAGCGTGAGGGGGACTAGTGTTTACTCAGCTC	GCCCAGGCAGAGCGTGAGGGAGACTAGTGTTTACTCAGCTC	rs3024505	Crohns_disease	Autoimmune_disease	Y
chr1	206939903	206939904	GCCCAGGCAGAGCGTGAGGGGGACTAGTGTTTACTCAGCTC	GCCCAGGCAGAGCGTGAGGGAGACTAGTGTTTACTCAGCTC	rs3024505	Type_1_diabetes	Diabetes	Y
chr1	206939903	206939904	GCCCAGGCAGAGCGTGAGGGGGACTAGTGTTTACTCAGCTC	GCCCAGGCAGAGCGTGAGGGAGACTAGTGTTTACTCAGCTC	rs3024505	Type_1_diabetes_autoantibodies	Diabetes	Y
chr1	206939903	206939904	GCCCAGGCAGAGCGTGAGGGGGACTAGTGTTTACTCAGCTC	GCCCAGGCAGAGCGTGAGGGAGACTAGTGTTTACTCAGCTC	rs3024505	Ulcerative_colitis	Autoimmune_disease	Y
chr1	206943967	206943968	GGCCTGACTGAAGCTCTGGGCTCCTTTTATGAAGAGAGAGG	GGCCTGACTGAAGCTCTGGGATCCTTTTATGAAGAGAGAGG	rs3024493	Ulcerative_colitis	Autoimmune_disease	Y
chr1	206944644	206944645	CCTGCAATCAGGAAGCAGAGTCTCCCTTCCCTTAATCATGC	CCTGCAATCAGGAAGCAGAGCCTCCCTTCCCTTAATCATGC	rs1518111	Behcets_disease	Autoimmune_disease	Y
chr1	206946633	206946634	GCAAACTGAGGCACAGAGATATTACATCACCTGTACAAGGG	GCAAACTGAGGCACAGAGATGTTACATCACCTGTACAAGGG	rs1800871	Behcets_disease	Autoimmune_disease	Y
chr1	207269857	207269858	ACTATGACTTCTATACTCGTTTCTCTCAGGGGACTGTGACC	ACTATGACTTCTATACTCGTCTCTCTCAGGGGACTGTGACC	rs3813948	Plasma_C4b_binding_protein_levels	Serum_metabolites	Y
chr1	207652175	207652176	AACCTGAGAAATCTCTGATTATAAAGTTGAGTATATTGTTT	AACCTGAGAAATCTCTGATTGTAAAGTTGAGTATATTGTTT	rs17045328	Type_2_diabetes	Diabetes	N
chr1	207784967	207784968	TCTGGTAAGCATAAGATATAACAAAGGAAATTGCCCCATAT	TCTGGTAAGCATAAGATATAGCAAAGGAAATTGCCCCATAT	rs3818361	Alzheimers_disease	Aging	N
chr1	207786288	207786289	TGCCTGCAGCCCAACAGATGACAGTGTGCTTAACAGCTCTG	TGCCTGCAGCCCAACAGATGGCAGTGTGCTTAACAGCTCTG	rs6701713	Alzheimers_disease_late_onset	Aging	Y
chr1	207803594	207803595	TGTCAGAAATAGTGAAATGTGTTAAGGCATGGACATCTGCC	TGTCAGAAATAGTGAAATGTATTAAGGCATGGACATCTGCC	rs12034383	Erythrocyte_sedimentation_rate	Hematological_parameters	Y
chr1	207872289	207872290	TGGGTCAAGGAGATGGTGGCTATTTTGTGACCACCTTTTTC	TGGGTCAAGGAGATGGTGGCCATTTTGTGACCACCTTTTTC	rs7527798	Erythrocyte_sedimentation_rate	Hematological_parameters	Y
chr1	207875174	207875175	CAGGGCAGTGCACACATAAAGAGTATGCCGTTCACTGGATG	CAGGGCAGTGCACACATAAATAGTATGCCGTTCACTGGATG	rs4844614	LDL_cholesterol	Serum_metabolites	N
chr1	208024819	208024820	GGCATGCAGAGTGAGAAGGGCCACTGATCCCAGGAAGATCA	GGCATGCAGAGTGAGAAGGGTCACTGATCCCAGGAAGATCA	rs12731740	RR_interval	Cardiovascular	N
chr1	208128721	208128722	ATTATGGCCATACTACGGGGGAAGTATTATTAGACATATTT	ATTATGGCCATACTACGGGGAAAGTATTATTAGACATATTT	rs2745967	RR_interval	Cardiovascular	Y
chr1	208757585	208757586	GTCCCTGGGTGAGCTGGCTGGATGACCCTCAGGTAGAACTG	GTCCCTGGGTGAGCTGGCTGCATGACCCTCAGGTAGAACTG	rs17259784	Cardiac_hypertrophy	Cardiovascular	Y
chr1	209727256	209727257	TCATGAATAACCATATTTTATAATTCAATCTATCCAGAATG	TCATGAATAACCATATTTTAAAATTCAATCTATCCAGAATG	rs12130212	Obesity_extreme	Quantitative_traits	Y
chr1	209988046	209988047	TGCAAGAGACATAGAATAAGAGTAGGAAGAGTGCTTCATCA	TGCAAGAGACATAGAATAAGCGTAGGAAGAGTGCTTCATCA	rs10863790	Cleft_lip	Miscellaneous	Y
chr1	209989269	209989270	GGCCTGAAGTAATACCCCAGAATGTGAACATGTGTGACCAT	GGCCTGAAGTAATACCCCAGGATGTGAACATGTGTGACCAT	rs642961	Nonsyndromic_cleft_lip_with_or_without_cleft_palate	Miscellaneous	Y
chr1	213855587	213855588	GCCTGTATAAATCCTTCAAAGTCCATTCTTCTCCGTCCCTC	GCCTGTATAAATCCTTCAAAATCCATTCTTCTCCGTCCCTC	rs17706439	RR_interval	Cardiovascular	N
chr1	214159255	214159256	TTAAGGTGTGGAAAGGTATATAGCCCTTACTCCTACCAGTT	TTAAGGTGTGGAAAGGTATACAGCCCTTACTCCTACCAGTT	rs340874	Fasting_plasma_glucose	Serum_metabolites	Y
chr1	214159255	214159256	TTAAGGTGTGGAAAGGTATATAGCCCTTACTCCTACCAGTT	TTAAGGTGTGGAAAGGTATACAGCCCTTACTCCTACCAGTT	rs340874	Insulin_resistance	Serum_metabolites	Y
chr1	216716536	216716537	GTTCTGATATTGCCTGCAGCACTGTACTATCCATCCATTAA	GTTCTGATATTGCCTGCAGCGCTGTACTATCCATCCATTAA	rs12757165	Cardiac_hypertrophy	Cardiovascular	Y
chr1	217058478	217058479	CAGAGCAGATTTAAGGAAGGCAGCAAGATACATGACAGAAA	CAGAGCAGATTTAAGGAAGGTAGCAAGATACATGACAGAAA	rs1436900	Optic_disc_size_cup	Quantitative_traits	Y
chr1	217527023	217527024	CCTTTGTACTTGCTGACACACTTTTCCAGATATCGATGAGG	CCTTTGTACTTGCTGACACAGTTTTCCAGATATCGATGAGG	rs1497828	Dialysis-related_mortality	Miscellaneous	N
chr1	218705813	218705814	AAATCAGTATCTCGTTTCGCTTTAAGGGCATTTAAACCTGG	AAATCAGTATCTCGTTTCGCATTAAGGGCATTTAAACCTGG	rs1018040	ADHD	Neurological_behavioral	N
chr1	218705813	218705814	AAATCAGTATCTCGTTTCGCTTTAAGGGCATTTAAACCTGG	AAATCAGTATCTCGTTTCGCATTAAGGGCATTTAAACCTGG	rs1018040	ADHD-Hyperactive-impulsive_symptoms	Neurological_behavioral	N
chr1	218860067	218860068	AAAGGAAAAGAGCTAAATGACATGCCAAACTTCTGGCTCCA	AAAGGAAAAGAGCTAAATGATATGCCAAACTTCTGGCTCCA	rs993925	FEV1/FVC	Kidney_lung_liver	Y
chr1	219644223	219644224	TGCTGAGAGCCAACTGTCCAATGGATGAACATGAGAAAGAA	TGCTGAGAGCCAACTGTCCAGTGGATGAACATGAGAAAGAA	rs2605100	Adiposity	Quantitative_traits	N
chr1	219750716	219750717	CTGTTTGCATAGGCTTTTTTGTGTGTGGGCAGCTGAGTGTT	CTGTTTGCATAGGCTTTTTTTTGTGTGGGCAGCTGAGTGTT	rs4846567	Waist-hip_ratio	Quantitative_traits	Y
chr1	220914919	220914920	CTCAGGGATGTTTGTCAGTAGCTGGGAATTGAAGACTTAGG	CTCAGGGATGTTTGTCAGTATCTGGGAATTGAAGACTTAGG	rs337161	Response_to_antipsychotic_therapy_extrapyramidal_side_effects	Drug_metabolism	N
chr1	220929355	220929356	TGCTGGAGCTTCCAGAGCTTTTCAAGTTGACTCTGCGGCCT	TGCTGGAGCTTCCAGAGCTTCTCAAGTTGACTCTGCGGCCT	rs1494373	Response_to_antipsychotic_therapy_extrapyramidal_side_effects	Drug_metabolism	N
chr1	220977332	220977333	CACACTATTGGAGTTAAAATTCTGAGCTCATGATCATCCAA	CACACTATTGGAGTTAAAATGCTGAGCTCATGATCATCCAA	rs6693017	Monocyte_early_outgrowth_colony_forming_units	Hematological_parameters	Y
chr1	221010204	221010205	ATCGGCGGCAATGGTTCTATCTAATGCCCAGATCCTGGTTT	ATCGGCGGCAATGGTTCTATTTAATGCCCAGATCCTGGTTT	rs12073837	F-cell_distribution	Hematological_parameters	N
chr1	221028507	221028508	TCACATCAAGTAAAATGGGGTATCCATTTACCAAGCATTTA	TCACATCAAGTAAAATGGGGCATCCATTTACCAAGCATTTA	rs11118620	Heart_failure	Cardiovascular	N
chr1	221551538	221551539	TAAAAATACTGATAATAAGACAATGGAAGAAGCAGTAAGCA	TAAAAATACTGATAATAAGAAAATGGAAGAAGCAGTAAGCA	rs12733856	Heart_failure_motality-AA	Cardiovascular	N
chr1	221617075	221617076	GCGAGACTCCGTCCCCCCCCAAAAAAAATTAGATCAGTCAT	GCGAGACTCCGTCCCCCCCCCAAAAAAATTAGATCAGTCAT	rs12032381	Dupuytrens_disease	Miscellaneous	N
chr1	222045445	222045446	CCATTGCTAGTAAAGATCCTGGCAGTTCTTTGCCTAATGGC	CCATTGCTAGTAAAGATCCTTGCAGTTCTTTGCCTAATGGC	rs6691170	Colorectal_cancer	Cancer	N
chr1	222164947	222164948	GGGGAGCTATCTGATCATATAAATATGGAATCTAGAGATGC	GGGGAGCTATCTGATCATATGAATATGGAATCTAGAGATGC	rs6687758	Colorectal_cancer	Cancer	Y
chr1	222164947	222164948	GGGGAGCTATCTGATCATATAAATATGGAATCTAGAGATGC	GGGGAGCTATCTGATCATATGAATATGGAATCTAGAGATGC	rs6687758	Progressive_supranuclear_palsy	Aging	Y
chr1	222271766	222271767	CAGATTCAGTTAGTTTGTACCGAAAGAGCCATTCATAGAAT	CAGATTCAGTTAGTTTGTACTGAAAGAGCCATTCATAGAAT	rs873549	Keloid	Miscellaneous	Y
chr1	222823528	222823529	AATAGTTATGCTGAGAAGTTATTTTTTGTCATAGTGCAAGA	AATAGTTATGCTGAGAAGTTCTTTTTTGTCATAGTGCAAGA	rs17465637	Coronary_heart_disease	Cardiovascular	N
chr1	222823528	222823529	AATAGTTATGCTGAGAAGTTATTTTTTGTCATAGTGCAAGA	AATAGTTATGCTGAGAAGTTCTTTTTTGTCATAGTGCAAGA	rs17465637	Myocardial_infarction	Cardiovascular	N
chr1	224538939	224538940	TTGTATTTCCTACTCCATCTCGGGGAATACATGTGAGATGA	TTGTATTTCCTACTCCATCTTGGGGAATACATGTGAGATGA	rs11579964	Major_depressive_disorder	Neurological_behavioral	N
chr1	226564690	226564691	TGAAGGACTATTATTCTCCTTTCAACATTTGGTAGTATGTT	TGAAGGACTATTATTCTCCTCTCAACATTTGGTAGTATGTT	rs3219090	Melanoma	Cancer	N
chr1	227797949	227797950	TATTTCCAGCCCCTATCATCACTAAGTTAGTCAATAACGTT	TATTTCCAGCCCCTATCATCGCTAAGTTAGTCAATAACGTT	rs1390401	Height	Quantitative_traits	N
chr1	228996621	228996622	CCTTAGCCACCTCGTGGAAATTGGGAGAGAAGAAATGTGTG	CCTTAGCCACCTCGTGGAAACTGGGAGAGAAGAAATGTGTG	rs801112	Endometriosis	Miscellaneous	Y
chr1	228997834	228997835	ATTCTGCCCTTTCTGACCCATGTCCCATATTTAAAGGCTTC	ATTCTGCCCTTTCTGACCCAGGTCCCATATTTAAAGGCTTC	rs801114	Basal_cell_carcinoma	Cancer	Y
chr1	230294915	230294916	GTGGGAAAGGACGCTGTACCCCTGCCCTATTGGCTGCACCC	GTGGGAAAGGACGCTGTACCTCTGCCCTATTGGCTGCACCC	rs2144300	HDL_cholesterol	Serum_metabolites	Y
chr1	230294915	230294916	GTGGGAAAGGACGCTGTACCCCTGCCCTATTGGCTGCACCC	GTGGGAAAGGACGCTGTACCTCTGCCCTATTGGCTGCACCC	rs2144300	Triglycerides	Serum_metabolites	Y
chr1	230295690	230295691	GTGCCTTCTGGGACTGCCAAGAGTTGCCAAGGGGAGTGGGG	GTGCCTTCTGGGACTGCCAAAAGTTGCCAAGGGGAGTGGGG	rs4846914	HDL_cholesterol	Serum_metabolites	Y
chr1	230295690	230295691	GTGCCTTCTGGGACTGCCAAGAGTTGCCAAGGGGAGTGGGG	GTGCCTTCTGGGACTGCCAAAAGTTGCCAAGGGGAGTGGGG	rs4846914	Triglycerides	Serum_metabolites	Y
chr1	230304987	230304988	CCCCAGATTGGAAGAAGGCAAGTTTAATGTTCTTAATGATG	CCCCAGATTGGAAGAAGGCAGGTTTAATGTTCTTAATGATG	rs10489615	HDL_cholesterol	Serum_metabolites	Y
chr1	230674825	230674826	TGTGGGATACTGGTTTTCATTCCGGATCCCAACTTCAAGGC	TGTGGGATACTGGTTTTCATCCCGGATCCCAACTTCAAGGC	rs701157	ADHD	Neurological_behavioral	N
chr1	231816841	231816842	CCATCTGTAGCTAGCAGCACCCTTGAGGGGGGCTCAGATGG	CCATCTGTAGCTAGCAGCACTCTTGAGGGGGGCTCAGATGG	rs12042938	DISC1	Neurological_behavioral	Y
chr1	231844346	231844347	ATCACGTGATTACTGTGGGAAGAATTGTCACTATCATTGGT	ATCACGTGATTACTGTGGGACGAATTGTCACTATCATTGGT	rs12044355	Alzheimers_disease	Aging	N
chr1	231899703	231899704	AAACATAGCACAACATATATTAGGATCAGTTACTCATTTTC	AAACATAGCACAACATATATGAGGATCAGTTACTCATTTTC	rs2793086	Response_to_CLL_treatment	Drug_metabolism	Y
chr1	232155150	232155151	GACCGCCTGACAAGACAAATTACTGGAGAGTCTTCAAAGAC	GACCGCCTGACAAGACAAATGACTGGAGAGTCTTCAAAGAC	rs16856202	Amyotrophic_lateral_sclerosis-susceptibilty	Aging	Y
chr1	232246026	232246027	CAATTCTCAGGGCGCTTGTCGTGTTATCATGGAGTGCTGAA	CAATTCTCAGGGCGCTTGTCATGTTATCATGGAGTGCTGAA	rs10746514	Response_to_statin_therapy_LDL_sum	Drug_metabolism	Y
chr1	232519149	232519150	TCACAGCGCCCTGGTGCCGGAAGCGTGGTATGGGGGTGGCT	TCACAGCGCCCTGGTGCCGGCAGCGTGGTATGGGGGTGGCT	rs669408	Immunoglobulin_A	Autoimmune_disease	Y
chr1	233340153	233340154	TACTTTGTTACAGCGGCTCTAGGAAGTATTACGCTTCCTAG	TACTTTGTTACAGCGGCTCTGGGAAGTATTACGCTTCCTAG	rs12027542	Type_2_diabetes	Diabetes	Y
chr1	233643855	233643856	ACGCTGTCATCTTCGCAGGGGCTCAGCAGCTGAGCCCTAGA	ACGCTGTCATCTTCGCAGGGCCTCAGCAGCTGAGCCCTAGA	rs10910200	Diabetic_retinopathy	Diabetes	N
chr1	234583617	234583618	AAACTTATACTGGAATCTTGCAATCTATTTCTAATATTCTG	AAACTTATACTGGAATCTTGTAATCTATTTCTAATATTCTG	rs10489896	Cognitive_performance-F2	Neurological_behavioral	N
chr1	234726011	234726012	TGTAGATTTTATTAGTTCCCAGAGCCATTAAGTTCCCTTTA	TGTAGATTTTATTAGTTCCCCGAGCCATTAAGTTCCCTTTA	rs744487	LDL_cholesterol	Serum_metabolites	Y
chr1	234984987	234984988	AAGGGACATTAAGTATCAGGGCTTGCCTAAAGATGCAAAAA	AAGGGACATTAAGTATCAGGACTTGCCTAAAGATGCAAAAA	rs2069084	HIV_progression	Viral_disease	Y
chr1	235600128	235600129	AAGTGGACTTCACACTTAAATGGCACATTAATAGAGTAAAA	AAGTGGACTTCACACTTAAACGGCACATTAATAGAGTAAAA	rs6429082	Adiposity	Quantitative_traits	N
chr1	235720897	235720898	GCTAAACTGTCACGATAGCTCTCTTCCCATTGATCAGTTTA	GCTAAACTGTCACGATAGCTTTCTTCCCATTGATCAGTTTA	rs291353	Aging_traits-age_at_natural_menopause	Aging	Y
chr1	236179868	236179869	AATCTGGCTGTTCGTGGCTGACCCATCCTCATCATCACCCA	AATCTGGCTGTTCGTGGCTGGCCCATCCTCATCATCACCCA	rs3768080	Cutaneous_nevi	Miscellaneous	Y
chr1	236313126	236313127	GGCTCATGGCCAGCCAGAGTTGTGTGTGCACCTAGGTGTGC	GGCTCATGGCCAGCCAGAGTCGTGTGTGCACCTAGGTGTGC	rs7520258	Working_memory	Neurological_behavioral	Y
chr1	237266602	237266603	GTTGCGTGAGTCATGGCATCACCTACAACGGAAGCTGAAAA	GTTGCGTGAGTCATGGCATCGCCTACAACGGAAGCTGAAAA	rs7554607	Acute_lymphoblastic_leukemia_childhood	Cancer	N
chr1	237911003	237911004	TTGAATGGGTTTATTTGGTGCTTTTCATAGTAACAGCATTT	TTGAATGGGTTTATTTGGTGTTTTTCATAGTAACAGCATTT	rs2819770	Exercise_treadmill_test_traits	Miscellaneous	Y
chr1	237990121	237990122	ATGGTGCTCTTATTTTATGCATGAAGTAACTGAGCCACAAT	ATGGTGCTCTTATTTTATGCGTGAAGTAACTGAGCCACAAT	rs2819742	Response_to_cerivastatin	Drug_metabolism	N
chr1	238103500	238103501	GAGGCTGGAGGCACAGACGGCCCTGACTGGGAGTTGTACTT	GAGGCTGGAGGCACAGACGGTCCTGACTGGGAGTTGTACTT	rs2499604	NAFLDH	Kidney_lung_liver	N
chr1	239436541	239436542	ATAGTTTTCTTGAGCCTCCAATCTAAAAGAGAGCCTGTGAT	ATAGTTTTCTTGAGCCTCCATTCTAAAAGAGAGCCTGTGAT	rs2820037	Hypertension	Cardiovascular	N
chr1	239601968	239601969	CTTTCATGGACTACAAAAAGATTTAAGAGCTCTATCTGTTA	CTTTCATGGACTACAAAAAGCTTTAAGAGCTCTATCTGTTA	rs6677208	Platelet_count	Hematological_parameters	N
chr1	240445595	240445596	TTAGTTCAGGTCTATCTAAATCCAAAACACAAGGTCTAAGT	TTAGTTCAGGTCTATCTAAACCCAAAACACAAGGTCTAAGT	rs17672135	Coronary_heart_disease	Cardiovascular	Y
chr1	241878546	241878547	AACCAAACTAATTACAGTTATTTAAAGATCTCCATACTGAA	AACCAAACTAATTACAGTTAGTTAAAGATCTCCATACTGAA	rs12569163	Radiation_response	Miscellaneous	Y
chr1	243608966	243608967	ATAAACAACACCCAAAATACATCTTTTATTGCACCCAATTT	ATAAACAACACCCAAAATACGTCTTTTATTGCACCCAATTT	rs6703335	Schizophrenia	Neurological_behavioral	N
chr1	243943083	243943084	AGAGGTAGGAAAGTATATGACGAGACTGGAATATCTTGTTG	AGAGGTAGGAAAGTATATGAAGAGACTGGAATATCTTGTTG	rs4132509	RR_interval	Cardiovascular	N
chr1	244173871	244173872	ATCTACAGTGGATAACCAACCGAAACAGAACAACAATTCCT	ATCTACAGTGGATAACCAACAGAAACAGAACAACAATTCCT	rs10927101	Diabetic_retinopathy	Diabetes	Y
chr1	244176423	244176424	TCACCCTGGGAAGATGGTTGGTTCTATATTTTATTTCCATT	TCACCCTGGGAAGATGGTTGTTTCTATATTTTATTTCCATT	rs476141	Diabetic_retinopathy	Diabetes	N
chr1	245804663	245804664	TTTTGACCTTTGTGTACCTGAATATTTATATTTTTCTCCAG	TTTTGACCTTTGTGTACCTGGATATTTATATTTTTCTCCAG	rs10924270	Longevity	Aging	N
chr1	247348188	247348189	CAAGGGCAGCTGTGTTTACTCGTCTTGTGAATGGTCAACCC	CAAGGGCAGCTGTGTTTACTTGTCTTGTGAATGGTCAACCC	rs3738443	Alcohol_dependence	Neurological_behavioral	Y
chr1	247600300	247600301	AAAATTCAGGGAGCCTCATAACTTTGTCCAAGGACACTCAG	AAAATTCAGGGAGCCTCATACCTTTGTCCAAGGACACTCAG	rs1539019	Fibrinogen	Serum_metabolites	N
chr1	247601594	247601595	GGTCACTACTTAGTCTTTCCTGCTAATGTTATAGCTTCCCC	GGTCACTACTTAGTCTTTCCCGCTAATGTTATAGCTTCCCC	rs12239046	C-reactive_protein	Serum_metabolites	Y
chr1	247675558	247675559	CACGCTTTATTTCATTATGCCGATCTTCAATCTCTGATACC	CACGCTTTATTTCATTATGCTGATCTTCAATCTCTGATACC	rs7550918	Platelet_count	Hematological_parameters	N
chr1	247689531	247689532	AGTTTCTGAATTCTTGCATTCCTTTCTTACCATGAGAAGCT	AGTTTCTGAATTCTTGCATTTCTTTCTTACCATGAGAAGCT	rs1881797	Acute_lymphoblastic_leukemia_childhood	Cancer	N
chr1	248046271	248046272	GGTTCTTTCTCTTTCATACACAAAAATATTAGTAAAAAGAA	GGTTCTTTCTCTTTCATACATAAAAATATTAGTAAAAAGAA	rs11204538	Mean_corpuscular_volume	Hematological_parameters	Y
chr1	248496862	248496863	ATGTAGCCCATTCCTTTATTATACTTGTGATAACAAAAAAA	ATGTAGCCCATTCCTTTATTGTACTTGTGATAACAAAAAAA	rs4481887	Asparagus_anosmia	Miscellaneous	N
chr10	566378	566379	TTTAAAGTAATTTCTGCATACAAAAAAAATTCTATATCCAC	TTTAAAGTAATTTCTGCATATAAAAAAAATTCTATATCCAC	rs11252926	Alzheimers_disease	Aging	Y
chr10	1156164	1156165	CCCTCACCGGCCTGGCGGTTTCTCAGCTGTGCGCATGCAGG	CCCTCACCGGCCTGGCGGTTCCTCAGCTGTGCGCATGCAGG	rs10794720	Creatinine	Serum_metabolites	Y
chr10	1406363	1406364	GTCTTCTGGGCTGGCTCCTGTTTTAAGTGAGGCTGTGTCTC	GTCTTCTGGGCTGGCTCCTGCTTTAAGTGAGGCTGTGTCTC	rs11250464	Radiation_response	Miscellaneous	N
chr10	1630820	1630821	AACCTTTCTATGCCTGATACCGAGCTCGGAATTTTGGCCTA	AACCTTTCTATGCCTGATACTGAGCTCGGAATTTTGGCCTA	rs2999399	COPD	Kidney_lung_liver	N
chr10	1676530	1676531	CCTAAAGAAAACCACAGCGGTTGTTTTCCCAGGACTCTCCA	CCTAAAGAAAACCACAGCGGGTGTTTTCCCAGGACTCTCCA	rs6560749	Adiposity	Quantitative_traits	N
chr10	1676530	1676531	CCTAAAGAAAACCACAGCGGTTGTTTTCCCAGGACTCTCCA	CCTAAAGAAAACCACAGCGGGTGTTTTCCCAGGACTCTCCA	rs6560749	BMI	Quantitative_traits	N
chr10	2532018	2532019	CGTGTGGATACGCTTCCCCAGGATAGGACTGCAGGGATCTG	CGTGTGGATACGCTTCCCCACGATAGGACTGCAGGGATCTG	rs729397	Response_to_statin_therapy-chol_sum	Drug_metabolism	N
chr10	3284006	3284007	CAAAGGACTCATGCTCCTCTATTGCACGAATTTGTCTTTTC	CAAAGGACTCATGCTCCTCTGTTGCACGAATTTGTCTTTTC	rs2764980	ADHD	Neurological_behavioral	Y
chr10	3516104	3516105	TGATATTAGAGACGATCTGACTGTTCCTCACTGTTAGGCTG	TGATATTAGAGACGATCTGAATGTTCCTCACTGTTAGGCTG	rs2165468	Bone_mineral_density-femoral_neck	Radiographic_parameters	Y
chr10	3862541	3862542	CTTTCAGAGGTGACAGGAGTCAAGTAAGTGAGTTTATGATG	CTTTCAGAGGTGACAGGAGTTAAGTAAGTGAGTTTATGATG	rs6601764	Crohns_disease	Autoimmune_disease	Y
chr10	4655564	4655565	TGGTACCACGTGAAAGAAACAATTGCCTAATTCAGAGTCAA	TGGTACCACGTGAAAGAAACGATTGCCTAATTCAGAGTCAA	rs10458787	BMI	Quantitative_traits	N
chr10	4719795	4719796	AATGTTGCATGTGAAGCTCCATAATCATTCTTTTGTGTTAA	AATGTTGCATGTGAAGCTCCGTAATCATTCTTTTGTGTTAA	rs1391511	Neonatal_lupus	Autoimmune_disease	Y
chr10	5886733	5886734	CTGTGTAGTCATTTGCCCTACGGCGACACAGGCAGCCTGAA	CTGTGTAGTCATTTGCCCTATGGCGACACAGGCAGCCTGAA	rs2380205	Breast_cancer	Cancer	Y
chr10	6097282	6097283	AGTTTCAATCCTAAGTGCGATTTGGAAGTATTCAAGGAACT	AGTTTCAATCCTAAGTGCGACTTGGAAGTATTCAAGGAACT	rs12722495	Type_1_diabetes_autoantibodies	Diabetes	Y
chr10	6098823	6098824	CATGGGAGACAAGGACATTGTTTGAGGGGAAAATTCCTACA	CATGGGAGACAAGGACATTGCTTGAGGGGAAAATTCCTACA	rs706779	Vitiligo	Miscellaneous	Y
chr10	6098948	6098949	CCTCTCTCCCTGGAATGTCACTGATGGAAATTTACCAGTCC	CCTCTCTCCCTGGAATGTCATTGATGGAAATTTACCAGTCC	rs706778	Rheumatoid_arthritis	Autoimmune_disease	Y
chr10	6099044	6099045	TCAGTAGATCTTACCACATATGACTTGTGTTACCATGACTA	TCAGTAGATCTTACCACATACGACTTGTGTTACCATGACTA	rs2104286	Multiple_sclerosis	Autoimmune_disease	Y
chr10	6101712	6101713	TCTCTCTCCCTGGAATCTCATTGATGGAAATTTACTGGTCC	TCTCTCTCCCTGGAATCTCACTGATGGAAATTTACTGGTCC	rs3118470	Alopecia_areata	Miscellaneous	N
chr10	6102011	6102012	TCCCTCCAAGACCACTCAGACCCTTGGATAAGTCACCAATA	TCCCTCCAAGACCACTCAGATCCTTGGATAAGTCACCAATA	rs12722489	Crohns_disease	Autoimmune_disease	N
chr10	6102011	6102012	TCCCTCCAAGACCACTCAGACCCTTGGATAAGTCACCAATA	TCCCTCCAAGACCACTCAGATCCTTGGATAAGTCACCAATA	rs12722489	Multiple_sclerosis	Autoimmune_disease	N
chr10	6110828	6110829	TCTCCTTTATCTTGTACACACGGACCTGAAATGTCCACATG	TCTCCTTTATCTTGTACACATGGACCTGAAATGTCCACATG	rs7090512	Multiple_sclerosis	Autoimmune_disease	Y
chr10	6123494	6123495	TAGCTAACGTGTTGGAAGTCCCCATAAGGCACATGAGCTGC	TAGCTAACGTGTTGGAAGTCTCCATAAGGCACATGAGCTGC	rs12251307	Type_1_diabetes	Diabetes	N
chr10	6390449	6390450	TTCCTAACCCTTGGTCTCTCGGAATGCTATTTTTTAGGCTA	TTCCTAACCCTTGGTCTCTCAGAATGCTATTTTTTAGGCTA	rs947474	Type_1_diabetes	Diabetes	Y
chr10	6393259	6393260	TGGAAGGAATGAGAGAATTACAGTACCACCATTAGGTGACA	TGGAAGGAATGAGAGAATTAGAGTACCACCATTAGGTGACA	rs4750316	Rheumatoid_arthritis	Autoimmune_disease	N
chr10	8093033	8093034	CCCCAGAAAGCCGCGCCTCCGCTCTGCGCCATGGCCTCTGC	CCCCAGAAAGCCGCGCCTCCTCTCTGCGCCATGGCCTCTGC	rs501764	Hodgkins_lymphoma	Cancer	Y
chr10	8150712	8150713	AAATACATACATAGATTAAGCGGGCAAATTTCCAGAAAAAC	AAATACATACATAGATTAAGAGGGCAAATTTCCAGAAAAAC	rs10508343	Response_to_treatment_for_acute_lymphoblastic_leukemia	Drug_metabolism	N
chr10	8701218	8701219	GAGAAAAAGTTAGATTCTTAGATTCCATGATTTTATATTTC	GAGAAAAAGTTAGATTCTTAAATTCCATGATTTTATATTTC	rs10795668	Colorectal_cancer	Cancer	N
chr10	8972017	8972018	CAAGGCCTTGGAATGTTGGCGTAACAGGAAAAAGGGTGTGG	CAAGGCCTTGGAATGTTGGCATAACAGGAAAAAGGGTGTGG	rs10508372	Asthma	Autoimmune_disease	N
chr10	11000338	11000339	AAACGGTGGAGTCAGGGAGAGGGAAGTGAGAAACCCAGCCA	AAACGGTGGAGTCAGGGAGATGGAAGTGAGAAACCCAGCCA	rs62209	Alzheimers_disease_late_onset	Aging	Y
chr10	12277991	12277992	GGAATCTTGTCAGCAAGTCACTCTGAAAAAAGGAATGTTTA	GGAATCTTGTCAGCAAGTCATTCTGAAAAAAGGAATGTTTA	rs7068966	FEV1/FVC	Kidney_lung_liver	Y
chr10	12314996	12314997	CTTCAAGTAATTGCACCCTCACAAACTTGGGATCGCATACA	CTTCAAGTAATTGCACCCTCGCAAACTTGGGATCGCATACA	rs10906115	Type_2_diabetes	Diabetes	N
chr10	12328009	12328010	ACAATGTTGGGAATTTTTTCATATTTCTTGGCCATTTATAT	ACAATGTTGGGAATTTTTTCGTATTTCTTGGCCATTTATAT	rs12779790	Type_2_diabetes	Diabetes	N
chr10	13103284	13103285	ACAGAACTGCTGTTACTGCAGTGGGCTTCCGGTGATGATCT	ACAGAACTGCTGTTACTGCAATGGGCTTCCGGTGATGATCT	rs525455	Platelet_aggregation-ADP	Hematological_parameters	N
chr10	13155725	13155726	AAAATCCTCTGTAGTATAGATGGTCACTTTCGATGAGTCAG	AAAATCCTCTGTAGTATAGACGGTCACTTTCGATGAGTCAG	rs1561570	Pagets_disease	Aging	Y
chr10	13755543	13755544	GGCACTTGCAAATCTTTAGACGGATTTACATTTTCAGCAAA	GGCACTTGCAAATCTTTAGATGGATTTACATTTTCAGCAAA	rs1541010	RR_interval	Cardiovascular	Y
chr10	15561542	15561543	TTGAAATCATCTAGGGGATATTTGAGAGGTAGCACTCGAAC	TTGAAATCATCTAGGGGATACTTGAGAGGTAGCACTCGAAC	rs7077361	Parkinsons_disease	Aging	N
chr10	16299950	16299951	TCAAGATACGTTATAGGAGACCGTGATGCATAATAGACGCT	TCAAGATACGTTATAGGAGATCGTGATGCATAATAGACGCT	rs10508503	Obesity	Quantitative_traits	Y
chr10	16997890	16997891	TTCCTCTTGTTCACTGCAAGGTATCAACTGAGCAGGACGCA	TTCCTCTTGTTCACTGCAAGATATCAACTGAGCAGGACGCA	rs10508517	Diastolic_blood_pressure	Cardiovascular	Y
chr10	17130692	17130693	TTCTGTATGTGAAATTGTAAAGAATTCCAGAACTTCTGCCA	TTCTGTATGTGAAATTGTAAGGAATTCCAGAACTTCTGCCA	rs11254363	Vitamin_B12	Serum_metabolites	Y
chr10	17142525	17142526	AGTCCACCAGACCAAGGTATGTCAAATATATAACTGACATT	AGTCCACCAGACCAAGGTATTTCAAATATATAACTGACATT	rs6602175	Alzheimers-Whole-brain_volume	Aging	Y
chr10	17388142	17388143	GAGCTGCAAGAAGCTCAAGTCACATATGGAGGTTCCTTTGA	GAGCTGCAAGAAGCTCAAGTTACATATGGAGGTTCCTTTGA	rs359312	Response_to_treatment_for_acute_lymphoblastic_leukemia	Drug_metabolism	Y
chr10	18397246	18397247	TCTCTCCTTCTTTACGACTGGAAAAATTGCCTTTTTAATTT	TCTCTCCTTCTTTACGACTGCAAAAATTGCCTTTTTAATTT	rs17661538	Response_to_antipsychotic_therapy-MAP	Drug_metabolism	N
chr10	18419971	18419972	CTGCATATTGTCCTTCTCCGGTGTTTATAGCTCAGTACTCT	CTGCATATTGTCCTTCTCCGCTGTTTATAGCTCAGTACTCT	rs4373814	Blood_pressure	Cardiovascular	N
chr10	18419971	18419972	CTGCATATTGTCCTTCTCCGGTGTTTATAGCTCAGTACTCT	CTGCATATTGTCCTTCTCCGCTGTTTATAGCTCAGTACTCT	rs4373814	Diastolic_blood_pressure	Cardiovascular	N
chr10	18419971	18419972	CTGCATATTGTCCTTCTCCGGTGTTTATAGCTCAGTACTCT	CTGCATATTGTCCTTCTCCGCTGTTTATAGCTCAGTACTCT	rs4373814	Systolic_blood_pressure	Cardiovascular	N
chr10	18708797	18708798	ATTAGTATTGTTATTTTCCTATGTTAATATTGATTTCAGCA	ATTAGTATTGTTATTTTCCTTTGTTAATATTGATTTCAGCA	rs11014166	Diastolic_blood_pressure	Cardiovascular	N
chr10	18708797	18708798	ATTAGTATTGTTATTTTCCTATGTTAATATTGATTTCAGCA	ATTAGTATTGTTATTTTCCTTTGTTAATATTGATTTCAGCA	rs11014166	Systolic_blood_pressure	Cardiovascular	N
chr10	18727958	18727959	AATAACTTCTCTACCCTCTTCGGTGTAGTATTTAAGGCCAG	AATAACTTCTCTACCCTCTTGGGTGTAGTATTTAAGGCCAG	rs12258967	Blood_pressure	Cardiovascular	Y
chr10	18730367	18730368	CATCCAAAAACTGAACTATACGGCTTCCTTGATGGGGTTTG	CATCCAAAAACTGAACTATATGGCTTCCTTGATGGGGTTTG	rs7069923	Systolic_blood_pressure	Cardiovascular	N
chr10	18759628	18759629	TGTCTGTTCCCCCTTTAAATTGATTTTTCACAAGCACTTAG	TGTCTGTTCCCCCTTTAAATCGATTTTTCACAAGCACTTAG	rs7076247	C-reactive_protein	Serum_metabolites	Y
chr10	18950554	18950555	CCTTACTTCTTGGCAAAGTATTCAAACATCAATAAACGAGA	CCTTACTTCTTGGCAAAGTACTCAAACATCAATAAACGAGA	rs10829156	Sudden_cardiac_arrest	Cardiovascular	Y
chr10	19929512	19929513	ATTCGTGTTCCTTTCTACTCTAACCCTGTTCTATATAAGAT	ATTCGTGTTCCTTTCTACTCCAACCCTGTTCTATATAAGAT	rs1326986	Ankylosing_spondylitis	Autoimmune_disease	Y
chr10	20542633	20542634	ATTCTCCAGTTATCTAGCACAAGTAAATTTCCTTGAGGACT	ATTCTCCAGTTATCTAGCACGAGTAAATTTCCTTGAGGACT	rs1571942	Diabetic_retinopathy	Diabetes	Y
chr10	20593086	20593087	GACAGAAGGCAGAACTCTCTGCCACTTACAGCTCACAAGCA	GACAGAAGGCAGAACTCTCTTCCACTTACAGCTCACAAGCA	rs12219125	Diabetic_retinopathy	Diabetes	N
chr10	20674652	20674653	AGGGCAGAAGAATATAGAGCAGATGGGAGGCTATTGCTTTA	AGGGCAGAAGAATATAGAGCGGATGGGAGGCTATTGCTTTA	rs12772794	Neutrophil_count	Hematological_parameters	N
chr10	20810524	20810525	TGATGTACACCCTAAATTACTGGGCAGAAGAAACAACTGAC	TGATGTACACCCTAAATTACGGGGCAGAAGAAACAACTGAC	rs16920624	Response_to_antidepressants-whole_sample	Drug_metabolism	N
chr10	20899607	20899608	TAGAACTCAACAGTGAAATATTGGGGTAGAGGTAATGCTAT	TAGAACTCAACAGTGAAATACTGGGGTAGAGGTAATGCTAT	rs2359536	Peripheral_artery_disease	Cardiovascular	N
chr10	21830103	21830104	TCTCACAAAAAAAGAAAGAAATAATGGTTGAGTAACCTATA	TCTCACAAAAAAAGAAAGAAGTAATGGTTGAGTAACCTATA	rs11012732	Meningioma	Miscellaneous	Y
chr10	23665437	23665438	CAAGCTCATGGCATAAAATAGGAATTTCCAACTATATAAGA	CAAGCTCATGGCATAAAATATGAATTTCCAACTATATAAGA	rs1398024	Crohns_disease_and_sarcoidosis_combined	Autoimmune_disease	Y
chr10	24495585	24495586	TAGAATGGTCAGAAAGTTTGATCATTCAAAAGAACATTATT	TAGAATGGTCAGAAAGTTTGGTCATTCAAAAGAACATTATT	rs11013962	Earlobes	Quantitative_traits	Y
chr10	24634955	24634956	CTGTCTCTGTGAGCTTGACTATTCTAGACAACTCGTTTAGG	CTGTCTCTGTGAGCTTGACTGTTCTAGACAACTCGTTTAGG	rs2484873	Digit_Span_Backward	Neurological_behavioral	N
chr10	28382932	28382933	TCATGTAAATTTCAACAAAGAAAGCATGACACATTAGGCAT	TCATGTAAATTTCAACAAAGCAAGCATGACACATTAGGCAT	rs927675	Alzheimers-total_hippocampal_volume	Aging	Y
chr10	28504943	28504944	GCAACAACAGACCCCATGTATTGGGTAGAGTGAACTGAGAG	GCAACAACAGACCCCATGTACTGGGTAGAGTGAACTGAGAG	rs11006923	Alzheimers_disease	Aging	Y
chr10	29291897	29291898	TTGCCACTCATTGCCTGAAGAATTATTCCTAATTAGTACTA	TTGCCACTCATTGCCTGAAGTATTATTCCTAATTAGTACTA	rs1612122	Major_depressive_disorder_broad	Neurological_behavioral	Y
chr10	30008662	30008663	CATTTCAGAAGAAAAGACTATTGAACTTGAAGACATAGCAA	CATTTCAGAAGAAAAGACTACTGAACTTGAAGACATAGCAA	rs1927457	Normalized_brain_volume	Quantitative_traits	Y
chr10	30096627	30096628	CAATTTTTGCGTCTCAGCACATAAGTGAGAAGTGAGTCTCC	CAATTTTTGCGTCTCAGCACGTAAGTGAGAAGTGAGTCTCC	rs2986971	NAFLDH	Kidney_lung_liver	Y
chr10	30335121	30335122	GCCTGGTCCCAGTGCAGCACTAAAGGCAAACACAGTGTTAG	GCCTGGTCCCAGTGCAGCACCAAAGGCAAACACAGTGTTAG	rs2505083	Coronary_heart_disease	Cardiovascular	Y
chr10	31366270	31366271	GAGAAACTCAAGTCCTCACTTTAACAATCATTTGGATAGAG	GAGAAACTCAAGTCCTCACTCTAACAATCATTTGGATAGAG	rs2994684	Response_to_antipsychotic_therapy-qualitative	Drug_metabolism	Y
chr10	31990622	31990623	CCTCCCAGCCGTGAGAAACCGTGGCTTTGGGGATCCCATGG	CCTCCCAGCCGTGAGAAACCATGGCTTTGGGGATCCCATGG	rs7081678	Waist-hip_ratio	Quantitative_traits	Y
chr10	33294774	33294775	CCCGGCAGCCCGGGAACGCAGGCGGGCTGCACCCTCTGGAA	CCCGGCAGCCCGGGAACGCAAGCGGGCTGCACCCTCTGGAA	rs11009175	Major_depressive_disorder	Neurological_behavioral	Y
chr10	34088052	34088053	GTGGGTCAGAAAATTCCATCTTTCTAATGGCTTGGTCTTTC	GTGGGTCAGAAAATTCCATCCTTCTAATGGCTTGGTCTTTC	rs1412115	Schizophrenia	Neurological_behavioral	Y
chr10	34231274	34231275	CTGATCAGATCAACATGTCCATGAGTCAATGCCTTAACTCA	CTGATCAGATCAACATGTCCCTGAGTCAATGCCTTAACTCA	rs7905537	COPD	Kidney_lung_liver	N
chr10	34257611	34257612	CTAGAAAGACTTAAAAGCAGGGATAGTTGGAGAAAACCCCT	CTAGAAAGACTTAAAAGCAGAGATAGTTGGAGAAAACCCCT	rs1780436	Major_depressive_disorder	Neurological_behavioral	N
chr10	34817987	34817988	AAACAAAAACAAAAGATGATGCATTCAGTTACAGGGAAAAC	AAACAAAAACAAAAGATGATACATTCAGTTACAGGGAAAAC	rs563507	Acute_lymphoblastic_leukemia_childhood	Cancer	Y
chr10	35287649	35287650	CAAGATGAATTACATGTAGATTGTGAAAGACATGAGTAAAG	CAAGATGAATTACATGTAGAGTGTGAAAGACATGAGTAAAG	rs17582416	Crohns_disease	Autoimmune_disease	N
chr10	35554053	35554054	TCTTAAAGGGGGAGGGATGATAGCAAGAGAATCCTTGTGTC	TCTTAAAGGGGGAGGGATGAGAGCAAGAGAATCCTTGTGTC	rs12261843	Ulcerative_colitis	Autoimmune_disease	Y
chr10	36648039	36648040	AATGACAGCCCTGATACTATTGTGCTTATAGATATTTGGTT	AATGACAGCCCTGATACTATGGTGCTTATAGATATTTGGTT	rs1779876	Lipoprotein_A	Serum_metabolites	Y
chr10	37559579	37559580	CTTTGTCATTGTTACATGTAATACCAACTTGTTTTGAGTTT	CTTTGTCATTGTTACATGTAGTACCAACTTGTTTTGAGTTT	rs1200821	Mean_corpuscular_hemoglobin	Hematological_parameters	N
chr10	37982096	37982097	TCTCAGAACACAACAAAACTCCAATTAGCAAACAGGCAGAA	TCTCAGAACACAACAAAACTTCAATTAGCAAACAGGCAGAA	rs7474896	Obesity_extreme	Quantitative_traits	N
chr10	43341104	43341105	ATCAACCTGTCACTAAGTGGCTGGCTGATCACTCTGGGAGA	ATCAACCTGTCACTAAGTGGTTGGCTGATCACTCTGGGAGA	rs2142991	Progressive_supranuclear_palsy	Aging	N
chr10	43612608	43612609	CATGCCACAAGTTTGGCTCTCGATGGGCACATGCACCTACC	CATGCCACAAGTTTGGCTCTTGATGGGCACATGCACCTACC	rs2742234	Hirschsprungs_disease	Aging	N
chr10	43814048	43814049	CCCTGGAAATAACAGGTACCGTGATGTCCTTGACCTTTAAT	CCCTGGAAATAACAGGTACCATGATGTCCTTGACCTTTAAT	rs2503875	Multiple_sclerosis	Autoimmune_disease	Y
chr10	44753866	44753867	AGCTTAAATTAAATGCACTTTGGAGTGTGAGAATTAATTTT	AGCTTAAATTAAATGCACTTCGGAGTGTGAGAATTAATTTT	rs501120	Coronary_heart_disease	Cardiovascular	Y
chr10	44775823	44775824	TAAAGGGTGGTAGGATTGAGCGAGTCAGGCCAGAAACCTCT	TAAAGGGTGGTAGGATTGAGTGAGTCAGGCCAGAAACCTCT	rs1746048	Coronary_heart_disease	Cardiovascular	Y
chr10	44775823	44775824	TAAAGGGTGGTAGGATTGAGCGAGTCAGGCCAGAAACCTCT	TAAAGGGTGGTAGGATTGAGTGAGTCAGGCCAGAAACCTCT	rs1746048	Myocardial_infarction	Cardiovascular	Y
chr10	45123378	45123379	CTTATGTGCATCTGAGGTTCTAAAATATTGCTACAGATAGC	CTTATGTGCATCTGAGGTTCCAAAATATTGCTACAGATAGC	rs11239177	Biplolar_disorder_and_schizophrenia	Neurological_behavioral	Y
chr10	45161108	45161109	TACCTACAAATGGGAACATCCTTTTACAAACCTCAGAACTT	TACCTACAAATGGGAACATCTTTTTACAAACCTCAGAACTT	rs1480597	Parkinsons_disease	Aging	N
chr10	45319653	45319654	GTGCATCTTAAAGACAAAAAGCCTTAGATGCAGAAAGATTA	GTGCATCTTAAAGACAAAAAACCTTAGATGCAGAAAGATTA	rs7911712	COPD	Kidney_lung_liver	N
chr10	45955063	45955064	GGCCCAGGACCCAGGTACTACGTTTTAAGTCTCCCTGATGT	GGCCCAGGACCCAGGTACTATGTTTTAAGTCTCCCTGATGT	rs2279434	Mean_corpuscular_hemoglobin	Hematological_parameters	Y
chr10	46024728	46024729	AGTAGAATGACACTGGACCCATATCTCTCACCATATACAAA	AGTAGAATGACACTGGACCCGTATCTCTCACCATATACAAA	rs11239550	Mean_corpuscular_volume	Hematological_parameters	N
chr10	49699956	49699957	TCCGAACCCCACTTTTCTCACTGCTTCTGCCTGTGGCTTGT	TCCGAACCCCACTTTTCTCATTGCTTCTGCCTGTGGCTTGT	rs4838605	Diabetic_retinopathy	Diabetes	N
chr10	49735562	49735563	TGGAGGTGTGGATAGGTCAACAGAATGATGGATGGGTGGAG	TGGAGGTGTGGATAGGTCAATAGAATGATGGATGGGTGGAG	rs10776612	Conduct_disorder_case_status	Neurological_behavioral	N
chr10	49936335	49936336	GGAAACCCAAGCTCAGACACCGTTCAGCAGGGCCTGGGCTG	GGAAACCCAAGCTCAGACACTGTTCAGCAGGGCCTGGGCTG	rs11101442	Systemic_lupus_erythematosus	Autoimmune_disease	N
chr10	49985109	49985110	ATTATAATATTGATTGCAAACTTGTAGTTCCCATTGAATCT	ATTATAATATTGATTGCAAATTTGTAGTTCCCATTGAATCT	rs10857636	Response_to_antidepressants-bupropion	Drug_metabolism	Y
chr10	50109222	50109223	TTGTGCTAGTTCTAGGCGCACTTCCTTGGACTCAGGTGAGC	TTGTGCTAGTTCTAGGCGCATTTCCTTGGACTCAGGTGAGC	rs3849150	Abdominal_aortic_calcium	Cardiovascular	Y
chr10	50119053	50119054	AGAAATTGAAATGGAAAGTCATCATGTAGCTATCCGGCACT	AGAAATTGAAATGGAAAGTCGTCATGTAGCTATCCGGCACT	rs1913517	Systemic_lupus_erythematosus	Autoimmune_disease	N
chr10	50224765	50224766	CTGGCTTTTCCTTATTTTCCCTGTGAGCTAACAGAGTGGCG	CTGGCTTTTCCTTATTTTCCTTGTGAGCTAACAGAGTGGCG	rs2244967	Serum_urate	Serum_metabolites	Y
chr10	50561506	50561507	TCATTTCCATGAGTCATTGATGGCCACTTGAGCTGGAGCTC	TCATTTCCATGAGTCATTGACGGCCACTTGAGCTGGAGCTC	rs4838508	HIV_progression	Viral_disease	Y
chr10	51524970	51524971	TTGCTGCTTCCTCGAGATCCCGGGACATAGGATTCCTTTAG	TTGCTGCTTCCTCGAGATCCTGGGACATAGGATTCCTTTAG	rs3123078	Prostate_cancer	Cancer	Y
chr10	51549495	51549496	CTTGTTATCATTCCCAATGATGTCGAATGCGTGGTTGCCCT	CTTGTTATCATTCCCAATGACGTCGAATGCGTGGTTGCCCT	rs10993994	Prostate_cancer	Cancer	Y
chr10	51549495	51549496	CTTGTTATCATTCCCAATGATGTCGAATGCGTGGTTGCCCT	CTTGTTATCATTCCCAATGACGTCGAATGCGTGGTTGCCCT	rs10993994	PSA	Serum_metabolites	Y
chr10	51593353	51593354	TAACCTTGAAGATTAGTGACGGCCAGGCATGGTGGCTCACA	TAACCTTGAAGATTAGTGACAGCCAGGCATGGTGGCTCACA	rs7085433	Mean_corpuscular_hemoglobin	Hematological_parameters	Y
chr10	51593353	51593354	TAACCTTGAAGATTAGTGACGGCCAGGCATGGTGGCTCACA	TAACCTTGAAGATTAGTGACAGCCAGGCATGGTGGCTCACA	rs7085433	Mean_corpuscular_volume	Hematological_parameters	Y
chr10	53493472	53493473	AGCAAATCAATACTGAGCTCGGCCATAAGTGGATATGATTG	AGCAAATCAATACTGAGCTCAGCCATAAGTGGATATGATTG	rs7922491	Asthma	Autoimmune_disease	N
chr10	54223976	54223977	AAAGTACCTGTAGCCTCAGTATGGAAGAGAAGTAGCAGAAA	AAAGTACCTGTAGCCTCAGTGTGGAAGAGAAGTAGCAGAAA	rs1733724	QRS_duration	Cardiovascular	Y
chr10	55294873	55294874	GAGCCATGATGAAATGAGCCGCTTGTCAGTAAGACTCAGAA	GAGCCATGATGAAATGAGCCACTTGTCAGTAAGACTCAGAA	rs583012	C-reactive_protein	Serum_metabolites	N
chr10	56790968	56790969	TTTATTTACATGCTGATTCTTAATGAGCAAATACATCATAA	TTTATTTACATGCTGATTCTAAATGAGCAAATACATCATAA	rs10740609	Weight	Quantitative_traits	N
chr10	57416960	57416961	CATGAGCACTTCTGGGAAGTCTAAGTAATGAGCTCATGTGC	CATGAGCACTTCTGGGAAGTTTAAGTAATGAGCTCATGTGC	rs1916521	Cardiac_hypertrophy	Cardiovascular	N
chr10	59189177	59189178	CATAAGTGTTCTTCCTTCTATCTTAACACCGCCTTCCAATT	CATAAGTGTTCTTCCTTCTACCTTAACACCGCCTTCCAATT	rs4462262	Diabetic_retinopathy	Diabetes	Y
chr10	59913150	59913151	AATGTTATGTCACTACAAAACGCCTCAGGCTCACAGCTCAC	AATGTTATGTCACTACAAAATGCCTCAGGCTCACAGCTCAC	rs1819658	Crohns_disease	Autoimmune_disease	Y
chr10	60082667	60082668	ATGCTGTATTTATCATCCTTGGGGTTTAGTAAAGTCTCTCA	ATGCTGTATTTATCATCCTTAGGGTTTAGTAAAGTCTCTCA	rs16912145	Brain_imaging	Neurological_behavioral	Y
chr10	61413352	61413353	TTGTACAAATCTGTGCTACTATTACAATCTGGACCTCTATA	TTGTACAAATCTGTGCTACTGTTACAATCTGGACCTCTATA	rs12356193	Serum_urate	Serum_metabolites	N
chr10	62085336	62085337	AATGAGCAACACACTTTTACTGATTCTCTGTTTTCCAACCC	AATGAGCAACACACTTTTACCGATTCTCTGTTTTCCAACCC	rs10761482	Schizophrenia	Neurological_behavioral	N
chr10	62179811	62179812	ATAACAAGTCCACTTTGACGCCATTAAGCAAAACATTGTAC	ATAACAAGTCCACTTTGACGTCATTAAGCAAAACATTGTAC	rs10994336	Bipolar_disorder	Neurological_behavioral	N
chr10	62181127	62181128	ATAAAAAAGTGGAGAAAAAAGGGAAAGTCTTAATAAACGTG	ATAAAAAAGTGGAGAAAAAAAGGAAAGTCTTAATAAACGTG	rs10994338	Bipolar_disorder_and_major_depressive_disorder_combined	Neurological_behavioral	Y
chr10	62279123	62279124	ATCCATGTTCAGGCAAAATCCCTGCCCTCCAGGAGCTTATA	ATCCATGTTCAGGCAAAATCTCTGCCCTCCAGGAGCTTATA	rs10994397	Bipolar_disorder	Neurological_behavioral	N
chr10	62346637	62346638	TTCTGAGCCACTAGGGGTTACGGCAGCTGTAAGATAAAAGG	TTCTGAGCCACTAGGGGTTATGGCAGCTGTAAGATAAAAGG	rs16915157	Schizophrenia	Neurological_behavioral	N
chr10	63467552	63467553	CTCACTAACCTTGAATGAATGTACTCTGCATAATTGACACA	CTCACTAACCTTGAATGAATCTACTCTGCATAATTGACACA	rs4590817	Blood_pressure	Cardiovascular	N
chr10	63524590	63524591	CAGAATTGTTGGCACACATACGATCTTTCCAGAAATATCAA	CAGAATTGTTGGCACACATATGATCTTTCCAGAAATATCAA	rs1530440	Diastolic_blood_pressure	Cardiovascular	Y
chr10	63723576	63723577	GTGCAGTTACTATAGTTGTACCTAGTGTGTTCAAGGCACCG	GTGCAGTTACTATAGTTGTATCTAGTGTGTTCAAGGCACCG	rs10821936	Acute_lymphoblastic_leukemia_childhood	Cancer	Y
chr10	63752158	63752159	TGTTTGGTTATAGTTTAGTTTTGTGATGTTTTTTTTCTTGA	TGTTTGGTTATAGTTTAGTTGTGTGATGTTTTTTTTCTTGA	rs7089424	Acute_lymphoblastic_leukemia_childhood	Cancer	Y
chr10	64251976	64251977	CCAGATGGCACAAGAAAATGCGTTGTGAACAAACTTGGACA	CCAGATGGCACAAGAAAATGTGTTGTGAACAAACTTGGACA	rs10822013	Breast_cancer	Cancer	Y
chr10	64278681	64278682	TGTGTCCAAGTGCATATTGAGTTTTAGTGTGAAATGAACTC	TGTGTCCAAGTGCATATTGAATTTTAGTGTGAAATGAACTC	rs10995190	Breast_cancer	Cancer	Y
chr10	64278681	64278682	TGTGTCCAAGTGCATATTGAGTTTTAGTGTGAAATGAACTC	TGTGTCCAAGTGCATATTGAATTTTAGTGTGAAATGAACTC	rs10995190	Mammographic_density	Miscellaneous	Y
chr10	64438485	64438486	GTCACCAGCTAACTCATGCTGTCTCTCAGGTCTCAGATGAA	GTCACCAGCTAACTCATGCTCTCTCTCAGGTCTCAGATGAA	rs10995271	Crohns_disease	Autoimmune_disease	N
chr10	64445563	64445564	TAAAGATCATCTCTCAAACTATAACAGAAGGAAAACAGGAA	TAAAGATCATCTCTCAAACTGTAACAGAAGGAAAACAGGAA	rs10761659	Crohns_disease	Autoimmune_disease	N
chr10	64470674	64470675	AGAGAAGGCAGAGTTGAAGTCGCACTCAAGTTCTTCACTTG	AGAGAAGGCAGAGTTGAAGTTGCACTCAAGTTCTTCACTTG	rs224136	Crohns_disease	Autoimmune_disease	N
chr10	65027609	65027610	TTTCTAGTAGGGCCTACCAAACTATAGGAAGAATGCTTAGA	TTTCTAGTAGGGCCTACCAATCTATAGGAAGAATGCTTAGA	rs10761731	Platelet_count	Hematological_parameters	Y
chr10	65050658	65050659	TTTATTTTTTTAAGATAGCAAATATTGAGAAAAAATATTAA	TTTATTTTTTTAAGATAGCAGATATTGAGAAAAAATATTAA	rs7075195	Mean_platelet_volume	Hematological_parameters	N
chr10	65121564	65121565	AGAAATATGGAAAGCAAAGTCCAAAATTATAGAGCAGAAAA	AGAAATATGGAAAGCAAAGTACAAAATTATAGAGCAGAAAA	rs12355784	Alkaline_phosphatase	Serum_metabolites	N
chr10	65133155	65133156	CTGAAGATGCAATTATGTTAAGTTTTAAAAAATATACTTTA	CTGAAGATGCAATTATGTTACGTTTTAAAAAATATACTTTA	rs2393967	Mean_platelet_volume	Hematological_parameters	N
chr10	65133821	65133822	GGAATTAATGACAATATCCCATTGCATAGACTTTAAAATAA	GGAATTAATGACAATATCCCGTTGCATAGACTTTAAAATAA	rs7923609	Alkaline_phosphatase	Serum_metabolites	N
chr10	65261183	65261184	CATTTTTCAGCCCTTTCCCCCATACTTTTCAAAGGTACTAA	CATTTTTCAGCCCTTTCCCCTATACTTTTCAAAGGTACTAA	rs2893923	Platelet_aggregation-epinephrine	Hematological_parameters	N
chr10	65274926	65274927	AAGTTATTTCCCTTCCCACAACTGGAAGTCTAGAGGGAGGT	AAGTTATTTCCCTTCCCACAGCTGGAAGTCTAGAGGGAGGT	rs10761779	Alkaline_phosphatase	Serum_metabolites	Y
chr10	66448471	66448472	TGATAGATATGTGTACAATATTTTCACACATGATATTGTTT	TGATAGATATGTGTACAATACTTTCACACATGATATTGTTT	rs7900909	Response_to_statin_therapy_LDL_sum	Drug_metabolism	N
chr10	68085352	68085353	TGAAGACAATGAAGGGTTGTTCTGAGGAAGATGCTCACCTG	TGAAGACAATGAAGGGTTGTGCTGAGGAAGATGCTCACCTG	rs16922827	Longevity	Aging	Y
chr10	68088507	68088508	GGAGACCCACTAAATCTGGTCGTATAATTTAACCTGCATCT	GGAGACCCACTAAATCTGGTGGTATAATTTAACCTGCATCT	rs10762058	Asthma	Autoimmune_disease	Y
chr10	68640950	68640951	AGGATGAAAACAACATAAGAAACAGTTTATATGAACTCAGT	AGGATGAAAACAACATAAGAGACAGTTTATATGAACTCAGT	rs4142041	Nicotine_dependence	Neurological_behavioral	Y
chr10	69967446	69967447	ATATCAAGTGACATTTGTAGGATGACACATAGGCTCCCCTC	ATATCAAGTGACATTTGTAGAATGACACATAGGCTCCCCTC	rs6480314	Optic_disc_size_disc	Quantitative_traits	Y
chr10	69991852	69991853	AGGAGCGCTTTTAGCGCAGTAGCTGTCGGAGAGTGCAGAAT	AGGAGCGCTTTTAGCGCAGTGGCTGTCGGAGAGTGCAGAAT	rs7916697	Optic_disc_parameters	Quantitative_traits	Y
chr10	70000880	70000881	GAGCTTTGATGGCAGGAACACGGCCTTATTCTTCACGGTGT	GAGCTTTGATGGCAGGAACATGGCCTTATTCTTCACGGTGT	rs1900004	Optic_disc_parameters	Quantitative_traits	N
chr10	70000880	70000881	GAGCTTTGATGGCAGGAACACGGCCTTATTCTTCACGGTGT	GAGCTTTGATGGCAGGAACATGGCCTTATTCTTCACGGTGT	rs1900004	Optic_vertical_cup-disc_ratio	Quantitative_traits	N
chr10	70011837	70011838	GAGGTGCAAAGAGGAAGGCAATTGTAATAATGGGAAATTGG	GAGGTGCAAAGAGGAAGGCAGTTGTAATAATGGGAAATTGG	rs3858145	Optic_disc_size_cup	Quantitative_traits	Y
chr10	70011837	70011838	GAGGTGCAAAGAGGAAGGCAATTGTAATAATGGGAAATTGG	GAGGTGCAAAGAGGAAGGCAGTTGTAATAATGGGAAATTGG	rs3858145	Optic_disc_size_disc	Quantitative_traits	Y
chr10	70019370	70019371	TGTCTGGATTATTTCATTTAGCTTGTTTTCAAGATCCGTCC	TGTCTGGATTATTTCATTTAACTTGTTTTCAAGATCCGTCC	rs12571093	Optic_disc_size_disc	Quantitative_traits	Y
chr10	70712061	70712062	TTTTTTTTTTCCTTATAAGTATACATGTCAGGCAGGGCGCA	TTTTTTTTTTCCTTATAAGTGTACATGTCAGGCAGGGCGCA	rs2017305	Major_depressive_disorder	Neurological_behavioral	N
chr10	70931473	70931474	TTCAAATAAAATTAGAAAACCTGAGTGGCCTCTTGTGTCCT	TTCAAATAAAATTAGAAAACTTGAGTGGCCTCTTGTGTCCT	rs1802295	Type_2_diabetes	Diabetes	N
chr10	71093391	71093392	GGGAGCTGAAGTTGGAGTGCCGCTCTGCTTGCTGGGGGCCT	GGGAGCTGAAGTTGGAGTGCTGCTCTGCTTGCTGGGGGCCT	rs16926246	HbA1C	Serum_metabolites	Y
chr10	71093391	71093392	GGGAGCTGAAGTTGGAGTGCCGCTCTGCTTGCTGGGGGCCT	GGGAGCTGAAGTTGGAGTGCTGCTCTGCTTGCTGGGGGCCT	rs16926246	Hematocrit	Hematological_parameters	Y
chr10	71093391	71093392	GGGAGCTGAAGTTGGAGTGCCGCTCTGCTTGCTGGGGGCCT	GGGAGCTGAAGTTGGAGTGCTGCTCTGCTTGCTGGGGGCCT	rs16926246	Hemoglobin	Hematological_parameters	Y
chr10	71099912	71099913	ATCATAGGAGATGGACAGCTTGGTAAAAGGATAATCATGAT	ATCATAGGAGATGGACAGCTCGGTAAAAGGATAATCATGAT	rs7072268	HbA1C	Serum_metabolites	Y
chr10	71538291	71538292	AATTAAAACTATGGATGAGGCTACTGGTATATGGAATTTTC	AATTAAAACTATGGATGAGGTTACTGGTATATGGAATTTTC	rs4746003	Alzheimers_disease	Aging	N
chr10	71583197	71583198	AATGGCAGAGAGTTTTGGTCCGCTACTGGCCTCTGCCAGCT	AATGGCAGAGAGTTTTGGTCTGCTACTGGCCTCTGCCAGCT	rs7077164	NAFLDH	Kidney_lung_liver	Y
chr10	71588503	71588504	TGTTTGATGAGTATGTTAACGTAATGCCTGGTGTATGCTCG	TGTTTGATGAGTATGTTAACATAATGCCTGGTGTATGCTCG	rs1227756	NAFLDH	Kidney_lung_liver	Y
chr10	72332439	72332440	AGAGCTTGGGTAAATCACACTGCCTCTCTGAGACACAATGT	AGAGCTTGGGTAAATCACACCGCCTCTCTGAGACACAATGT	rs10999409	Obesity_extreme	Quantitative_traits	Y
chr10	72483009	72483010	GGTCATCAAAAACCAGAAGGTGGGAGAACCTGTCACAGAGA	GGTCATCAAAAACCAGAAGGCGGGAGAACCTGTCACAGAGA	rs1816002	Weight	Quantitative_traits	Y
chr10	72982984	72982985	GGGCCTGATTTGGCTCACTCGTGTGGATTCCTGGCACCCAG	GGGCCTGATTTGGCTCACTCTTGTGGATTCCTGGCACCCAG	rs16928529	ADHD	Neurological_behavioral	Y
chr10	73849638	73849639	GTCCTGGCGCTGTACAGTGAGAGAGCACGGCTTGCTGTCGT	GTCCTGGCGCTGTACAGTGAAAGAGCACGGCTTGCTGTCGT	rs1245541	IGF-1	Serum_metabolites	Y
chr10	76295788	76295789	TTCCTTTTCCTCATCTGTAAATTGAGGGGATTTGCATAGAA	TTCCTTTTCCTCATCTGTAAGTTGAGGGGATTTGCATAGAA	rs7924176	Primary_tooth_development_time_to_first_tooth_eruption	Quantitative_traits	N
chr10	76808759	76808760	TGAAGTTGAATGATGCAATACTGAAGCTTCTTTGAGAGGTT	TGAAGTTGAATGATGCAATATTGAAGCTTCTTTGAGAGGTT	rs7919006	Weight	Quantitative_traits	Y
chr10	78315223	78315224	TGGCAGGAAGTAAAACTAATGAGAGTGAGCCCAAGGCCAGC	TGGCAGGAAGTAAAACTAATAAGAGTGAGCCCAAGGCCAGC	rs11001819	FEV1/FVC	Kidney_lung_liver	Y
chr10	78646535	78646536	ATATGTTTTCATTGCTGTTTGGTTGCTTGTTTCAAATAAAC	ATATGTTTTCATTGCTGTTTTGTTGCTTGTTTCAAATAAAC	rs2116830	BMI	Quantitative_traits	Y
chr10	79444752	79444753	CTACAGCTGCATGGAAACCAATCTGACAGTTTCTCAAAAAG	CTACAGCTGCATGGAAACCAGTCTGACAGTTTCTCAAAAAG	rs4979906	Heart_failure_motality-EA	Cardiovascular	N
chr10	79680433	79680434	ACATAACACTGGCCAGACCAATCAGAATCCTACCATGAGGT	ACATAACACTGGCCAGACCATTCAGAATCCTACCATGAGGT	rs754466	Gamma_glutamyl_transferase	Serum_metabolites	Y
chr10	80100860	80100861	GAACAGCCAACTTTATGTATTAGTAAATTTCACCAAAAAAA	GAACAGCCAACTTTATGTATCAGTAAATTTCACCAAAAAAA	rs2395528	Conduct_disorder_interaction	Neurological_behavioral	N
chr10	80841147	80841148	AGACCTGACCTGAAAATAGCTTAGCCCAGGTTGTAAGACGT	AGACCTGACCTGAAAATAGCCTAGCCCAGGTTGTAAGACGT	rs704010	Breast_cancer	Cancer	Y
chr10	80955066	80955067	CAGCAAAGCAGGGTCCTGATCCCCCATGCTGATTAGCTTTG	CAGCAAAGCAGGGTCCTGATTCCCCATGCTGATTAGCTTTG	rs703965	Bipolar_disorder	Neurological_behavioral	Y
chr10	81015895	81015896	TTCCCTTCAATTACTGCTCCCTGCCCGTCTTGGCACAGCTT	TTCCCTTCAATTACTGCTCCTTGCCCGTCTTGGCACAGCTT	rs11593576	Vitiligo	Miscellaneous	N
chr10	81036006	81036007	GCAAGATGGTGACTGAGCGCAGCCAGTTCCCCAGCCCTCAG	GCAAGATGGTGACTGAGCGCGGCCAGTTCCCCAGCCCTCAG	rs1250540	Multiple_sclerosis	Autoimmune_disease	Y
chr10	81058026	81058027	AGAGATCTGCGAGAGAGAAGAGTTTCCCTGGAGGAGGCTCT	AGAGATCTGCGAGAGAGAAGGGTTTCCCTGGAGGAGGCTCT	rs1250552	Celiac_disease	Autoimmune_disease	Y
chr10	81060316	81060317	TTTGGGTGTAGAGGGAGTATCCAGAATGGGAGAGGAGAACT	TTTGGGTGTAGAGGGAGTATACAGAATGGGAGAGGAGAACT	rs1250550	Crohns_disease	Autoimmune_disease	Y
chr10	81060316	81060317	TTTGGGTGTAGAGGGAGTATCCAGAATGGGAGAGGAGAACT	TTTGGGTGTAGAGGGAGTATACAGAATGGGAGAGGAGAACT	rs1250550	Inflammatory_bowel_disease-early_onset	Autoimmune_disease	Y
chr10	81121695	81121696	CGCACACACACACACCAGAGTGGCTTAGCATCAAACTATGA	CGCACACACACACACCAGAGAGGCTTAGCATCAAACTATGA	rs2145998	Height	Quantitative_traits	Y
chr10	81139461	81139462	CCGGCTGGTAGCCTGAGCCTGGGAGCTTCAGCACCACAGTG	CCGGCTGGTAGCCTGAGCCTAGGAGCTTCAGCACCACAGTG	rs941873	Height	Quantitative_traits	Y
chr10	82699490	82699491	AGATTCTGCAGAAAGGCAAATCATAAGTTGTGATGACAAAG	AGATTCTGCAGAAAGGCAAACCATAAGTTGTGATGACAAAG	rs1484170	Cardiac_hypertrophy	Cardiovascular	N
chr10	83153245	83153246	CTGAGATCCCTATTCTGGGCTATTCATCTATCTATTCAAAT	CTGAGATCCCTATTCTGGGCCATTCATCTATCTATTCAAAT	rs588517	Carotid_atherosclerosis_in_HIV_infection	Cardiovascular	N
chr10	83819124	83819125	ACACAGATACACTCAGTAGATATTTCAGGGTGAATGGCCAG	ACACAGATACACTCAGTAGAGATTTCAGGGTGAATGGCCAG	rs4933824	Response_to_iloperidone_treatment_QT_prolongation	Drug_metabolism	N
chr10	85422853	85422854	TCTTAGTCTGATAAACAACAGTATCAATTTCTTTGAATCAA	TCTTAGTCTGATAAACAACATTATCAATTTCTTTGAATCAA	rs2224865	Eosinophilic_esophagitis_pediatric	Autoimmune_disease	Y
chr10	87846958	87846959	TCCTGCCTCTATGCTCACCTCTATATTAGAAGATGGATGGA	TCCTGCCTCTATGCTCACCTGTATATTAGAAGATGGATGGA	rs7910620	Cardiac_structure-LV_wall_thickness	Cardiovascular	Y
chr10	89338632	89338633	GGGAAGGCTGTGGTCAGAAGATGGAAGATAGTCCATCCGCA	GGGAAGGCTGTGGTCAGAAGCTGGAAGATAGTCCATCCGCA	rs9664222	Longevity	Aging	Y
chr10	89443309	89443310	ATTTGCATTCACGTGCAGGGTTCCTAGAAATGATGATCCTG	ATTTGCATTCACGTGCAGGGCTCCTAGAAATGATGATCCTG	rs10887741	Exercise_leisure_time	Miscellaneous	Y
chr10	90023032	90023033	ATTCTGACTCAGAGAAATTATATGGTGTCTGGAAAGGGGGC	ATTCTGACTCAGAGAAATTACATGGTGTCTGGAAAGGGGGC	rs10509540	Type_1_diabetes	Diabetes	Y
chr10	90727333	90727334	ACCTAAGCCCAAATTATTACCTGCAACGCAGCTTGGCAACC	ACCTAAGCCCAAATTATTACATGCAACGCAGCTTGGCAACC	rs1926203	Lung_cancer	Cancer	Y
chr10	90826778	90826779	TGAACTACCAACATATTCACAGAGACATTTGAGCACAGCAC	TGAACTACCAACATATTCACGGAGACATTTGAGCACAGCAC	rs1937332	PR_interval	Cardiovascular	N
chr10	90964613	90964614	ATGGATTTCACTTTTATAAATCAATATCATCTTTAAATCCC	ATGGATTTCACTTTTATAAAGCAATATCATCTTTAAATCCC	rs11203032	Heart_failure	Cardiovascular	Y
chr10	91002926	91002927	ATCTATTTGCCTTTAAACACCGGAAATAACACCAGTGGCAA	ATCTATTTGCCTTTAAACACTGGAAATAACACCAGTGGCAA	rs1412444	Coronary_heart_disease	Cardiovascular	Y
chr10	91372532	91372533	TGCTCAGAAGTTCTCAATCCGGCTGCCTTTTAGAATCAGCT	TGCTCAGAAGTTCTCAATCCAGCTGCCTTTTAGAATCAGCT	rs11185790	Insulin	Serum_metabolites	N
chr10	93348119	93348120	CCCCTTACTGGGCAGGTACCGTGCTGAACCCTTTATGCATC	CCCCTTACTGGGCAGGTACCTTGCTGAACCCTTTATGCATC	rs1329650	Smoking_behavior	Neurological_behavioral	Y
chr10	94347829	94347830	CAACAAAGGCAATGTAAAATGACATTTCAGGGACTGCTTAG	CAACAAAGGCAATGTAAAATAACATTTCAGGGACTGCTTAG	rs6583826	Type_2_diabetes	Diabetes	Y
chr10	94462881	94462882	TGAGTGCAGGTTCAGACGTCCAGAGGAAATGACTTGATGGT	TGAGTGCAGGTTCAGACGTCTAGAGGAAATGACTTGATGGT	rs1111875	Type_2_diabetes	Diabetes	Y
chr10	94465558	94465559	AAACTCGAATGTTGATTATACGTTTTCTATCAAATTATTCA	AAACTCGAATGTTGATTATATGTTTTCTATCAAATTATTCA	rs5015480	Type_2_diabetes	Diabetes	N
chr10	94481916	94481917	GAAACTTTGTGGCACTGGTTGTTTACCATTTTAAAACGTAA	GAAACTTTGTGGCACTGGTTATTTACCATTTTAAAACGTAA	rs7923837	Multiple_sclerosis	Autoimmune_disease	N
chr10	94485210	94485211	GGGATTTTCACTTTTTAACCAGTCATCATTGCAAAGACAAA	GGGATTTTCACTTTTTAACCCGTCATCATTGCAAAGACAAA	rs2497306	Serum_dehydroepiandrosterone	Serum_metabolites	N
chr10	95348181	95348182	TTTTTCATTTATAAAAATGCTATGGACCCTTTTAAGAGAAT	TTTTTCATTTATAAAAATGCCATGGACCCTTTTAAGAGAAT	rs10882272	Retinol_levels	Serum_metabolites	N
chr10	95895176	95895177	AGCTGCTGTGATGTGGTTGTGAGCTTTTTTTTCTTCTTTAG	AGCTGCTGTGATGTGGTTGTCAGCTTTTTTTTCTTCTTTAG	rs9663362	Blood_pressure	Cardiovascular	Y
chr10	95895939	95895940	TTATATGAAGTACTTAGGGTAGTCAAAATCATAGAGACCTT	TTATATGAAGTACTTAGGGTGGTCAAAATCATAGAGACCTT	rs932764	Blood_pressure	Cardiovascular	N
chr10	95895939	95895940	TTATATGAAGTACTTAGGGTAGTCAAAATCATAGAGACCTT	TTATATGAAGTACTTAGGGTGGTCAAAATCATAGAGACCTT	rs932764	Diastolic_blood_pressure	Cardiovascular	N
chr10	95895939	95895940	TTATATGAAGTACTTAGGGTAGTCAAAATCATAGAGACCTT	TTATATGAAGTACTTAGGGTGGTCAAAATCATAGAGACCTT	rs932764	Systolic_blood_pressure	Cardiovascular	N
chr10	96013704	96013705	TTTCTGTACACAGAGGTTCCGGAGGTTCTGTGCCGCCTCTT	TTTCTGTACACAGAGGTTCCAGAGGTTCTGTGCCGCCTCTT	rs9419788	Bipolar_disorder_personality_TCI-ST1	Neurological_behavioral	N
chr10	96035979	96035980	TCTGGTGCTCTCCTCTCTTGTAGCCTGCATTTCCCAGAGTG	TCTGGTGCTCTCCTCTCTTGCAGCCTGCATTTCCCAGAGTG	rs11187837	Sudden_cardiac_arrest	Cardiovascular	Y
chr10	96058635	96058636	TAGAAAAGAATCTTGAAGGGGCCTGTAAGGTCTCCTGGTCC	TAGAAAAGAATCTTGAAGGGTCCTGTAAGGTCTCCTGGTCC	rs117607728	COPD	Kidney_lung_liver	Y
chr10	96070374	96070375	GCGTGGTACAAAGAGCAGGAATCACATGCTTTCAGAAAGGC	GCGTGGTACAAAGAGCAGGAGTCACATGCTTTCAGAAAGGC	rs3781264	Gastric_cancer	Cancer	Y
chr10	96405328	96405329	TCCAATCCTATGCATGCAGACGTCTAACACAGGCAAACAAT	TCCAATCCTATGCATGCAGATGTCTAACACAGGCAAACAAT	rs12772169	Acenocoumarol_maintenance_dosage	Drug_metabolism	Y
chr10	96405501	96405502	TTGATGTAACATTTTAGAGCGGAATGTTCAGGACCTGCTGT	TTGATGTAACATTTTAGAGCAGAATGTTCAGGACCTGCTGT	rs12777823	Response_to_clopidogrel_therapy	Drug_metabolism	Y
chr10	96547462	96547463	AGTGTTCCAGTTTTATTCTGCGTATGGCTAGCCAGTTATCC	AGTGTTCCAGTTTTATTCTGTGTATGGCTAGCCAGTTATCC	rs12767583	Acenocoumarol_maintenance_dosage	Drug_metabolism	N
chr10	96707201	96707202	CTTTCCATCTCAGTGCCTTGCTGTCTACTGACTTTGCAGAC	CTTTCCATCTCAGTGCCTTGTTGTCTACTGACTTTGCAGAC	rs4086116	Warfarin_maintenance_dose	Drug_metabolism	N
chr10	96734338	96734339	TTAAGTTTTTTATAGATTTTGTCTGTTGATACATATTTAGA	TTAAGTTTTTTATAGATTTTTTCTGTTGATACATATTTAGA	rs10509680	Warfarin_maintenance_dose	Drug_metabolism	N
chr10	96751269	96751270	GGACAGAGGAGGAGAAGAGGTTATTATTCCTGATGGAGATA	GGACAGAGGAGGAGAAGAGGCTATTATTCCTGATGGAGATA	rs2185570	Serum_dehydroepiandrosterone	Serum_metabolites	Y
chr10	96798547	96798548	GTGGTGCTCTTGATCATGGACAAATAGCAATTCTACCAGCC	GTGGTGCTCTTGATCATGGATAAATAGCAATTCTACCAGCC	rs1934951	Osteonecrosis_of_the_jaw	Aging	Y
chr10	98135504	98135505	ATGGCTCTCACCAATAAACAACCTGCAAGTCCCTGCGCCAT	ATGGCTCTCACCAATAAACATCCTGCAAGTCCCTGCGCCAT	rs10786284	ADHD	Neurological_behavioral	Y
chr10	99637577	99637578	TTGTGAAGGCATTCATGGTTGTCACTTATAAGGCATCATCT	TTGTGAAGGCATTCATGGTTATCACTTATAAGGCATCATCT	rs531676	Type_2_diabetes	Diabetes	N
chr10	99754972	99754973	TCCATGCTCTTCTAGAGAGGAACAGTCCAAGGACCACAGTC	TCCATGCTCTTCTAGAGAGGCACAGTCCAAGGACCACAGTC	rs508001	Longevity	Aging	N
chr10	100127550	100127551	ACAAGATACAGAGAGGCATTGTGGTCCTTTTCACTATTACC	ACAAGATACAGAGAGGCATTATGGTCCTTTTCACTATTACC	rs17109512	Aspartate_aminotransferase	Serum_metabolites	Y
chr10	100300181	100300182	AAAGAGCCCATGACCGTGACCGTCGTAGGACCCTAAAGATG	AAAGAGCCCATGACCGTGACTGTCGTAGGACCCTAAAGATG	rs10786436	Type_1_diabetes	Diabetes	N
chr10	101284236	101284237	TCAACACGATAACAATGACATGAGACTTCAGGGATTTGTTT	TCAACACGATAACAATGACAGGAGACTTCAGGGATTTGTTT	rs4409764	Crohns_disease	Autoimmune_disease	Y
chr10	101287763	101287764	TTCTCAGACGGTTTGAAGGTGTTTGTGCCAACGTGACCCCC	TTCTCAGACGGTTTGAAGGTATTTGTGCCAACGTGACCCCC	rs10883365	Crohns_disease	Autoimmune_disease	Y
chr10	101290300	101290301	GAGCGTCTGTGGGCGTGTATTGGCGATCAGGCGCTGGAGGG	GAGCGTCTGTGGGCGTGTATCGGCGATCAGGCGCTGGAGGG	rs6584283	Ulcerative_colitis	Autoimmune_disease	Y
chr10	101291592	101291593	AGGCTCCTGATTTCAATAGGTGGAAAAGAAGGCTGCCAAGG	AGGCTCCTGATTTCAATAGGCGGAAAAGAAGGCTGCCAAGG	rs11190140	Crohns_disease	Autoimmune_disease	Y
chr10	101291592	101291593	AGGCTCCTGATTTCAATAGGTGGAAAAGAAGGCTGCCAAGG	AGGCTCCTGATTTCAATAGGCGGAAAAGAAGGCTGCCAAGG	rs11190140	Ulcerative_colitis	Autoimmune_disease	Y
chr10	101795360	101795361	CAAACCAATGTATATCTTACTTATACTGATTCATGTCTCAT	CAAACCAATGTATATCTTACATATACTGATTCATGTCTCAT	rs10883437	Alanine_aminotransferase	Serum_metabolites	Y
chr10	101861434	101861435	ACTCTCCTTCCAACAGGGCAGTCGTTGGTTCAGTGACATAT	ACTCTCCTTCCAACAGGGCAATCGTTGGTTCAGTGACATAT	rs11597390	Alanine_aminotransferase	Serum_metabolites	Y
chr10	102501570	102501571	TTTCTCCCCTTGGTTCTAAACAGCTTTTTCCCCTCTGAACT	TTTCTCCCCTTGGTTCTAAATAGCTTTTTCCCCTCTGAACT	rs4509693	Alzheimers_disease	Aging	Y
chr10	102979206	102979207	CAACTAGAATTTGATTAATATGCAAATCGCAGGCAAACAGC	CAACTAGAATTTGATTAATACGCAAATCGCAGGCAAACAGC	rs11190870	Scoliosis	Miscellaneous	Y
chr10	104591392	104591393	TCCAGAGTGGAAGAGGAAAAGTGGGTCTGGGACTTCGTACT	TCCAGAGTGGAAGAGGAAAATTGGGTCTGGGACTTCGTACT	rs17115100	Parkinsons_disease	Aging	Y
chr10	104594506	104594507	TGGGGACAATGTCAGGGTCTACTAGAACCTGAAGGCAGGGC	TGGGGACAATGTCAGGGTCTGCTAGAACCTGAAGGCAGGGC	rs1004467	Systolic_blood_pressure	Cardiovascular	Y
chr10	104719095	104719096	TTTTTGTAGAAGAGTAAATGGTGTTGTGCTTGTAACCCAGG	TTTTTGTAGAAGAGTAAATGATGTTGTGCTTGTAACCCAGG	rs12413409	Coronary_heart_disease	Cardiovascular	Y
chr10	104719095	104719096	TTTTTGTAGAAGAGTAAATGGTGTTGTGCTTGTAACCCAGG	TTTTTGTAGAAGAGTAAATGATGTTGTGCTTGTAACCCAGG	rs12413409	Intracranial_aneurysm	Cardiovascular	Y
chr10	104775907	104775908	AGCCCCCCGCTTCCCCCAAGGCTAGAATCAGCTATTCTCCA	AGCCCCCCGCTTCCCCCAAGACTAGAATCAGCTATTCTCCA	rs7914558	Schizophrenia	Neurological_behavioral	N
chr10	104846177	104846178	ATAGTTTCCATAACATGGAATGTGGGTAAGGTTCCTACCCT	ATAGTTTCCATAACATGGAACGTGGGTAAGGTTCCTACCCT	rs11191548	Blood_pressure	Cardiovascular	Y
chr10	104846177	104846178	ATAGTTTCCATAACATGGAATGTGGGTAAGGTTCCTACCCT	ATAGTTTCCATAACATGGAACGTGGGTAAGGTTCCTACCCT	rs11191548	Diastolic_blood_pressure	Cardiovascular	Y
chr10	104846177	104846178	ATAGTTTCCATAACATGGAATGTGGGTAAGGTTCCTACCCT	ATAGTTTCCATAACATGGAACGTGGGTAAGGTTCCTACCCT	rs11191548	Systolic_blood_pressure	Cardiovascular	Y
chr10	104906210	104906211	TGGGCTTGCATAATTACACATTGAAAATTTGCTACAATCAA	TGGGCTTGCATAATTACACACTGAAAATTTGCTACAATCAA	rs11191580	Schizophrenia	Neurological_behavioral	Y
chr10	104939214	104939215	TAAAGGAGTGATATACAAAATAAAACAAACAGCAACTGCAT	TAAAGGAGTGATATACAAAACAAAACAAACAGCAACTGCAT	rs11191593	Blood_pressure	Cardiovascular	N
chr10	105257785	105257786	TGACAGTAAAGGCTTGGAGGGGCTTGAGCGTATATCTATAT	TGACAGTAAAGGCTTGGAGGTGCTTGAGCGTATATCTATAT	rs7071247	Platelet_aggregation-epinephrine	Hematological_parameters	N
chr10	105647094	105647095	ATAATATGATATGTTTGTAAGTGCATATCTGTATAGTTTAT	ATAATATGATATGTTTGTAAATGCATATCTGTATAGTTTAT	rs3814219	Endothelial_function-BABF	Cardiovascular	Y
chr10	105677896	105677897	CTGCAGCTCCAGGAGCCCTGAGACCTGGCCCTTCCGGCGCT	CTGCAGCTCCAGGAGCCCTGCGACCTGGCCCTTCCGGCGCT	rs4387287	Telomere_length	Miscellaneous	Y
chr10	105714398	105714399	CCATATTCAGCATTAGCTTGCCATTTTCAGACAAAACCCTG	CCATATTCAGCATTAGCTTGTCATTTTCAGACAAAACCCTG	rs7913069	Uterine_fibroids	Miscellaneous	N
chr10	105846073	105846074	CATACTGCCTGAGCCCTAGAAAAACTGAAGTTGGCAGGATT	CATACTGCCTGAGCCCTAGAGAAACTGAAGTTGGCAGGATT	rs1320448	Cardiac_hypertrophy	Cardiovascular	Y
chr10	105966403	105966404	GTCAGTGAAGTCCATCCTAAAGTTGTTACAGAAATCAAGGT	GTCAGTGAAGTCCATCCTAAGGTTGTTACAGAAATCAAGGT	rs515910	ADHD	Neurological_behavioral	N
chr10	107516351	107516352	AAGCCTCTCAGCACTTCTGGTTTCTTTCATCACCTTCTTAT	AAGCCTCTCAGCACTTCTGGCTTCTTTCATCACCTTCTTAT	rs17119461	Melanoma	Cancer	Y
chr10	111735749	111735750	ATAATCAGTAAATGGGGATACGTGGCTAAGAAGGTAAAAGG	ATAATCAGTAAATGGGGATATGTGGCTAAGAAGGTAAAAGG	rs17095355	Biliary_atresia	Kidney_lung_liver	Y
chr10	112006485	112006486	ATTGAGTGAAGGATAAAACTGGAACTCAAAGTTGAGTGGTC	ATTGAGTGAAGGATAAAACTAGAACTCAAAGTTGAGTGGTC	rs716595	Normalized_brain_volume	Quantitative_traits	Y
chr10	112909104	112909105	TCCAGCAGAATTCTCTTTCCGTGTGTTTATATCTCACTGGC	TCCAGCAGAATTCTCTTTCCATGTGTTTATATCTCACTGGC	rs869244	Platelet_aggregation-epinephrine	Hematological_parameters	Y
chr10	113042092	113042093	GTATCAACAGGTTTCACAAGTTAGGGGGATATGCACCAGGG	GTATCAACAGGTTTCACAAGGTAGGGGGATATGCACCAGGG	rs10885122	Fasting_plasma_glucose	Serum_metabolites	Y
chr10	113042092	113042093	GTATCAACAGGTTTCACAAGTTAGGGGGATATGCACCAGGG	GTATCAACAGGTTTCACAAGGTAGGGGGATATGCACCAGGG	rs10885122	Insulin_resistance	Serum_metabolites	Y
chr10	114479261	114479262	TACAATTCAGTAGCTGTTAGGATATTCACTGCATCATGCAA	TACAATTCAGTAGCTGTTAGTATATTCACTGCATCATGCAA	rs7342028	QRS_duration	Cardiovascular	N
chr10	114756040	114756041	GATATGGCGACCGAAGTGATATGGGGCCCTTGTCAAGGGTC	GATATGGCGACCGAAGTGATTTGGGGCCCTTGTCAAGGGTC	rs4506565	Fasting_plasma_glucose	Serum_metabolites	Y
chr10	114756040	114756041	GATATGGCGACCGAAGTGATATGGGGCCCTTGTCAAGGGTC	GATATGGCGACCGAAGTGATTTGGGGCCCTTGTCAAGGGTC	rs4506565	Type_2_diabetes	Diabetes	Y
chr10	114758348	114758349	AGCTAAGCACTTTTTAGATACTATATAATTTAATTGCCGTA	AGCTAAGCACTTTTTAGATATTATATAATTTAATTGCCGTA	rs7903146	HbA1C	Serum_metabolites	Y
chr10	114758348	114758349	AGCTAAGCACTTTTTAGATACTATATAATTTAATTGCCGTA	AGCTAAGCACTTTTTAGATATTATATAATTTAATTGCCGTA	rs7903146	Proinsulin_levels	Serum_metabolites	Y
chr10	114758348	114758349	AGCTAAGCACTTTTTAGATACTATATAATTTAATTGCCGTA	AGCTAAGCACTTTTTAGATATTATATAATTTAATTGCCGTA	rs7903146	Type_2_diabetes	Diabetes	Y
chr10	114788814	114788815	TTGTCTTCATTTACATGGTTTATCCTTCAAGGTTGAATAAA	TTGTCTTCATTTACATGGTTCATCCTTCAAGGTTGAATAAA	rs12243326	Two-hour_glucose_challenge	Serum_metabolites	Y
chr10	115781526	115781527	GAAGGAATGTGTCTTACACATCTTCTACCCTCTCCTACCCT	GAAGGAATGTGTCTTACACACCTTCTACCCTCTCCTACCCT	rs2782980	Blood_pressure	Cardiovascular	Y
chr10	116139028	116139029	CATCACTGAGGGAGTCTGGATCAGAGAGCCCCAGACCTGTC	CATCACTGAGGGAGTCTGGACCAGAGAGCCCCAGACCTGTC	rs4751674	Cognitive_performance-PC1	Neurological_behavioral	Y
chr10	117512587	117512588	AAGATAGGAATAATAATACCTGTGTTCAGTGATGTTGTGAA	AAGATAGGAATAATAATACCGGTGTTCAGTGATGTTGTGAA	rs10490919	Information_processing_speed_digit_symbol	Neurological_behavioral	N
chr10	118575605	118575606	GGAAACTGAGGCTTGGAGAAGGAAAGGAACTCGCATGCTGG	GGAAACTGAGGCTTGGAGAAAGAAAGGAACTCGCATGCTGG	rs740363	Heart_failure	Cardiovascular	Y
chr10	118827559	118827560	GAGATAGATACTTGGGTTCAGAGCCCAAGACAGAGGCCTGG	GAGATAGATACTTGGGTTCAAAGCCCAAGACAGAGGCCTGG	rs7078160	Nonsyndromic_cleft_lip_with_or_without_cleft_palate	Miscellaneous	N
chr10	119418103	119418104	AACGCATTACTTAGATTTTTGTATTAACAATTAACTCTACT	AACGCATTACTTAGATTTTTATATTAACAATTAACTCTACT	rs2184898	Conduct_disorder_case_status	Neurological_behavioral	N
chr10	122900622	122900623	TTTGAAGATAAAAGGATTGTCTTAACTTATCTTAGATGGTT	TTTGAAGATAAAAGGATTGTATTAACTTATCTTAGATGGTT	rs2901286	Response_to_treatment_for_acute_lymphoblastic_leukemia	Drug_metabolism	N
chr10	123033548	123033549	ATAATTGAATCTCATGGCCAGGTGTGATGGCTCATGCCTGT	ATAATTGAATCTCATGGCCAAGTGTGATGGCTCATGCCTGT	rs10788160	PSA	Serum_metabolites	N
chr10	123337334	123337335	AATACATAACCTGGATGTCTACAGAGGTCGTATCCAAAACA	AATACATAACCTGGATGTCTGCAGAGGTCGTATCCAAAACA	rs2981579	Breast_cancer	Cancer	Y
chr10	123346115	123346116	TACACATTCAGCATCTGAAAGCTCTTCCATGGTACCGGTTT	TACACATTCAGCATCTGAAAACTCTTCCATGGTACCGGTTT	rs2981575	Breast_cancer	Cancer	Y
chr10	123346189	123346190	GCCTATTTTACTTGACACACACTCTTCAAGGATGGCCATGG	GCCTATTTTACTTGACACACGCTCTTCAAGGATGGCCATGG	rs1219648	Breast_cancer	Cancer	Y
chr10	123352316	123352317	AGGCACCAGGTGGACTCTCCACAAACAGGTTCATTAAGTGG	AGGCACCAGGTGGACTCTCCGCAAACAGGTTCATTAAGTGG	rs2981582	Breast_cancer	Cancer	Y
chr10	123625189	123625190	TTAGGGATCTAATGGAAATATGTTGCCTGACTTGACGAGGT	TTAGGGATCTAATGGAAATACGTTGCCTGACTTGACGAGGT	rs10510102	Breast_cancer	Cancer	Y
chr10	124165614	124165615	AGTTCTGGTGAGGGGTATTCGATGAAATAAAATGTGTATGT	AGTTCTGGTGAGGGGTATTCAATGAAATAAAATGTGTATGT	rs6585827	Height	Quantitative_traits	N
chr10	124214447	124214448	CACACTCCATGATCCCAGCTGCTAAAATCCACACTGAGCTC	CACACTCCATGATCCCAGCTTCTAAAATCCACACTGAGCTC	rs10490924	Age-related_macular_degeneration	Aging	Y
chr10	124219274	124219275	GCCACACTGTTTTCGGTCCGCTCATTCCCTCTGCAGTCTGG	GCCACACTGTTTTCGGTCCGGTCATTCCCTCTGCAGTCTGG	rs3793917	Age-related_macular_degeneration	Aging	Y
chr10	124220543	124220544	CGCGGACGCTGCCTTCGTCCGGCCGCAGAGGCCCCGCGGTC	CGCGGACGCTGCCTTCGTCCAGCCGCAGAGGCCCCGCGGTC	rs11200638	Age-related_macular_degeneration	Aging	Y
chr10	126696871	126696872	ATGGAAGTTTCCTGACACCGTAGCAGTCTCAAGACACCAGT	ATGGAAGTTTCCTGACACCGCAGCAGTCTCAAGACACCAGT	rs4962416	Prostate_cancer	Cancer	Y
chr10	129274502	129274503	GAAACATTGGTTGGACTCATTAATGTTTGCATCTTCTTTGT	GAAACATTGGTTGGACTCATCAATGTTTGCATCTTCTTTGT	rs4363506	Amyotrophic_lateral_sclerosis	Aging	N
chr10	129933455	129933456	AAATATAGTGTTCAAAGATGCATGTTTAAAAATAAAACTCA	AAATATAGTGTTCAAAGATGTATGTTTAAAAATAAAACTCA	rs2387326	Vitamin_K_plasma_phylloquinone	Serum_metabolites	N
chr10	130137104	130137105	AAATGCAATTTCTCCTTGTTCAACCAACCATTGAAATGGCC	AAATGCAATTTCTCCTTGTTTAACCAACCATTGAAATGGCC	rs11818629	HIV_progression	Viral_disease	Y
chr10	130248925	130248926	CCTTACCTATAAAAAGGCAATGGCAGTAGACTCTCTCTCTC	CCTTACCTATAAAAAGGCAAGGGCAGTAGACTCTCTCTCTC	rs9804317	Animals	Neurological_behavioral	N
chr10	131992244	131992245	TGTCTCTGTCTCTGTATCACACTGTTTCTGTCTATATATAT	TGTCTCTGTCTCTGTATCACGCTGTTTCTGTCTATATATAT	rs4751178	Speech_perception_in_dyslexia	Neurological_behavioral	Y
chr10	132056414	132056415	AAAACCATTCATGGTTTACTTGCCGAATAAAGATCCAGTGG	AAAACCATTCATGGTTTACTCGCCGAATAAAGATCCAGTGG	rs4751185	HIV_progression	Viral_disease	N
chr10	132947961	132947962	ACGAGGCCTGGGCTCTTTGGCAACACGTAGGACGTGGACAG	ACGAGGCCTGGGCTCTTTGGGAACACGTAGGACGTGGACAG	rs10741243	Type_2_diabetes	Diabetes	Y
chr11	202855	202856	GTGCTCATGGCCAGCCTGTGGACCAGGGTGAGCTCCAAACA	GTGCTCATGGCCAGCCTGTGAACCAGGGTGAGCTCCAAACA	rs11602954	Mean_platelet_volume	Hematological_parameters	N
chr11	203787	203788	CATGGAGGCAGATGAGTCAACCTTGCTGGGTGAGAAGTGAG	CATGGAGGCAGATGAGTCAATCTTGCTGGGTGAGAAGTGAG	rs2280543	Uterine_fibroids	Miscellaneous	Y
chr11	243267	243268	TAGAGGCTGCCATTTTCCTGTTTGAGCTGGGCCCAGATTCT	TAGAGGCTGCCATTTTCCTGGTTGAGCTGGGCCCAGATTCT	rs505404	Platelet_count	Hematological_parameters	N
chr11	270714	270715	CAATGCACAAGAGAGTAAACTTGGGGAGTACCTTAGGCAGG	CAATGCACAAGAGAGTAAACCTGGGGAGTACCTTAGGCAGG	rs17655730	Mean_platelet_volume	Hematological_parameters	Y
chr11	589563	589564	GCAGGGGCTTAGAAGAGGCCTGGACACACTCGGGGGGGCAG	GCAGGGGCTTAGAAGAGGCCCGGACACACTCGGGGGGGCAG	rs4963128	Systemic_lupus_erythematosus	Autoimmune_disease	N
chr11	1874071	1874072	GCCATGAAGAGCTGCCTGCGGCCATCTTGGCCCTCGCACCC	GCCATGAAGAGCTGCCTGCGACCATCTTGGCCCTCGCACCC	rs907611	Ulcerative_colitis	Autoimmune_disease	Y
chr11	1909005	1909006	GATACCAGATTCAAACTCTCTGCTCATTTCACTAGAGTCAG	GATACCAGATTCAAACTCTCCGCTCATTTCACTAGAGTCAG	rs3817198	Breast_cancer	Cancer	Y
chr11	1941945	1941946	GCATACGTGCCCGAAGAAACTGACCGCATAGGTTATTTTCA	GCATACGTGCCCGAAGAAACCGACCGCATAGGTTATTTTCA	rs909116	Breast_cancer	Cancer	Y
chr11	2169773	2169774	CGGTTGTTGCCTCTCCCGGCATTTCTCCTCAGTCTCCTGTC	CGGTTGTTGCCTCTCCCGGCGTTTCTCCTCAGTCTCCTGTC	rs3741208	Type_1_diabetes	Diabetes	Y
chr11	2182223	2182224	CAGAAGGACAGTGATCTGGGAGACAGGCAGGGCTGAGGCAG	CAGAAGGACAGTGATCTGGGTGACAGGCAGGGCTGAGGCAG	rs689	Type_1_diabetes_autoantibodies	Diabetes	N
chr11	2213165	2213166	AGGTAAAGTCCCCTGGGGAACAATCTGTGACCCCTCCTCCC	AGGTAAAGTCCCCTGGGGAATAATCTGTGACCCCTCCTCCC	rs7111341	Type_1_diabetes	Diabetes	Y
chr11	2484802	2484803	CTGCCACCTCAAAGTCACGCTGCCCTGGGCACCCTGCCTCT	CTGCCACCTCAAAGTCACGCCGCCCTGGGCACCCTGCCTCT	rs2074238	QT_interval	Cardiovascular	Y
chr11	2489341	2489342	CACTGTCTCTCCTGGGCTCCCAACCTTTCACAGGCCACAGG	CACTGTCTCTCCTGGGCTCCTAACCTTTCACAGGCCACAGG	rs12296050	QT_interval	Cardiovascular	N
chr11	2502318	2502319	TTGGATTTCACTCATAGCCACGAGAACGGGTGGTGGTCTCT	TTGGATTTCACTCATAGCCATGAGAACGGGTGGTGGTCTCT	rs12576239	QT_interval	Cardiovascular	Y
chr11	2550729	2550730	GGGCAGCATTTTATGGTTTCATTATGTAGATTGCAGGCAGT	GGGCAGCATTTTATGGTTTCGTTATGTAGATTGCAGGCAGT	rs179429	Platelet_aggregation-ADP	Hematological_parameters	N
chr11	2691470	2691471	ACCTGCCTTTGACCCTGCACATGACGGGCGAGGGAAGAGGA	ACCTGCCTTTGACCCTGCACGTGACGGGCGAGGGAAGAGGA	rs231362	Type_2_diabetes	Diabetes	Y
chr11	2766281	2766282	TGATGCTCTGGTTTAGAAACGGGTTCTAATGCCCAGAAGAG	TGATGCTCTGGTTTAGAAACAGGTTCTAATGCCCAGAAGAG	rs2237878	lactic_dehydrogenase	Serum_metabolites	N
chr11	2839750	2839751	TGTCACAGGACTTTGCCACCCGGGGTGAGGGGCCTAGAAAC	TGTCACAGGACTTTGCCACCTGGGGTGAGGGGCCTAGAAAC	rs2237892	Type_2_diabetes	Diabetes	Y
chr11	2844215	2844216	CTGAAAGTGGAATGAAGACTGAAAGACAGAAAATCAGAACA	CTGAAAGTGGAATGAAGACTCAAAGACAGAAAATCAGAACA	rs163182	Type_2_diabetes	Diabetes	N
chr11	2857193	2857194	CGGGCCCGGTCAGTGGTCCCAGGGGTCGGGGACAGGTGGGA	CGGGCCCGGTCAGTGGTCCCCGGGGTCGGGGACAGGTGGGA	rs2237895	Type_2_diabetes	Diabetes	Y
chr11	2858545	2858546	GGTGCCCAGGGAGCTGGGGACGAGGGGCCTCATCCTTCCCC	GGTGCCCAGGGAGCTGGGGATGAGGGGCCTCATCCTTCCCC	rs2237897	Type_2_diabetes	Diabetes	Y
chr11	2936951	2936952	CAGCTGCTGAGAGGAAGGCCGTGGCGGTCCGGCACAGGCCT	CAGCTGCTGAGAGGAAGGCCATGGCGGTCCGGCACAGGCCT	rs16928809	Bilirubin	Serum_metabolites	Y
chr11	2953722	2953723	GCCCTCTGCCAGCCCCCGCTCGGCCTCCCTTGCCTGAGGCC	GCCCTCTGCCAGCCCCCGCTTGGCCTCCCTTGCCTGAGGCC	rs3847646	Serum_calcium	Serum_metabolites	Y
chr11	5225634	5225635	TTTCCAAGACATCATGTTGTGTTATGCTATCTGAGAGTCAG	TTTCCAAGACATCATGTTGTCTTATGCTATCTGAGAGTCAG	rs11036238	Malaria	Parasitic_bacterial_disease	N
chr11	5264145	5264146	GGTAAGTGGCCTTCCATTATTCATAGTCCTTGCTCTACCAA	GGTAAGTGGCCTTCCATTATGCATAGTCCTTGCTCTACCAA	rs2071348	Beta_thalassemia/hemoglobin_E_disease	Cardiovascular	Y
chr11	5306508	5306509	AAATAGTAGTAGATTTTATCGTCCATTAATCCTTCCCTCTC	AAATAGTAGTAGATTTTATCATCCATTAATCCTTCCCTCTC	rs4910742	Fetal_hemoglobin_levels	Hematological_parameters	N
chr11	7708280	7708281	GGTGGGGATTCTAAGCTGCTATAGTTTTTTGGACTTCTTTC	GGTGGGGATTCTAAGCTGCTGTAGTTTTTTGGACTTCTTTC	rs7932813	Waist_circumference	Quantitative_traits	Y
chr11	8014776	8014777	CTGATCCTAGTTGTACTCCAGTTTCTACTCATTGCCCTTTT	CTGATCCTAGTTGTACTCCATTTTCTACTCATTGCCCTTTT	rs12420464	Major_depressive_disorder	Neurological_behavioral	N
chr11	8252852	8252853	AGTACAAAGGGCCCAATGTGATGTTCACCACAGGGCAGAGC	AGTACAAAGGGCCCAATGTGGTGTTCACCACAGGGCAGAGC	rs110419	Neuroblastoma	Cancer	Y
chr11	8484088	8484089	CACTCGGCTCTGCACTGTTACTTCCTGGCCTGCCTGGTTAA	CACTCGGCTCTGCACTGTTATTTCCTGGCCTGCCTGGTTAA	rs10769908	BMI	Quantitative_traits	N
chr11	8604592	8604593	TCCTCAAGAAGCTTATTTCATTGGACACCACCAGAATGTTT	TCCTCAAGAAGCTTATTTCACTGGACACCACCAGAATGTTT	rs4929949	BMI	Quantitative_traits	N
chr11	8639199	8639200	ATTCACCAAGGAAAGTAGGTTTTCCCGAGCCTAACCAGGTG	ATTCACCAAGGAAAGTAGGTCTTCCCGAGCCTAACCAGGTG	rs4929923	Age_at_menarche	Aging	N
chr11	10350537	10350538	TGAGCTGCCACCCTCTTATCGGGACACTAGATTTATGGCTG	TGAGCTGCCACCCTCTTATCAGGACACTAGATTTATGGCTG	rs7129220	Blood_pressure	Cardiovascular	Y
chr11	10350537	10350538	TGAGCTGCCACCCTCTTATCGGGACACTAGATTTATGGCTG	TGAGCTGCCACCCTCTTATCAGGACACTAGATTTATGGCTG	rs7129220	Diastolic_blood_pressure	Cardiovascular	Y
chr11	10350537	10350538	TGAGCTGCCACCCTCTTATCGGGACACTAGATTTATGGCTG	TGAGCTGCCACCCTCTTATCAGGACACTAGATTTATGGCTG	rs7129220	Systolic_blood_pressure	Cardiovascular	Y
chr11	10390580	10390581	TGGAGTCCTTAAGAATGGCCGATAACTAAATCAGCTCTAAC	TGGAGTCCTTAAGAATGGCCAATAACTAAATCAGCTCTAAC	rs6484218	Schizophrenia_bipolar_disorder_and_depression	Neurological_behavioral	N
chr11	10669227	10669228	TCAGAGGATGCTGCACTGTCTGGGTGAGTCAGCTTCCTACT	TCAGAGGATGCTGCACTGTCCGGGTGAGTCAGCTTCCTACT	rs7940646	Platelet_aggregation-ADP	Hematological_parameters	Y
chr11	10740365	10740366	ATAATTGTTGCTTACCAGTACATCACTGCATATACCAGCCA	ATAATTGTTGCTTACCAGTAGATCACTGCATATACCAGCCA	rs2018368	Biplolar_disorder_and_schizophrenia	Neurological_behavioral	N
chr11	10745393	10745394	GGGCTGGCACACAGCAGGCCGCCATATTCATGTGCTGTTCT	GGGCTGGCACACAGCAGGCCTCCATATTCATGTGCTGTTCT	rs11042937	Biplolar_disorder_and_schizophrenia	Neurological_behavioral	N
chr11	12469396	12469397	ACATGAGGTTTGAAGTCAGTAGGACCCCTGTTGAGGGCCCT	ACATGAGGTTTGAAGTCAGTGGGACCCCTGTTGAGGGCCCT	rs7120489	Heart_failure_motality-EA	Cardiovascular	N
chr11	13293904	13293905	AACATTAGGAACTATGTGAACGCTTTCAATGAGAGAGTTTT	AACATTAGGAACTATGTGAATGCTTTCAATGAGAGAGTTTT	rs900145	Age_at_menarche	Aging	N
chr11	13620171	13620172	AAATAAAGAGGATAAGCAGATAAATGGAAATTGCTGAGAAG	AAATAAAGAGGATAAGCAGACAAATGGAAATTGCTGAGAAG	rs9630182	Bone_mineral_density	Radiographic_parameters	N
chr11	14914877	14914878	GGGGAGATACTTTAGCAGGCAAGGGCTGTCAAGGAAAGTCT	GGGGAGATACTTTAGCAGGCGAGGGCTGTCAAGGAAAGTCT	rs10741657	Vitamin_D_insufficiency	Serum_metabolites	Y
chr11	14915309	14915310	GGGCCCACCTGGATAATCCCAACTCAAAGATCAGCTGATTA	GGGCCCACCTGGATAATCCCGACTCAAAGATCAGCTGATTA	rs2060793	VitaminD-25OH	Serum_metabolites	Y
chr11	15694461	15694462	CCAATCCTACTGTCACCTTAGTCTCAACCTTCCAGCCTCAA	CCAATCCTACTGTCACCTTAATCTCAACCTTCCAGCCTCAA	rs7117858	Bone_mineral_density-hip	Radiographic_parameters	Y
chr11	15952293	15952294	TGTCCTACCTTCTGCTCCTTCGTCTTCAGGACCATCTGATC	TGTCCTACCTTCTGCTCCTTTGTCTTCAGGACCATCTGATC	rs11023787	Wrist_bone_mass	Radiographic_parameters	N
chr11	16389593	16389594	ACTTAAAGTCGCGGCTTCCATGAACCTATTGATGATGTTAA	ACTTAAAGTCGCGGCTTCCACGAACCTATTGATGATGTTAA	rs297325	Obesity_and_osteoporosis	Quantitative_traits	N
chr11	16403510	16403511	AAACACACACATACAATAGATGTTCTAATCAAAGTCTGGTA	AAACACACACATACAATAGACGTTCTAATCAAAGTCTGGTA	rs4756846	Obesity_and_osteoporosis	Quantitative_traits	Y
chr11	16902267	16902268	CCCGACAGGTTCAGAAACTGCGGCCCGAGAAAAGCCGCATT	CCCGACAGGTTCAGAAACTGTGGCCCGAGAAAAGCCGCATT	rs381815	Blood_pressure	Cardiovascular	Y
chr11	16902267	16902268	CCCGACAGGTTCAGAAACTGCGGCCCGAGAAAAGCCGCATT	CCCGACAGGTTCAGAAACTGTGGCCCGAGAAAAGCCGCATT	rs381815	Systolic_blood_pressure	Cardiovascular	Y
chr11	16917218	16917219	CACCAAGGAACAATCTGCCATTGCAGGGAAAAAAGCAAATT	CACCAAGGAACAATCTGCCACTGCAGGGAAAAAAGCAAATT	rs11024074	Diastolic_blood_pressure	Cardiovascular	Y
chr11	17160147	17160148	GGTGACAGCTGCTTTTATGCACCTCCTATCGCTGGACCCCT	GGTGACAGCTGCTTTTATGCGCCTCCTATCGCTGGACCCCT	rs4356203	Schizophrenia	Neurological_behavioral	Y
chr11	18265798	18265799	TTGGCAAGATACAGTTCACTCCAGAGCACTGCCACTTCCAC	TTGGCAAGATACAGTTCACTTCAGAGCACTGCCACTTCCAC	rs12282742	Biplolar_disorder_and_schizophrenia	Neurological_behavioral	Y
chr11	18285773	18285774	AAATTCATGGTCGTTGACCAAGAGCTACCATACAATCCACT	AAATTCATGGTCGTTGACCATGAGCTACCATACAATCCACT	rs4638289	Atherosclerosis	Cardiovascular	Y
chr11	18323516	18323517	ACTTATCTTCACTAACCTACTCACTATTATCTGGAATCCTA	ACTTATCTTCACTAACCTACCCACTATTATCTGGAATCCTA	rs4353250	Atherosclerosis	Cardiovascular	Y
chr11	18419805	18419806	TGAGTTGCAACTATAAGGATATTTTTTGCCAGTATTATACA	TGAGTTGCAACTATAAGGATGTTTTTTGCCAGTATTATACA	rs2896526	Atherosclerosis	Cardiovascular	Y
chr11	19569562	19569563	AGGTTAAATAACCAGCCACACATCACCTAGCTGGTGAGTAA	AGGTTAAATAACCAGCCACAAATCACCTAGCTGGTGAGTAA	rs874426	ADHD	Neurological_behavioral	N
chr11	20562518	20562519	AACCTCAGGAACCCACTTCACTGTGCAAAGTGATACCATTT	AACCTCAGGAACCCACTTCATTGTGCAAAGTGATACCATTT	rs7128311	Response_to_treatment_for_acute_lymphoblastic_leukemia	Drug_metabolism	Y
chr11	20698928	20698929	CAGGGCCACAATCTTGTATCCGCAGTCACCACCTCTATAAA	CAGGGCCACAATCTTGTATCGGCAGTCACCACCTCTATAAA	rs1793004	Crohns_disease	Autoimmune_disease	N
chr11	22829756	22829757	CCTCCAACTATAGCTCTTATCAAAGGAACCTTCACATGATA	CCTCCAACTATAGCTCTTATTAAAGGAACCTTCACATGATA	rs7111546	Dialysis-related_mortality	Miscellaneous	Y
chr11	22843154	22843155	TATGCACTCCGCTATCAATCATTCCTTTTACTTTCTGCCTT	TATGCACTCCGCTATCAATCTTTCCTTTTACTTTCTGCCTT	rs712022	Dialysis-related_mortality	Miscellaneous	N
chr11	23044591	23044592	GCTAGATCCAAAGAATTCACTCTTTTAGTCAGCCCATGGTG	GCTAGATCCAAAGAATTCACACTTTTAGTCAGCCCATGGTG	rs10833905	Sudden_cardiac_arrest	Cardiovascular	Y
chr11	24678818	24678819	GAGAGCTGACAGGACAAACTTATATATTAAATGTGGATTAT	GAGAGCTGACAGGACAAACTGATATATTAAATGTGGATTAT	rs4561213	Serum_magnesium_levels	Serum_metabolites	N
chr11	24849565	24849566	TTTTATCCCAGCTCCACAAACTTTAGGAGAAACACACACAC	TTTTATCCCAGCTCCACAAATTTTAGGAGAAACACACACAC	rs10500991	Transferrin	Serum_metabolites	Y
chr11	25207703	25207704	TTGATGTTATATTATTTTCTGTATCTCTGAAATTTCCTTTG	TTGATGTTATATTATTTTCTATATCTCTGAAATTTCCTTTG	rs12794435	Ovarian_cancer	Cancer	N
chr11	26605330	26605331	GATGATGCTGAAAATAAACCTGGGGAATGGAGGAGTCTTAA	GATGATGCTGAAAATAAACCCGGGGAATGGAGGAGTCTTAA	rs12295638	Obesity_extreme	Quantitative_traits	Y
chr11	27563381	27563382	GGAATTTATATGAAAAGACCGTATAGCATAGGGACAATAGT	GGAATTTATATGAAAAGACCTTATAGCATAGGGACAATAGT	rs988712	BMI	Quantitative_traits	N
chr11	27583128	27583129	TGGTCATGTCAGCACTGCTATTGTTGGGCTCAAAGGCTGAG	TGGTCATGTCAGCACTGCTACTGTTGGGCTCAAAGGCTGAG	rs7481311	BMI	Quantitative_traits	N
chr11	27583128	27583129	TGGTCATGTCAGCACTGCTATTGTTGGGCTCAAAGGCTGAG	TGGTCATGTCAGCACTGCTACTGTTGGGCTCAAAGGCTGAG	rs7481311	Weight	Quantitative_traits	N
chr11	27667201	27667202	ACCTGCATAGTCAACAGTGATTAAAGACAGCATTTCTGTCT	ACCTGCATAGTCAACAGTGAGTAAAGACAGCATTTCTGTCT	rs925946	BMI	Quantitative_traits	Y
chr11	27667201	27667202	ACCTGCATAGTCAACAGTGATTAAAGACAGCATTTCTGTCT	ACCTGCATAGTCAACAGTGAGTAAAGACAGCATTTCTGTCT	rs925946	Weight	Quantitative_traits	Y
chr11	27725985	27725986	CTTGACATTGACATGTTTTTTCTATTAATAATTTTAATTGG	CTTGACATTGACATGTTTTTACTATTAATAATTTTAATTGG	rs10767664	BMI	Quantitative_traits	N
chr11	29162135	29162136	CTTTGTGCTGTAAAGTAGTATGGGTTTTGACAAATGCATAA	CTTTGTGCTGTAAAGTAGTACGGGTTTTGACAAATGCATAA	rs1602565	Schizophrenia	Neurological_behavioral	N
chr11	30467499	30467500	CAAGTTCATGCAGTCTTTAAGCAACTACTCTCTTCCCTAGT	CAAGTTCATGCAGTCTTTAAACAACTACTCTCTTCCCTAGT	rs11031093	Dental_caries	Miscellaneous	Y
chr11	30508107	30508108	GTCTCTGTAACTAAGAGTGATTTCTAGAGCTGCTCACAGTA	GTCTCTGTAACTAAGAGTGACTTCTAGAGCTGCTCACAGTA	rs545610	Dental_caries	Miscellaneous	Y
chr11	30760334	30760335	ACAAAGTTCTACTTCCTCTGTGTAACTCAAAACTTAAATTC	ACAAAGTTCTACTTCCTCTGCGTAACTCAAAACTTAAATTC	rs3925584	Serum_magnesium_levels	Serum_metabolites	Y
chr11	31210770	31210771	AGTTAATTATCCAAGGCCATGGAAAGGACCCAAATATGAGA	AGTTAATTATCCAAGGCCATAGAAAGGACCCAAATATGAGA	rs16921914	Bone_mineral_density-spine	Radiographic_parameters	N
chr11	32522006	32522007	CCTCAGCTCTGGTCTGTTTTTGAAGGTTTGAGCATAACCCT	CCTCAGCTCTGGTCTGTTTTCGAAGGTTTGAGCATAACCCT	rs10767942	ADHD	Neurological_behavioral	Y
chr11	32895663	32895664	TTTAGAGTGGACACGCATGATTTAAAGATGGCATTTATCAT	TTTAGAGTGGACACGCATGACTTAAAGATGGCATTTATCAT	rs10767971	Parkinsons_disease_age_of_onset	Aging	Y
chr11	33588209	33588210	CTCGCTTGATCTATTTAAACATCATTCTCTGTATCTGTTGT	CTCGCTTGATCTATTTAAACGTCATTCTCTGTATCTGTTGT	rs10437629	Suicide_attempts_in_bipolar_disorder	Neurological_behavioral	Y
chr11	34605434	34605435	GACTTGGGGAAAGGGATCAATAAATCATTCAGTTGTTTGTG	GACTTGGGGAAAGGGATCAAGAAATCATTCAGTTGTTTGTG	rs5028798	Volumetric_brain_MRI	Neurological_behavioral	Y
chr11	34655362	34655363	CTTGTCTTTTGATCAACTTGAGTGCCTGCCACTGTCAGTAT	CTTGTCTTTTGATCAACTTGGGTGCCTGCCACTGTCAGTAT	rs286913	Response_to_antipsychotic_therapy-FEV1/FVC	Drug_metabolism	Y
chr11	34834203	34834204	TTTACTAGAACCAAGACAAGTGGGGCTTAAGAAACCATCTA	TTTACTAGAACCAAGACAAGCGGGGCTTAAGAAACCATCTA	rs12793173	Cystic_fibrosis_severity	Miscellaneous	N
chr11	35701235	35701236	GGATTTACAAAAGAAGCTAGAAATCTTTATTTTTATGTCAT	GGATTTACAAAAGAAGCTAGCAATCTTTATTTTTATGTCAT	rs7928794	Response_to_antipsychotic_therapy_extrapyramidal_side_effects	Drug_metabolism	N
chr11	37870980	37870981	TTAAGTGTCCTATCTCATTGTTGTCATGTTATTCAATCATG	TTAAGTGTCCTATCTCATTGCTGTCATGTTATTCAATCATG	rs16930685	Cutaneous_nevi	Miscellaneous	N
chr11	39327958	39327959	ATATTTATATCATAAAATTAGTGAGAATTGATTATAAGTGG	ATATTTATATCATAAAATTAATGAGAATTGATTATAAGTGG	rs12808199	Osteoporosis	Aging	N
chr11	40837712	40837713	ACAGTTTATAAGTTTTACACGTATTGACTATCATGTTTCTT	ACAGTTTATAAGTTTTACACATATTGACTATCATGTTTCTT	rs4611189	Quetiapine_-Schizophrenia_neurocognition	Drug_metabolism	N
chr11	41852663	41852664	TTCTCTTGACATTTTAGCTTTAGTCAGTTTGTCCTATTTGG	TTCTCTTGACATTTTAGCTTCAGTCAGTTTGTCCTATTTGG	rs1484948	RR_interval	Cardiovascular	N
chr11	41915365	41915366	TCTAATAACAGTGAGACTAACAATATTTTCTACAAAATCAA	TCTAATAACAGTGAGACTAAAAATATTTTCTACAAAATCAA	rs9300039	Type_2_diabetes	Diabetes	N
chr11	43086093	43086094	CCTGTGACAAAGTTTACAAGTAGGGAATCTTGGAGGAAGTT	CCTGTGACAAAGTTTACAAGGAGGGAATCTTGGAGGAAGTT	rs10501293	Cognitive_performance-SWM_Strategy	Neurological_behavioral	N
chr11	44843133	44843134	GGGTCAGTGGGTGAGATGACACTCATCAGCTATGTTATTTT	GGGTCAGTGGGTGAGATGACCCTCATCAGCTATGTTATTTT	rs11038167	Schizophrenia	Neurological_behavioral	N
chr11	45873090	45873091	GCTATTCACATTGGTACCTGAGAGAGGCACTTTACTGTTCT	GCTATTCACATTGGTACCTGCGAGAGGCACTTTACTGTTCT	rs11605924	Fasting_plasma_glucose	Serum_metabolites	Y
chr11	46052574	46052575	CCATAAGGAGCTAGAGCCTACACCAGTGAGTGAACTTTTAC	CCATAAGGAGCTAGAGCCTATACCAGTGAGTGAACTTTTAC	rs16938437	Age_at_menarche	Aging	Y
chr11	46379441	46379442	TGCGGCGGCACAGCAGTAAGTCAGGCACAGCCAGATTGGGG	TGCGGCGGCACAGCAGTAAGCCAGGCACAGCCAGATTGGGG	rs11038871	Immunoglobulin_A	Autoimmune_disease	Y
chr11	46722220	46722221	CCAACCATTTCCGCCACACCTCCAACCCACTTCCGGCCCCA	CCAACCATTTCCGCCACACCCCCAACCCACTTCCGGCCCCA	rs7932354	Bone_mineral_density-hip	Radiographic_parameters	Y
chr11	46849359	46849360	AAGAAAATTGTAGTAGAAACGGCATTAATATTTCAAGGAGT	AAGAAAATTGTAGTAGAAACAGCATTAATATTTCAAGGAGT	rs1007738	Bone_mineral_density-hip	Radiographic_parameters	Y
chr11	47127152	47127153	GTACTAAACATTTTTGTTATATAATCCTCACAATAATCCCA	GTACTAAACATTTTTGTTATGTAATCCTCACAATAATCCCA	rs7117404	Fibrin-D-dimer_levels	Serum_metabolites	Y
chr11	47286289	47286290	GTAATCATGCTTGCATTTCTTATTTCATGAGTGAGGTCTTG	GTAATCATGCTTGCATTTCTCATTTCATGAGTGAGGTCTTG	rs7120118	HDL_cholesterol	Serum_metabolites	Y
chr11	47293798	47293799	TGGGAGCCAGAGTCGCTATAGAGATAAAACTGAATCCTATT	TGGGAGCCAGAGTCGCTATACAGATAAAACTGAATCCTATT	rs10501320	Proinsulin_levels	Serum_metabolites	Y
chr11	47312891	47312892	AAGTCAGTTCTTTAAATGCTTCTTCACTGGACTTGATTATA	AAGTCAGTTCTTTAAATGCTGCTTCACTGGACTTGATTATA	rs10838687	Proinsulin_levels	Serum_metabolites	N
chr11	47336319	47336320	CCAAAGCAACATACTGCAACAGACTCAATGCAGAGGCAGAT	CCAAAGCAACATACTGCAACTGACTCAATGCAGAGGCAGAT	rs7944584	Fasting_plasma_glucose	Serum_metabolites	N
chr11	47650992	47650993	ATATTTGGCAGAGCAAAAGACGAGAAAAATTACAAAGCAAG	ATATTTGGCAGAGCAAAAGATGAGAAAAATTACAAAGCAAG	rs3817334	BMI	Quantitative_traits	N
chr11	47663048	47663049	ACTGTTCCATTCCTAGGCACAGTGCATGAGGTAATTATGTC	ACTGTTCCATTCCTAGGCACGGTGCATGAGGTAATTATGTC	rs10838738	BMI	Quantitative_traits	Y
chr11	48382470	48382471	ACTTCCAAACTGAAGGACACATGTTTCCAGATTAAAATGAC	ACTTCCAAACTGAAGGACACGTGTTTCCAGATTAAAATGAC	rs1351696	Fibrin-D-dimer_levels	Serum_metabolites	Y
chr11	48518892	48518893	TTTGTGATTATTTAATTGCCATGAAATTTTCCTCAGGTTTA	TTTGTGATTATTTAATTGCCGTGAAATTTTCCTCAGGTTTA	rs7395662	HDL_cholesterol	Serum_metabolites	N
chr11	56466098	56466099	CCCCATGTAGAGTGAAAACACTGGAGCTGGGAGAAACTAGT	CCCCATGTAGAGTGAAAACATTGGAGCTGGGAGAAACTAGT	rs1397048	Mean_corpuscular_hemoglobin	Hematological_parameters	N
chr11	59633492	59633493	ATCATGCATTGAATTTCAGGGAAAAAAGATTGCATATCAAG	ATCATGCATTGAATTTCAGGAAAAAAAGATTGCATATCAAG	rs526934	Vitamin_B12	Serum_metabolites	Y
chr11	59939306	59939307	GTGATCCATTGAATGATCATTCTGTCTAGTTTTCTGGGAAA	GTGATCCATTGAATGATCATGCTGTCTAGTTTTCTGGGAAA	rs610932	Alzheimers_disease	Aging	Y
chr11	60023086	60023087	CACCACACACAAGGCCTGAACGATCAAAGGCTGAAGAGATG	CACCACACACAAGGCCTGAAAGATCAAAGGCTGAAGAGATG	rs1562990	Alzheimers_disease	Aging	N
chr11	60034428	60034429	ACAGTATAGAAATTCACTGACTACTCCTCAGATTTTTCCAG	ACAGTATAGAAATTCACTGATTACTCCTCAGATTTTTCCAG	rs4938933	Alzheimers_disease_late_onset	Aging	N
chr11	60525785	60525786	TCCTTTATAACAGTTAAACAAGGTGCCACAGAAACATACAT	TCCTTTATAACAGTTAAACAGGGTGCCACAGAAACATACAT	rs7930940	Longevity	Aging	N
chr11	60760611	60760612	GGAGCCAGGACCCCAGGAGACTTTTCTTTTAGAGGAACTCC	GGAGCCAGGACCCCAGGAGAGTTTTCTTTTAGAGGAACTCC	rs17824933	Multiple_sclerosis	Autoimmune_disease	Y
chr11	60793650	60793651	CCCCTCTCAAAGACCCTCTTCATGGTTCTGGTGAACGGACA	CCCCTCTCAAAGACCCTCTTGATGGTTCTGGTGAACGGACA	rs4939490	Multiple_sclerosis	Autoimmune_disease	Y
chr11	61417471	61417472	TCGGTTATTAAGTACTCTACGTGTATTTACCTCTCTCAACA	TCGGTTATTAAGTACTCTACATGTATTTACCTCTCTCAACA	rs1692120	Serum_polyunsaturated_fatty_acids	Serum_metabolites	Y
chr11	61490485	61490486	AGCCCCGGGGGCACAGGGGACGAGATCAGTTTAGAGAGGAA	AGCCCCGGGGGCACAGGGGATGAGATCAGTTTAGAGAGGAA	rs198426	Serum_polyunsaturated_fatty_acids	Serum_metabolites	Y
chr11	61551926	61551927	TCCTGGCACAACTGGGCCCCAAAATGGGCAAGGAGCAGAAG	TCCTGGCACAACTGGGCCCCCAAATGGGCAAGGAGCAGAAG	rs174536	Serum_polyunsaturated_fatty_acids	Serum_metabolites	Y
chr11	61557802	61557803	CTGAACTTGGGAAATAAGGCTATAACCTGCCCCTGGGCATC	CTGAACTTGGGAAATAAGGCCATAACCTGCCCCTGGGCATC	rs102275	Crohns_disease	Autoimmune_disease	N
chr11	61557802	61557803	CTGAACTTGGGAAATAAGGCTATAACCTGCCCCTGGGCATC	CTGAACTTGGGAAATAAGGCCATAACCTGCCCCTGGGCATC	rs102275	HDL_cholesterol	Serum_metabolites	N
chr11	61557802	61557803	CTGAACTTGGGAAATAAGGCTATAACCTGCCCCTGGGCATC	CTGAACTTGGGAAATAAGGCCATAACCTGCCCCTGGGCATC	rs102275	Serum_polyunsaturated_fatty_acids	Serum_metabolites	N
chr11	61560080	61560081	GCCACCGGAAGAACACGTCGGCAGGAGCAGGCGCCTAGCAC	GCCACCGGAAGAACACGTCGACAGGAGCAGGCGCCTAGCAC	rs174538	Serum_polyunsaturated_fatty_acids	Serum_metabolites	Y
chr11	61564298	61564299	AGAGGGAGATAAAAGGGGGAGACAAAAGATGTACAGAAATG	AGAGGGAGATAAAAGGGGGATACAAAAGATGTACAGAAATG	rs4246215	Platelet_count	Hematological_parameters	Y
chr11	61564298	61564299	AGAGGGAGATAAAAGGGGGAGACAAAAGATGTACAGAAATG	AGAGGGAGATAAAAGGGGGATACAAAAGATGTACAGAAATG	rs4246215	Serum_polyunsaturated_fatty_acids	Serum_metabolites	Y
chr11	61569829	61569830	TCCCTCAAGCTCCCCTCTGCCTTGGCTCCAGAGTCTTCCTC	TCCCTCAAGCTCCCCTCTGCTTTGGCTCCAGAGTCTTCCTC	rs174546	HDL_cholesterol	Serum_metabolites	N
chr11	61569829	61569830	TCCCTCAAGCTCCCCTCTGCCTTGGCTCCAGAGTCTTCCTC	TCCCTCAAGCTCCCCTCTGCTTTGGCTCCAGAGTCTTCCTC	rs174546	LDL_cholesterol	Serum_metabolites	N
chr11	61570782	61570783	TTGCTGTTTTCACCTACGCATCCTTTTCAATAGTTGTGTTA	TTGCTGTTTTCACCTACGCACCCTTTTCAATAGTTGTGTTA	rs174547	HDL_cholesterol	Serum_metabolites	N
chr11	61570782	61570783	TTGCTGTTTTCACCTACGCATCCTTTTCAATAGTTGTGTTA	TTGCTGTTTTCACCTACGCACCCTTTTCAATAGTTGTGTTA	rs174547	Phosphatidyl_choline_arachadonic_acid_C36-3_Phosphatidyl_choline_arachadonic_acid_C36-4	Serum_metabolites	N
chr11	61570782	61570783	TTGCTGTTTTCACCTACGCATCCTTTTCAATAGTTGTGTTA	TTGCTGTTTTCACCTACGCACCCTTTTCAATAGTTGTGTTA	rs174547	RR_interval	Cardiovascular	N
chr11	61570782	61570783	TTGCTGTTTTCACCTACGCATCCTTTTCAATAGTTGTGTTA	TTGCTGTTTTCACCTACGCACCCTTTTCAATAGTTGTGTTA	rs174547	Serum_polyunsaturated_fatty_acids	Serum_metabolites	N
chr11	61570782	61570783	TTGCTGTTTTCACCTACGCATCCTTTTCAATAGTTGTGTTA	TTGCTGTTTTCACCTACGCACCCTTTTCAATAGTTGTGTTA	rs174547	Triglycerides	Serum_metabolites	N
chr11	61571347	61571348	CTCCTGGTTATCCAGACTCACTCATCTTCAGCTTCTCAGGG	CTCCTGGTTATCCAGACTCAGTCATCTTCAGCTTCTCAGGG	rs174548	HDL_cholesterol	Serum_metabolites	N
chr11	61571347	61571348	CTCCTGGTTATCCAGACTCACTCATCTTCAGCTTCTCAGGG	CTCCTGGTTATCCAGACTCAGTCATCTTCAGCTTCTCAGGG	rs174548	Phosphatidyl_choline	Serum_metabolites	N
chr11	61571347	61571348	CTCCTGGTTATCCAGACTCACTCATCTTCAGCTTCTCAGGG	CTCCTGGTTATCCAGACTCAGTCATCTTCAGCTTCTCAGGG	rs174548	Triglycerides	Serum_metabolites	N
chr11	61571477	61571478	ACCAAGGCCTACAAGGTCTCTTTGCCTCTAGCTCTTCCTAG	ACCAAGGCCTACAAGGTCTCCTTGCCTCTAGCTCTTCCTAG	rs174550	Fasting_plasma_glucose	Serum_metabolites	N
chr11	61571477	61571478	ACCAAGGCCTACAAGGTCTCTTTGCCTCTAGCTCTTCCTAG	ACCAAGGCCTACAAGGTCTCCTTGCCTCTAGCTCTTCCTAG	rs174550	Insulin_resistance	Serum_metabolites	N
chr11	61571477	61571478	ACCAAGGCCTACAAGGTCTCTTTGCCTCTAGCTCTTCCTAG	ACCAAGGCCTACAAGGTCTCCTTGCCTCTAGCTCTTCCTAG	rs174550	Serum_polyunsaturated_fatty_acids	Serum_metabolites	N
chr11	61597211	61597212	GAAAGGAGGGATGAACTTGACGTAGATCATTCCACCTGGAG	GAAAGGAGGGATGAACTTGATGTAGATCATTCCACCTGGAG	rs174570	Cholesterol	Serum_metabolites	Y
chr11	61597211	61597212	GAAAGGAGGGATGAACTTGACGTAGATCATTCCACCTGGAG	GAAAGGAGGGATGAACTTGATGTAGATCATTCCACCTGGAG	rs174570	HDL_cholesterol	Serum_metabolites	Y
chr11	61597211	61597212	GAAAGGAGGGATGAACTTGACGTAGATCATTCCACCTGGAG	GAAAGGAGGGATGAACTTGATGTAGATCATTCCACCTGGAG	rs174570	LDL_cholesterol	Serum_metabolites	Y
chr11	61597971	61597972	CTCTCCTAACAGAGGACTAGAATGACCTACTCTTCCCTGAC	CTCTCCTAACAGAGGACTAGGATGACCTACTCTTCCCTGAC	rs1535	HDL_cholesterol	Serum_metabolites	Y
chr11	61597971	61597972	CTCTCCTAACAGAGGACTAGAATGACCTACTCTTCCCTGAC	CTCTCCTAACAGAGGACTAGGATGACCTACTCTTCCCTGAC	rs1535	Response_to_statin_therapy-braces	Drug_metabolism	Y
chr11	61597971	61597972	CTCTCCTAACAGAGGACTAGAATGACCTACTCTTCCCTGAC	CTCTCCTAACAGAGGACTAGGATGACCTACTCTTCCCTGAC	rs1535	Serum_polyunsaturated_fatty_acids	Serum_metabolites	Y
chr11	61600341	61600342	TGCCCGTGCTGCACTTCCCAAATCCTAGGCAAAGTGCCCAG	TGCCCGTGCTGCACTTCCCACATCCTAGGCAAAGTGCCCAG	rs174574	Serum_polyunsaturated_fatty_acids	Serum_metabolites	Y
chr11	61609749	61609750	GCCTGGCCCTGAGCCTGAAGCGGCCTGAGAACCTGGTCTCT	GCCTGGCCCTGAGCCTGAAGTGGCCTGAGAACCTGGTCTCT	rs174583	Response_to_statin_therapy-Triglyceride_sum	Drug_metabolism	Y
chr11	61623139	61623140	CATTGGCGCCAAGATGCAAGCCTTGGGGACAGGGTGGACCT	CATTGGCGCCAAGATGCAAGTCTTGGGGACAGGGTGGACCT	rs174601	Alkaline_phosphatase	Serum_metabolites	Y
chr11	61639572	61639573	AGTGCTCTCCTGCCCCAGAAGTCAGGGTGAGGGAAGCAGGA	AGTGCTCTCCTGCCCCAGAAATCAGGGTGAGGGAAGCAGGA	rs174448	Serum_polyunsaturated_fatty_acids	Serum_metabolites	Y
chr11	61655304	61655305	TGGCAGCATAGCATGCCCTTAAGAACATGGCTGTGGATTCA	TGGCAGCATAGCATGCCCTTGAGAACATGGCTGTGGATTCA	rs1000778	Sphingolipid_concentrations	Serum_metabolites	Y
chr11	61663690	61663691	GGCCAGGAGCACAGAAGCTGGGGGTAGGGTGGACAGCTCCA	GGCCAGGAGCACAGAAGCTGAGGGTAGGGTGGACAGCTCCA	rs174468	Serum_polyunsaturated_fatty_acids	Serum_metabolites	Y
chr11	61711474	61711475	AAGCATTTAGTCCTTTTGAATTGTAAGCAATAGTCTTAAAT	AAGCATTTAGTCCTTTTGAAGTGTAAGCAATAGTCTTAAAT	rs2521572	Serum_polyunsaturated_fatty_acids	Serum_metabolites	Y
chr11	61746290	61746291	AATTCTTCTGGCAGTGCTCAAGTACGGTTATGTGATTATGA	AATTCTTCTGGCAGTGCTCACGTACGGTTATGTGATTATGA	rs10792320	Serum_polyunsaturated_fatty_acids	Serum_metabolites	Y
chr11	61795585	61795586	CCAACATGGTGAAACTTGTCTCTACGAAAAATACAAAATTA	CCAACATGGTGAAACTTGTCGCTACGAAAAATACAAAATTA	rs11230874	Serum_polyunsaturated_fatty_acids	Serum_metabolites	N
chr11	61815802	61815803	TTGGTATGAACTAAGCACCTTCCCTTCCCTCCCTCTTCCTA	TTGGTATGAACTAAGCACCTCCCCTTCCCTCCCTCTTCCTA	rs4963452	Serum_polyunsaturated_fatty_acids	Serum_metabolites	Y
chr11	63963946	63963947	GTGAGCTGCGGGAGTTGCCCTTCCCGTGGTCACCACAGCGG	GTGAGCTGCGGGAGTTGCCCGTCCCGTGGTCACCACAGCGG	rs11607165	ADHD	Neurological_behavioral	Y
chr11	63979642	63979643	CAGGACCTGGGGGTGGGTGAGGAAGGAAGCTTTGCAGGGTG	CAGGACCTGGGGGTGGGTGATGAAGGAAGCTTTGCAGGGTG	rs12575642	ADHD	Neurological_behavioral	N
chr11	64026218	64026219	TGGCATGAAACCCCATGGACCGGGGGACAGTCTTCCAGCTT	TGGCATGAAACCCCATGGACTGGGGGACAGTCTTCCAGCTT	rs2244621	Longevity	Aging	Y
chr11	64097232	64097233	GGGACAGGGAGCCAGGTGTGAGGGCTGTTGCCTCTGAGCCA	GGGACAGGGAGCCAGGTGTGGGGGCTGTTGCCTCTGAGCCA	rs694739	Alopecia_areata	Miscellaneous	Y
chr11	64097232	64097233	GGGACAGGGAGCCAGGTGTGAGGGCTGTTGCCTCTGAGCCA	GGGACAGGGAGCCAGGTGTGGGGGCTGTTGCCTCTGAGCCA	rs694739	Crohns_disease	Autoimmune_disease	Y
chr11	64129721	64129722	GATTTGAGAATGGATTGGTCGGTCCTTTCACTGGACAGACC	GATTTGAGAATGGATTGGTCAGTCCTTTCACTGGACAGACC	rs538147	Leprosy	Parasitic_bacterial_disease	Y
chr11	64129721	64129722	GATTTGAGAATGGATTGGTCGGTCCTTTCACTGGACAGACC	GATTTGAGAATGGATTGGTCAGTCCTTTCACTGGACAGACC	rs538147	Primary_biliary_cirrhosis	Autoimmune_disease	Y
chr11	64331461	64331462	CCCAGAATCACTGGTGAAGCAGCCAACTCTAGGGACACCCA	CCCAGAATCACTGGTGAAGCGGCCAACTCTAGGGACACCCA	rs17300741	Serum_urate	Serum_metabolites	Y
chr11	64334113	64334114	TCCAAGGCTCCAGTGTCGGCCGCTTTGAGCACCAGCCCAGT	TCCAAGGCTCCAGTGTCGGCTGCTTTGAGCACCAGCCCAGT	rs2078267	Gout	Serum_metabolites	Y
chr11	64334113	64334114	TCCAAGGCTCCAGTGTCGGCCGCTTTGAGCACCAGCCCAGT	TCCAAGGCTCCAGTGTCGGCTGCTTTGAGCACCAGCCCAGT	rs2078267	Serum_urate	Serum_metabolites	Y
chr11	64357071	64357072	GAGAAAGCATGTACAGGGCATGTGGTGGAAGCAGTGGATGA	GAGAAAGCATGTACAGGGCACGTGGTGGAAGCAGTGGATGA	rs505802	Serum_urate	Serum_metabolites	Y
chr11	64525215	64525216	TCCTTCTCTTCCCTCCCCTTCTCTGGGCTCCCCTGACCCCC	TCCTTCTCTTCCCTCCCCTTTTCTGGGCTCCCCTGACCCCC	rs589691	Serum_urate	Serum_metabolites	Y
chr11	64546390	64546391	GGGATTGGCTGTCGCTGGTTCCAGCCTTTTTCTACTCCCCT	GGGATTGGCTGTCGCTGGTTTCAGCCTTTTTCTACTCCCCT	rs606458	Serum_urate	Serum_metabolites	Y
chr11	65249144	65249145	TGGCAGTTAATATCTAAGGAATTTCTCATACAGGTCTCCAT	TGGCAGTTAATATCTAAGGAGTTTCTCATACAGGTCTCCAT	rs17146964	Optic_vertical_cup-disc_ratio	Quantitative_traits	Y
chr11	65336818	65336819	AAGGGACACAGGGCTCTCCACGTAAGCAGGAGGCAGCAAGA	AAGGGACACAGGGCTCTCCATGTAAGCAGGAGGCAGCAAGA	rs3782089	Height	Quantitative_traits	Y
chr11	65506821	65506822	CACAATATATAGAACCAAATCTATATATTAGGCCAAATCTC	CACAATATATAGAACCAAATGTATATATTAGGCCAAATCTC	rs4014195	Creatinine	Serum_metabolites	N
chr11	66335307	66335308	ATCCTCCCCTTCATAGCATCTTGGTTTCCAGCCCTCGGGGC	ATCCTCCCCTTCATAGCATCCTGGTTTCCAGCCCTCGGGGC	rs2242663	Bipolar_disorder	Neurological_behavioral	Y
chr11	66551001	66551002	TTTAATTTTTTTGGTAGCTCGTAGGGTTTTCTGCTTATCCT	TTTAATTTTTTTGGTAGCTCCTAGGGTTTTCTGCTTATCCT	rs10896135	Bipolar_disorder	Neurological_behavioral	N
chr11	68192345	68192346	GGTCGTATCTTGATCCTTCATGACATTTGTAAAGACCCTGC	GGTCGTATCTTGATCCTTCAGGACATTTGTAAAGACCCTGC	rs599083	Bone_mineral_density-spine	Radiographic_parameters	Y
chr11	68978579	68978580	CCTCTGAATTCCATGGAGTTGTTGGGTCAAAGAGCTTGCCT	CCTCTGAATTCCATGGAGTTATTGGGTCAAAGAGCTTGCCT	rs11228565	Prostate_cancer	Cancer	Y
chr11	68994496	68994497	TCAGGGAAGTTGCCCTGAAGTTGATAAGCAGAATGTGGAAG	TCAGGGAAGTTGCCCTGAAGGTGATAAGCAGAATGTGGAAG	rs7931342	Prostate_cancer	Cancer	N
chr11	68994666	68994667	TAACTTTACAGGAGCTGAAAATTTAAGAAGGGGAATGTCAA	TAACTTTACAGGAGCTGAAAGTTTAAGAAGGGGAATGTCAA	rs10896449	Prostate_cancer	Cancer	N
chr11	68995957	68995958	AACCCATACACTGATAGAGTATATTTCTGTTCAATATTTAT	AACCCATACACTGATAGAGTGTATTTCTGTTCAATATTTAT	rs7130881	Prostate_cancer	Cancer	N
chr11	69234493	69234494	GATGGGAGGGATTAGAATTTCCGTGGCAACATTACATCACT	GATGGGAGGGATTAGAATTTTCGTGGCAACATTACATCACT	rs4980785	Renal_cell_carcinoma	Cancer	Y
chr11	69239740	69239741	TGGATGGTCCAAAATGCATCGTGCTAAGAAGCCGACTCAAA	TGGATGGTCCAAAATGCATCATGCTAAGAAGCCGACTCAAA	rs7105934	Renal_cell_carcinoma	Cancer	N
chr11	69328763	69328764	TCTTGGCTTCTCTGCAACTCCGCATTACATCTCTTTAGGCC	TCTTGGCTTCTCTGCAACTCTGCATTACATCTCTTTAGGCC	rs614367	Breast_cancer	Cancer	Y
chr11	69596522	69596523	GAATTGATATCATAACCCCAGTTGATTTGTTCATTTGGAGG	GAATTGATATCATAACCCCAATTGATTTGTTCATTTGGAGG	rs4084127	Type_1_diabetes	Diabetes	N
chr11	71167448	71167449	GTCTGATATCACAAAGCTTCGATCCTCTCCTGGCCCCGTGG	GTCTGATATCACAAAGCTTCTATCCTCTCCTGGCCCCGTGG	rs12785878	Vitamin_D_insufficiency	Serum_metabolites	N
chr11	71194558	71194559	CCTCACTGCCTCTTCCACGGGCAGTTCTCTATGTGAGGACA	CCTCACTGCCTCTTCCACGGACAGTTCTCTATGTGAGGACA	rs3829251	VitaminD-25OH	Serum_metabolites	N
chr11	72250122	72250123	GGTTACGCCTACATAAATCTGGTGGCTGCAGCAATGGCTAG	GGTTACGCCTACATAAATCTAGTGGCTGCAGCAATGGCTAG	rs12418204	Optic_disc_size_cup	Quantitative_traits	Y
chr11	72432984	72432985	AGAATGTCGTGTACCTGCCCGTGCAAGCCTGGGTCCCGCCT	AGAATGTCGTGTACCTGCCCATGCAAGCCTGGGTCCCGCCT	rs11603334	Proinsulin_levels	Serum_metabolites	Y
chr11	72433097	72433098	GAGCCCAGGTATGGCTTTGCACCTGTGATTTATGTCTTTAA	GAGCCCAGGTATGGCTTTGCCCCTGTGATTTATGTCTTTAA	rs1552224	Type_2_diabetes	Diabetes	Y
chr11	75276177	75276178	CCCAGGAACAGAGACTGTCCAAATTGGAGGCCCCAGAGAGG	CCCAGGAACAGAGACTGTCCCAATTGGAGGCCCCAGAGAGG	rs606452	Height	Quantitative_traits	Y
chr11	75282051	75282052	TGTGGCTGGAGGCTGCCACGTAGGCACAGGTCATATGTTAA	TGTGGCTGGAGGCTGCCACGGAGGCACAGGTCATATGTTAA	rs634552	Height	Quantitative_traits	Y
chr11	75909618	75909619	CCCCCTGCTTCTGGACATGAATGAACTTGATCTGCTTGTGG	CCCCCTGCTTCTGGACATGAGTGAACTTGATCTGCTTGTGG	rs4944092	PR_interval	Cardiovascular	Y
chr11	76270682	76270683	TTTTTCAGTAAGGTGGAAGCATCAAGAAAAAGGCAATTCCA	TTTTTCAGTAAGGTGGAAGCGTCAAGAAAAAGGCAATTCCA	rs7130588	Asthma	Autoimmune_disease	Y
chr11	76299193	76299194	TTGAGTTAATATTTGTCTGGGGTGTTTTATTTCATCCACTG	TTGAGTTAATATTTGTCTGGTGTGTTTTATTTCATCCACTG	rs2155219	Allergic_rhinitis	Autoimmune_disease	Y
chr11	76299193	76299194	TTGAGTTAATATTTGTCTGGGGTGTTTTATTTCATCCACTG	TTGAGTTAATATTTGTCTGGTGTGTTTTATTTCATCCACTG	rs2155219	IgE_grass_sensitization	Autoimmune_disease	Y
chr11	76299193	76299194	TTGAGTTAATATTTGTCTGGGGTGTTTTATTTCATCCACTG	TTGAGTTAATATTTGTCTGGTGTGTTTTATTTCATCCACTG	rs2155219	Ulcerative_colitis	Autoimmune_disease	Y
chr11	76301315	76301316	AGGAGGATAGAGTTTTGAATCGGGCATTTGATGTGTATGAA	AGGAGGATAGAGTTTTGAATTGGGCATTTGATGTGTATGAA	rs7927894	Atopic_dermatitis	Miscellaneous	Y
chr11	76301315	76301316	AGGAGGATAGAGTTTTGAATCGGGCATTTGATGTGTATGAA	AGGAGGATAGAGTTTTGAATTGGGCATTTGATGTGTATGAA	rs7927894	Crohns_disease	Autoimmune_disease	Y
chr11	76823483	76823484	GGAGATGGGGAGGATTCATCCGGGTCTCACGAAGGCTTGTG	GGAGATGGGGAGGATTCATCTGGGTCTCACGAAGGCTTGTG	rs3781684	Cognitive_performance-VRM	Neurological_behavioral	Y
chr11	78091149	78091150	TTTGTGTATGCAAGAGAGTGCCGGACTATAAATCCATGTCC	TTTGTGTATGCAAGAGAGTGACGGACTATAAATCCATGTCC	rs2373115	Alzheimers-late_onset	Aging	N
chr11	78095372	78095373	AAGAAATACAGCACACAAATCGAGTGTCTCAGTCCTGGGAG	AAGAAATACAGCACACAAATAGAGTGTCTCAGTCCTGGGAG	rs10899489	Age_at_menarche	Aging	Y
chr11	79065100	79065101	GCAGAGGCTAAATGCAGACCCATTGTTTATTTTTGTTGTGA	GCAGAGGCTAAATGCAGACCTATTGTTTATTTTTGTTGTGA	rs530965	Cognitive_performance-Nam	Neurological_behavioral	Y
chr11	79077192	79077193	GGTTGTATTCTTTCCACGAGACCTCCCCACAACTGTTTTAT	GGTTGTATTCTTTCCACGAGGCCTCCCCACAACTGTTTTAT	rs12576775	Bipolar_disorder	Neurological_behavioral	Y
chr11	79083619	79083620	TAATGTCAGCAGAGAGGACTTGTAACAGAATCTGGTAGAAC	TAATGTCAGCAGAGAGGACTAGTAACAGAATCTGGTAGAAC	rs12290811	Bipolar_disorder	Neurological_behavioral	Y
chr11	80854374	80854375	TCGTTAAATATCATGCACATCTGTTTCATTGGACAGTATGT	TCGTTAAATATCATGCACATATGTTTCATTGGACAGTATGT	rs1357339	HIV_progression	Viral_disease	N
chr11	80985547	80985548	AAATACAGCTTTTCAGGTCCCATGATTGATTTGGAATCTTT	AAATACAGCTTTTCAGGTCCTATGATTGATTTGGAATCTTT	rs1458095	BMI	Quantitative_traits	N
chr11	83455706	83455707	GGAAATCCTCAGCAGTCTTTTAGTGTTTGGATCCGTTACCA	GGAAATCCTCAGCAGTCTTTCAGTGTTTGGATCCGTTACCA	rs3885683	MCP1	Serum_metabolites	Y
chr11	84417845	84417846	TTGCTACAAATTTCATTACATTGGCGCTGAAGTTGCTATAC	TTGCTACAAATTTCATTACACTGGCGCTGAAGTTGCTATAC	rs10501570	Parkinsons_disease	Aging	N
chr11	84822320	84822321	TTGCAAGTTGGTGTGCTCATGACTATTAAGCAGTTGACACA	TTGCAAGTTGGTGTGCTCATCACTATTAAGCAGTTGACACA	rs1452928	Hip_geometry	Quantitative_traits	Y
chr11	85164750	85164751	AAGGTGGAGGTCCTTGGATTGCCTTGGCCAGAAATTAGCCA	AAGGTGGAGGTCCTTGGATTTCCTTGGCCAGAAATTAGCCA	rs10898392	Height	Quantitative_traits	N
chr11	85787823	85787824	GACTATGGCTTTGAAATACCCTGTGAACTCTATAATCATCT	GACTATGGCTTTGAAATACCTTGTGAACTCTATAATCATCT	rs536841	Alzheimers_disease	Aging	N
chr11	85800278	85800279	AGACAGTCCTGGGTAATTCCGACATTAAAGGGGCAGCATAC	AGACAGTCCTGGGTAATTCCAACATTAAAGGGGCAGCATAC	rs561655	Alzheimers_disease_late_onset	Aging	Y
chr11	85838807	85838808	ATTATTTCAAACTTGAATTCGTATCATTCAACTGCCTTGGA	ATTATTTCAAACTTGAATTCATATCATTCAACTGCCTTGGA	rs10792830	Alzheimers_disease	Aging	Y
chr11	85868639	85868640	ATAATAGTTGTGATAGATAATATTTACTGAAGTGTGTATTG	ATAATAGTTGTGATAGATAACATTTACTGAAGTGTGTATTG	rs3851179	Alzheimers_disease	Aging	N
chr11	86055900	86055901	CTGCATGCCATTAAAGTATGTACTATAGAGATCTGATGAGA	CTGCATGCCATTAAAGTATGCACTATAGAGATCTGATGAGA	rs6592284	Cognitive_performance-IED	Neurological_behavioral	N
chr11	87819426	87819427	AGAAAGACAGTTTTGATTTCTATGCCAGTAAAATTGCGTAA	AGAAAGACAGTTTTGATTTCCATGCCAGTAAAATTGCGTAA	rs1386330	Multiple_sclerosis	Autoimmune_disease	Y
chr11	88321723	88321724	CTGTTCTCCTACCTGCTTACCCATATACAGACATTCACATG	CTGTTCTCCTACCTGCTTACTCATATACAGACATTCACATG	rs16914280	HIV_progression	Viral_disease	N
chr11	88557990	88557991	TTACCAGTACCTACATATGGATATGTGTGTGTGTGTAGACG	TTACCAGTACCTACATATGGGTATGTGTGTGTGTGTAGACG	rs10831496	Tanning	Quantitative_traits	N
chr11	88741659	88741660	CTTCATGGCTATGTTTCTATAGACATCAAGGTTATCTAAAT	CTTCATGGCTATGTTTCTATGGACATCAAGGTTATCTAAAT	rs5016282	ADHD	Neurological_behavioral	N
chr11	89005252	89005253	ACCTTCTTCCACACTCTATGAATGTTGATATTTTGGCCACC	ACCTTCTTCCACACTCTATGCATGTTGATATTTTGGCCACC	rs1847134	Eye_color-green_eyes	Quantitative_traits	N
chr11	89011045	89011046	CTCAGTCCCTTCTCTGCAACGAAATCTGTGTGGTCTTTTAC	CTCAGTCCCTTCTCTGCAACAAAATCTGTGTGGTCTTTTAC	rs1393350	Eye_color	Quantitative_traits	N
chr11	89011045	89011046	CTCAGTCCCTTCTCTGCAACGAAATCTGTGTGGTCTTTTAC	CTCAGTCCCTTCTCTGCAACAAAATCTGTGTGGTCTTTTAC	rs1393350	Eye_color-blue_vs._green_eyes	Quantitative_traits	N
chr11	89011045	89011046	CTCAGTCCCTTCTCTGCAACGAAATCTGTGTGGTCTTTTAC	CTCAGTCCCTTCTCTGCAACAAAATCTGTGTGGTCTTTTAC	rs1393350	Melanoma	Cancer	N
chr11	89011045	89011046	CTCAGTCCCTTCTCTGCAACGAAATCTGTGTGGTCTTTTAC	CTCAGTCCCTTCTCTGCAACAAAATCTGTGTGGTCTTTTAC	rs1393350	Skin_sensitivity_to_sun	Quantitative_traits	N
chr11	89011045	89011046	CTCAGTCCCTTCTCTGCAACGAAATCTGTGTGGTCTTTTAC	CTCAGTCCCTTCTCTGCAACAAAATCTGTGTGGTCTTTTAC	rs1393350	Tanning	Quantitative_traits	N
chr11	89011045	89011046	CTCAGTCCCTTCTCTGCAACGAAATCTGTGTGGTCTTTTAC	CTCAGTCCCTTCTCTGCAACAAAATCTGTGTGGTCTTTTAC	rs1393350	Vitiligo	Miscellaneous	N
chr11	89345024	89345025	TTTGATTTTGTAGAGCTTTGTTAAAGAAGTTTAGATTTAAT	TTTGATTTTGTAGAGCTTTGCTAAAGAAGTTTAGATTTAAT	rs1488902	Amyotrophic_lateral_sclerosis	Aging	N
chr11	89875436	89875437	TATGTTATAGTTTTCTCCACGAATGCGAAATTGTCTATTTG	TATGTTATAGTTTTCTCCACAAATGCGAAATTGTCTATTTG	rs11018874	Basophil_count	Hematological_parameters	N
chr11	90586899	90586900	TGAAATAATACGCATCTCTACAGTCAACAGTTAAAATAGGA	TGAAATAATACGCATCTCTATAGTCAACAGTTAAAATAGGA	rs12274302	HIV_progression	Viral_disease	N
chr11	90884338	90884339	ACCCTAATTTGATCACGTATATTTACAATAATTCTTGAAGT	ACCCTAATTTGATCACGTATCTTTACAATAATTCTTGAAGT	rs1528753	Aging_traits-age_at_death	Aging	N
chr11	91952153	91952154	TTTGATACAATTCACTTTTGGAAAATTACATTAACATTCAT	TTTGATACAATTCACTTTTGAAAAATTACATTAACATTCAT	rs1350445	Ankle_brachial_index	Cardiovascular	Y
chr11	92651001	92651002	ATAGGTACATATGTAGAGAACAATACAGTACATATAATGCA	ATAGGTACATATGTAGAGAAAAATACAGTACATATAATGCA	rs7950811	ADHD-Conduct_disorder_case_status	Neurological_behavioral	Y
chr11	92651001	92651002	ATAGGTACATATGTAGAGAACAATACAGTACATATAATGCA	ATAGGTACATATGTAGAGAAAAATACAGTACATATAATGCA	rs7950811	Conduct_disorder_symptom_count	Neurological_behavioral	Y
chr11	92673827	92673828	ACAGATAAGAAAATTGAGTTCCAGGGCAGTAAGTTAATTTG	ACAGATAAGAAAATTGAGTTTCAGGGCAGTAAGTTAATTTG	rs1387153	Blood_pressure_fasting_glucose	Serum_metabolites	Y
chr11	92673827	92673828	ACAGATAAGAAAATTGAGTTCCAGGGCAGTAAGTTAATTTG	ACAGATAAGAAAATTGAGTTTCAGGGCAGTAAGTTAATTTG	rs1387153	Fasting_plasma_glucose	Serum_metabolites	Y
chr11	92673827	92673828	ACAGATAAGAAAATTGAGTTCCAGGGCAGTAAGTTAATTTG	ACAGATAAGAAAATTGAGTTTCAGGGCAGTAAGTTAATTTG	rs1387153	HbA1C	Serum_metabolites	Y
chr11	92673827	92673828	ACAGATAAGAAAATTGAGTTCCAGGGCAGTAAGTTAATTTG	ACAGATAAGAAAATTGAGTTTCAGGGCAGTAAGTTAATTTG	rs1387153	HDL_cholesterol_fasting_glucose	Serum_metabolites	Y
chr11	92673827	92673828	ACAGATAAGAAAATTGAGTTCCAGGGCAGTAAGTTAATTTG	ACAGATAAGAAAATTGAGTTTCAGGGCAGTAAGTTAATTTG	rs1387153	Type_2_diabetes	Diabetes	Y
chr11	92681012	92681013	TAATTCATCTTTAGTGGAGGCAGCAATTAGTATATCATCCA	TAATTCATCTTTAGTGGAGGTAGCAATTAGTATATCATCCA	rs10830956	Triglycerides_fasting_glucose	Serum_metabolites	N
chr11	92691531	92691532	GGTGTGAGGCCATTTGACAGTGTCCACAAAAAAAGCTAGGT	GGTGTGAGGCCATTTGACAGCGTCCACAAAAAAAGCTAGGT	rs2166706	Fasting_plasma_glucose	Serum_metabolites	N
chr11	92698426	92698427	TTAGCTGTGTGCTAGTTACTCTTTATAGCATTATTAAAAGT	TTAGCTGTGTGCTAGTTACTGTTTATAGCATTATTAAAAGT	rs10830962	Fasting_plasma_glucose	Serum_metabolites	Y
chr11	92708709	92708710	GCTAAGAATTCACACCATCTCCTATCCAGAACCAGTAACTG	GCTAAGAATTCACACCATCTGCTATCCAGAACCAGTAACTG	rs10830963	Fasting_plasma_glucose	Serum_metabolites	N
chr11	92708709	92708710	GCTAAGAATTCACACCATCTCCTATCCAGAACCAGTAACTG	GCTAAGAATTCACACCATCTGCTATCCAGAACCAGTAACTG	rs10830963	Insulin_resistance	Serum_metabolites	N
chr11	92722760	92722761	CCAGATGATGACTGAGGGAAGAGTAATAGAACACTAGGATA	CCAGATGATGACTGAGGGAAAAGTAATAGAACACTAGGATA	rs1447352	Blood_glucose	Serum_metabolites	N
chr11	94312322	94312323	TGCTCCTGCACCCTTGTGCCTGTATGTCCAAATAATTTTAC	TGCTCCTGCACCCTTGTGCCCGTATGTCCAAATAATTTTAC	rs2212361	ADHD	Neurological_behavioral	Y
chr11	94667963	94667964	AGACTTGTTCTCTATCATCCGAATTTGACAATTACTGAGAA	AGACTTGTTCTCTATCATCCAAATTTGACAATTACTGAGAA	rs10831284	ADHD	Neurological_behavioral	Y
chr11	95311421	95311422	GTGAGGGTGACACTCTTCACTTCAAGATGGCGTCTTGTCAC	GTGAGGGTGACACTCTTCACCTCAAGATGGCGTCTTGTCAC	rs4409785	Multiple_sclerosis	Autoimmune_disease	Y
chr11	95422866	95422867	GCAGATGCAGCTGGAAAGGGATAAGGGAAGAGAAAACAGTT	GCAGATGCAGCTGGAAAGGGGTAAGGGAAGAGAAAACAGTT	rs1939875	Eosinophilic_esophagitis_pediatric	Autoimmune_disease	Y
chr11	95866699	95866700	TGAACATTCAGCCTTCTCTTGGTCAATCGACTTGGCAGAAA	TGAACATTCAGCCTTCTCTTCGTCAATCGACTTGGCAGAAA	rs10765792	Sudden_cardiac_arrest	Cardiovascular	N
chr11	96000099	96000100	ATAAAACATAACGTTATTGAGAAGTAAATCTCCCATTGAGC	ATAAAACATAACGTTATTGAAAAGTAAATCTCCCATTGAGC	rs7115578	Response_to_treatment_for_acute_lymphoblastic_leukemia	Drug_metabolism	Y
chr11	97574983	97574984	CTTCCCTAAGTAAATTCCAGAATAATGATAAGTCTCTCTCT	CTTCCCTAAGTAAATTCCAGGATAATGATAAGTCTCTCTCT	rs11212364	Information_processing_speed_2-choice_RT	Neurological_behavioral	Y
chr11	97682563	97682564	AAATATTTATATCATTTCATATCTATACCACCCAATTCAGT	AAATATTTATATCATTTCATGTCTATACCACCCAATTCAGT	rs2405657	Amyotrophic_lateral_sclerosis	Aging	N
chr11	98125403	98125404	CTGGATATTAGACCTTTGCCATATGTACAGTTTGCAAAACT	CTGGATATTAGACCTTTGCCGTATGTACAGTTTGCAAAACT	rs2509843	Biplolar_disorder_and_schizophrenia	Neurological_behavioral	N
chr11	98466267	98466268	AATTAGTATGAAAACAATGATTGTTATGAGGATTTTGCTAC	AATTAGTATGAAAACAATGACTGTTATGAGGATTTTGCTAC	rs4237591	NAFLDH	Kidney_lung_liver	N
chr11	99493172	99493173	AACATGATTGTGCCAAAACTCTAGGAAAAGATTTATTCGGT	AACATGATTGTGCCAAAACTGTAGGAAAAGATTTATTCGGT	rs10501920	Atrial_fibrillation	Cardiovascular	N
chr11	99585735	99585736	ATTACTCTTTTTATGCCTTCGTTTTCTCATTGGTAAACTAG	ATTACTCTTTTTATGCCTTCATTTTCTCATTGGTAAACTAG	rs952700	Volumetric_brain_MRI	Neurological_behavioral	N
chr11	100593537	100593538	ATTTTCAATGTTAATGAAGTGCAACTTACCAGTTTTTTCTT	ATTTTCAATGTTAATGAAGTCCAACTTACCAGTTTTTTCTT	rs633185	Blood_pressure	Cardiovascular	N
chr11	100593537	100593538	ATTTTCAATGTTAATGAAGTGCAACTTACCAGTTTTTTCTT	ATTTTCAATGTTAATGAAGTCCAACTTACCAGTTTTTTCTT	rs633185	Diastolic_blood_pressure	Cardiovascular	N
chr11	100593537	100593538	ATTTTCAATGTTAATGAAGTGCAACTTACCAGTTTTTTCTT	ATTTTCAATGTTAATGAAGTCCAACTTACCAGTTTTTTCTT	rs633185	Systolic_blood_pressure	Cardiovascular	N
chr11	102155473	102155474	AAATGTGCCAGTAGGGGACTAGATGTGGTGGCTCACGCCTG	AAATGTGCCAGTAGGGGACTGGATGTGGTGGCTCACGCCTG	rs2852894	Alzheimers-Whole-brain_volume	Aging	N
chr11	102691481	102691482	TTATGTCTAAGCCTAAAATCTTTTTGTTGGGAGATCATTTA	TTATGTCTAAGCCTAAAATCCTTTTGTTGGGAGATCATTTA	rs11225434	Serum_matrix_metalloproteinase	Serum_metabolites	N
chr11	102695107	102695108	CTAAATTTCTGCAAACTATAGTCTTATGGTTATGACTCTTT	CTAAATTTCTGCAAACTATAATCTTATGGTTATGACTCTTT	rs495366	Serum_matrix_metalloproteinase	Serum_metabolites	N
chr11	103418157	103418158	GGGGCCAGTGACAAGCCTCAACTAAGGCTCAGGTATGATTA	GGGGCCAGTGACAAGCCTCAGCTAAGGCTCAGGTATGATTA	rs716274	Lung_cancer-small_cell	Cancer	Y
chr11	103589093	103589094	TCCATTTGTTCTATGTGTTGCACTTTGTGTGCATAGAGGGG	TCCATTTGTTCTATGTGTTGTACTTTGTGTGCATAGAGGGG	rs1917445	Neutrophil_count	Hematological_parameters	N
chr11	103660566	103660567	GGAAATATATTTTTCTGTTTTTACTGTTTTATTTTCATGTT	GGAAATATATTTTTCTGTTTCTACTGTTTTATTTTCATGTT	rs974819	Coronary_heart_disease	Cardiovascular	Y
chr11	103808151	103808152	ATCTCCATAAATCACCTCTCCGTTAATGTCCAGTCAGGGCT	ATCTCCATAAATCACCTCTCTGTTAATGTCCAGTCAGGGCT	rs10895547	LDL_cholesterol	Serum_metabolites	N
chr11	104334238	104334239	TGAAATCTGTGGCATACTACATTACTATTTTCTATGAACCT	TGAAATCTGTGGCATACTACGTTACTATTTTCTATGAACCT	rs11226373	Serum_matrix_metalloproteinase	Serum_metabolites	Y
chr11	106330161	106330162	AAATACTAAAACACTACATAGAATCCACTTTCCCATGACAT	AAATACTAAAACACTACATAAAATCCACTTTCCCATGACAT	rs10895959	ADHD-Inattentive_symptoms	Neurological_behavioral	Y
chr11	107481517	107481518	CAGGAGAAGTGTATCATGGCCGCCTCATTGTTAGAATGCTA	CAGGAGAAGTGTATCATGGCTGCCTCATTGTTAGAATGCTA	rs10431058	Optimism	Neurological_behavioral	N
chr11	108283160	108283161	TACAAAGGGCAGATCAGAGACTGTCAGAGCGGATAAAAAAT	TACAAAGGGCAGATCAGAGAATGTCAGAGCGGATAAAAAAT	rs11212617	Response_to_metformin	Drug_metabolism	N
chr11	109995943	109995944	TTATTCCATTTCTACTTCCTCTTTTAAGTCATTTGGATGGA	TTATTCCATTTCTACTTCCTTTTTTAAGTCATTTGGATGGA	rs746463	Exercise_treadmill_test_traits	Miscellaneous	Y
chr11	110395857	110395858	CCTTTGGGCAGGATTACCCCAAAGCGGGTATTGGGTACTGC	CCTTTGGGCAGGATTACCCCCAAGCGGGTATTGGGTACTGC	rs12785341	Renal_sinus_fat	Quantitative_traits	N
chr11	111171708	111171709	TGCAGACCCATAGAAAATCTCTCCCAGAAATTCACCTCATT	TGCAGACCCATAGAAAATCTATCCCAGAAATTCACCTCATT	rs3802842	Colorectal_cancer	Cancer	Y
chr11	112023826	112023827	TGGTTTCTTTCAGCTTTTGGCCTCTGAATGTGGTCTTCTTG	TGGTTTCTTTCAGCTTTTGGGCTCTGAATGTGGTCTTCTTG	rs1834481	Interleukin-18_levels	Serum_metabolites	Y
chr11	112051168	112051169	CCCCACTAGAATGTAATTTGATGAGGGTAGAGACTTTTTCT	CCCCACTAGAATGTAATTTGTTGAGGGTAGAGACTTTTTCT	rs2115763	IL18	Serum_metabolites	N
chr11	112085315	112085316	ATAAAACTTGATAATCATTATGCATCCACACATATGATGGA	ATAAAACTTGATAATCATTACGCATCCACACATATGATGGA	rs2250417	IL18	Serum_metabolites	Y
chr11	112456220	112456221	AAAGGGGTGCAGGTAAGGTTTCTATTACAAGGTTACTGGGG	AAAGGGGTGCAGGTAAGGTTCCTATTACAAGGTTACTGGGG	rs7105881	Response_to_antipsychotic_therapy_risperidone-hip_circumference	Drug_metabolism	N
chr11	112991617	112991618	TGAAGACCAGTCAATGGTTTGTACATGATGCTGTTTGGGAA	TGAAGACCAGTCAATGGTTTTTACATGATGCTGTTTGGGAA	rs1436109	Left_ventricular_mass	Cardiovascular	N
chr11	113106454	113106455	CTCCCTCCCATAGCAAGAGCATTCCTCACGGCCTCTTTCAA	CTCCCTCCCATAGCAAGAGCGTTCCTCACGGCCTCTTTCAA	rs12279261	Alzheimers_Entorhinal_cortical_thickness	Aging	Y
chr11	113296618	113296619	AATGTAGGGTATGGCAGTAACGTTGAGGATAATTAAACTGC	AATGTAGGGTATGGCAGTAATGTTGAGGATAATTAAACTGC	rs1079596	Atrial_natriuretic_peptide	Serum_metabolites	N
chr11	113309868	113309869	TTTGCCATGCACAGGTTCTTCGGTACCTACATTGCTCTGCA	TTTGCCATGCACAGGTTCTTTGGTACCTACATTGCTCTGCA	rs11214606	Working_memory	Neurological_behavioral	N
chr11	113961761	113961762	TACATCCTCACACCTGGTGACGCAGACTAAGGCAATTAACC	TACATCCTCACACCTGGTGATGCAGACTAAGGCAATTAACC	rs17116334	Conduct_disorder_interaction	Neurological_behavioral	Y
chr11	114191015	114191016	AGAGGAGAAGTATCGGTTACAAGCTTCACTGTTCATCAGTG	AGAGGAGAAGTATCGGTTACGAGCTTCACTGTTCATCAGTG	rs2847476	Volumetric_brain_MRI	Neurological_behavioral	Y
chr11	114231254	114231255	CCCCAGTCACTTCCATATTATGTGACCTTTATTACAAGAAA	CCCCAGTCACTTCCATATTACGTGACCTTTATTACAAGAAA	rs11214966	Asthma	Autoimmune_disease	N
chr11	114431955	114431956	ACATTTAAAAACAGTTTCTGACACTTAGTTTAAGCACTAAA	ACATTTAAAAACAGTTTCTGGCACTTAGTTTAAGCACTAAA	rs678170	Ulcerative_colitis	Autoimmune_disease	N
chr11	114621468	114621469	TATTTGGTTACAATATAACATGAATCACAACCTTTGTAGCC	TATTTGGTTACAATATAACACGAATCACAACCTTTGTAGCC	rs1712790	Urinary_albumin_excretion	Kidney_lung_liver	Y
chr11	115764044	115764045	CCTAAGGTGCAACAGGAACACGCAGAGTGGAAGGGTTGTAG	CCTAAGGTGCAACAGGAACATGCAGAGTGGAAGGGTTGTAG	rs638882	Hip_geometry	Quantitative_traits	N
chr11	116298366	116298367	CCAGGCCTAACTATCCCTCAATTCTACAATGTCATAGCTTG	CCAGGCCTAACTATCCCTCACTTCTACAATGTCATAGCTTG	rs490592	Brain_structure	Quantitative_traits	Y
chr11	116520526	116520527	CATGCGTCAAAGTGCAGACTGCTCATGTGATATGAGGGGGT	CATGCGTCAAAGTGCAGACTTCTCATGTGATATGAGGGGGT	rs1240773	HIV_progression	Viral_disease	N
chr11	116584986	116584987	GCACTGGCCACCTTCACATCCTCCAGAATTGCCTCCAGCGT	GCACTGGCCACCTTCACATCTTCCAGAATTGCCTCCAGCGT	rs4938303	Triglycerides	Serum_metabolites	Y
chr11	116586282	116586283	TCCTTGCTCCCAGGGCCGCATGCCCATTGTCCAGGGGGCGC	TCCTTGCTCCCAGGGCCGCACGCCCATTGTCCAGGGGGCGC	rs7350481	Triglycerides	Serum_metabolites	Y
chr11	116599391	116599392	GAAACAGAGAGGTGATATAGCTTGTCCAAGGTAAACACAGA	GAAACAGAGAGGTGATATAGTTTGTCCAAGGTAAACACAGA	rs180358	Multiple_sclerosis	Autoimmune_disease	N
chr11	116603723	116603724	CTTCCTGTCCTTCTGCAAAGCCCACCTAAGTCACAAAGCCC	CTTCCTGTCCTTCTGCAAAGACCACCTAAGTCACAAAGCCC	rs12272004	Alpha-tocopherol	Serum_metabolites	Y
chr11	116603723	116603724	CTTCCTGTCCTTCTGCAAAGCCCACCTAAGTCACAAAGCCC	CTTCCTGTCCTTCTGCAAAGACCACCTAAGTCACAAAGCCC	rs12272004	Cholesterol	Serum_metabolites	Y
chr11	116603723	116603724	CTTCCTGTCCTTCTGCAAAGCCCACCTAAGTCACAAAGCCC	CTTCCTGTCCTTCTGCAAAGACCACCTAAGTCACAAAGCCC	rs12272004	LDL_cholesterol	Serum_metabolites	Y
chr11	116603723	116603724	CTTCCTGTCCTTCTGCAAAGCCCACCTAAGTCACAAAGCCC	CTTCCTGTCCTTCTGCAAAGACCACCTAAGTCACAAAGCCC	rs12272004	Triglycerides	Serum_metabolites	Y
chr11	116607436	116607437	TCAGCACACTTTGAACATTACGGCCCAGCTCACTCCAACTG	TCAGCACACTTTGAACATTATGGCCCAGCTCACTCCAACTG	rs1558861	LDL_cholesterol	Serum_metabolites	Y
chr11	116607436	116607437	TCAGCACACTTTGAACATTACGGCCCAGCTCACTCCAACTG	TCAGCACACTTTGAACATTATGGCCCAGCTCACTCCAACTG	rs1558861	Triglycerides	Serum_metabolites	Y
chr11	116613659	116613660	TGTGTATAGACCCAGGGCTCCGCTTTCGCCAGTCTAGAAAA	TGTGTATAGACCCAGGGCTCTGCTTTCGCCAGTCTAGAAAA	rs12280753	Triglycerides	Serum_metabolites	Y
chr11	116617239	116617240	ATCCTCCAGAGCAAGGATCCAAGATAGCACAAGGCAGATAT	ATCCTCCAGAGCAAGGATCCCAGATAGCACAAGGCAGATAT	rs11216126	HDL_cholesterol	Serum_metabolites	N
chr11	116619072	116619073	ATATTCTTCTGTGGTCAAAACTGGCATTCAACAAGTTGCTG	ATATTCTTCTGTGGTCAAAAGTGGCATTCAACAAGTTGCTG	rs28927680	Triglycerides	Serum_metabolites	N
chr11	116626257	116626258	CCTTTAAGAAACCAGCACTTGTTGAGTTTTTGTGTAACATT	CCTTTAAGAAACCAGCACTTATTGAGTTTTTGTGTAACATT	rs11825181	Triglycerides_blood_pressure	Serum_metabolites	Y
chr11	116639103	116639104	ACTCCAAAACCCTATGTACAATATGATCCCAATTATGTTCA	ACTCCAAAACCCTATGTACAGTATGATCCCAATTATGTTCA	rs10790162	HDL_cholesterol_triglycerides	Serum_metabolites	N
chr11	116639103	116639104	ACTCCAAAACCCTATGTACAATATGATCCCAATTATGTTCA	ACTCCAAAACCCTATGTACAGTATGATCCCAATTATGTTCA	rs10790162	Metabolic_syndrome	Diabetes	N
chr11	116639103	116639104	ACTCCAAAACCCTATGTACAATATGATCCCAATTATGTTCA	ACTCCAAAACCCTATGTACAGTATGATCCCAATTATGTTCA	rs10790162	Triglycerides_waist_circumference	Serum_metabolites	N
chr11	116648916	116648917	ATCTGATGTACTGTTTTCCTGATCTGTTTATTGTCATTTTT	ATCTGATGTACTGTTTTCCTCATCTGTTTATTGTCATTTTT	rs964184	Alpha-tocopherol	Serum_metabolites	Y
chr11	116648916	116648917	ATCTGATGTACTGTTTTCCTGATCTGTTTATTGTCATTTTT	ATCTGATGTACTGTTTTCCTCATCTGTTTATTGTCATTTTT	rs964184	Coronary_heart_disease	Cardiovascular	Y
chr11	116648916	116648917	ATCTGATGTACTGTTTTCCTGATCTGTTTATTGTCATTTTT	ATCTGATGTACTGTTTTCCTCATCTGTTTATTGTCATTTTT	rs964184	HDL_cholesterol	Serum_metabolites	Y
chr11	116648916	116648917	ATCTGATGTACTGTTTTCCTGATCTGTTTATTGTCATTTTT	ATCTGATGTACTGTTTTCCTCATCTGTTTATTGTCATTTTT	rs964184	Hypertriglyceridemia	Serum_metabolites	Y
chr11	116648916	116648917	ATCTGATGTACTGTTTTCCTGATCTGTTTATTGTCATTTTT	ATCTGATGTACTGTTTTCCTCATCTGTTTATTGTCATTTTT	rs964184	Lipoprotein-associated_phospholipase_A2_activity_and_mass	Serum_metabolites	Y
chr11	116648916	116648917	ATCTGATGTACTGTTTTCCTGATCTGTTTATTGTCATTTTT	ATCTGATGTACTGTTTTCCTCATCTGTTTATTGTCATTTTT	rs964184	Triglycerides	Serum_metabolites	Y
chr11	116649134	116649135	CATGATATCAAACAAGGATAGGGTCAATACAGAGGCCAGTG	CATGATATCAAACAAGGATAAGGTCAATACAGAGGCCAGTG	rs11823543	Triglycerides_blood_pressure	Serum_metabolites	N
chr11	116652206	116652207	AGTACAATGTCTTTACCAAACTGGAAGACCATAGTGCAGTC	AGTACAATGTCTTTACCAAATTGGAAGACCATAGTGCAGTC	rs12286037	Lipoprotein-associated_phospholipase_A2_activity_and_mass	Serum_metabolites	N
chr11	116652206	116652207	AGTACAATGTCTTTACCAAACTGGAAGACCATAGTGCAGTC	AGTACAATGTCTTTACCAAATTGGAAGACCATAGTGCAGTC	rs12286037	Triglycerides	Serum_metabolites	N
chr11	116652206	116652207	AGTACAATGTCTTTACCAAACTGGAAGACCATAGTGCAGTC	AGTACAATGTCTTTACCAAATTGGAAGACCATAGTGCAGTC	rs12286037	Triglycerides_fasting_glucose	Serum_metabolites	N
chr11	116652422	116652423	AGAAAAACAAGAAAGAAGACGTGGAATATAGAAAACCAGAA	AGAAAAACAAGAAAGAAGACATGGAATATAGAAAACCAGAA	rs6589566	LDL_cholesterol	Serum_metabolites	N
chr11	116653295	116653296	TAATTCATCAAGGAGATAAACATTTGGGCTAAGTCAACCCA	TAATTCATCAAGGAGATAAATATTTGGGCTAAGTCAACCCA	rs2075290	HDL_cholesterol_triglycerides	Serum_metabolites	Y
chr11	116653295	116653296	TAATTCATCAAGGAGATAAACATTTGGGCTAAGTCAACCCA	TAATTCATCAAGGAGATAAATATTTGGGCTAAGTCAACCCA	rs2075290	Metabolic_syndrome	Diabetes	Y
chr11	116653295	116653296	TAATTCATCAAGGAGATAAACATTTGGGCTAAGTCAACCCA	TAATTCATCAAGGAGATAAATATTTGGGCTAAGTCAACCCA	rs2075290	Triglycerides_waist_circumference	Serum_metabolites	Y
chr11	116654434	116654435	GGACATCCAATCAGTTAGGGCCATTAATAGCTACCAAAGAA	GGACATCCAATCAGTTAGGGTCATTAATAGCTACCAAAGAA	rs603446	Triglycerides	Serum_metabolites	N
chr11	116660685	116660686	GGAGTCGCAGGAGGCTGGATGTGCAGGAGACAGCAGCCCCT	GGAGTCGCAGGAGGCTGGATATGCAGGAGACAGCAGCCCCT	rs2266788	HDL_cholesterol_triglycerides	Serum_metabolites	Y
chr11	116660685	116660686	GGAGTCGCAGGAGGCTGGATGTGCAGGAGACAGCAGCCCCT	GGAGTCGCAGGAGGCTGGATATGCAGGAGACAGCAGCCCCT	rs2266788	Metabolic_syndrome	Diabetes	Y
chr11	116660685	116660686	GGAGTCGCAGGAGGCTGGATGTGCAGGAGACAGCAGCCCCT	GGAGTCGCAGGAGGCTGGATATGCAGGAGACAGCAGCCCCT	rs2266788	Triglycerides_blood_pressure	Serum_metabolites	Y
chr11	116660685	116660686	GGAGTCGCAGGAGGCTGGATGTGCAGGAGACAGCAGCCCCT	GGAGTCGCAGGAGGCTGGATATGCAGGAGACAGCAGCCCCT	rs2266788	Triglycerides_waist_circumference	Serum_metabolites	Y
chr11	116681007	116681008	CTGGGGAGGTTGGAACCAATGGCTTAGACTCCAAAGGAATG	CTGGGGAGGTTGGAACCAATAGCTTAGACTCCAAAGGAATG	rs1263173	HDL_cholesterol	Serum_metabolites	N
chr11	116684027	116684028	GCAAGTTGGTGCTAGCTGTTTGGAAGGGGCTTCAGTTCCCC	GCAAGTTGGTGCTAGCTGTTCGGAAGGGGCTTCAGTTCCCC	rs7396835	Triglycerides	Serum_metabolites	Y
chr11	116722040	116722041	GGACTAAGTTTAAAACAAAAGCTCTTAATAGCAAACACAGC	GGACTAAGTTTAAAACAAAATCTCTTAATAGCAAACACAGC	rs10047462	Transferrin_receptor	Serum_metabolites	Y
chr11	116732511	116732512	GAGTCAAGCCAAGGGTACCAGGCTATCGAGACAATGGCTTA	GAGTCAAGCCAAGGGTACCATGCTATCGAGACAATGGCTTA	rs2075292	Triglycerides	Serum_metabolites	Y
chr11	116973928	116973929	TGGCTTTTGCCTTTTTCCTCGTCTTTCTCAGATCCACCTGG	TGGCTTTTGCCTTTTTCCTCCTCTTTCTCAGATCCACCTGG	rs12269901	HDL_cholesterol	Serum_metabolites	N
chr11	117037360	117037361	AATTGGAAAAGGGCTACAAGAAGACAAAATTAAAACAGTTA	AATTGGAAAAGGGCTACAAGGAGACAAAATTAAAACAGTTA	rs7112513	Transferrin_receptor	Serum_metabolites	Y
chr11	117075565	117075566	TTGTTATGGTTTCAGATCTGCGCAGGGGACAGGCAGGCATC	TTGTTATGGTTTCAGATCTGTGCAGGGGACAGGCAGGCATC	rs508487	Cardiovascular_disease_risk_factors	Cardiovascular	Y
chr11	117091608	117091609	CAAGCTGCCTCACTGCTCTGGGCCAGATGCCATGAAACCCC	CAAGCTGCCTCACTGCTCTGCGCCAGATGCCATGAAACCCC	rs236918	Transferrin_receptor	Serum_metabolites	Y
chr11	117156892	117156893	TTTTGAAGCAAGAAAGTTAGGGGGGGACATATTTCCTGTCC	TTTTGAAGCAAGAAAGTTAGCGGGGGACATATTTCCTGTCC	rs1047964	CVD_death	Cardiovascular	Y
chr11	117531730	117531731	AATTTTGTTTCATTATTGGTCACTTCCTAGCTATGCAATCT	AATTTTGTTTCATTATTGGTTACTTCCTAGCTATGCAATCT	rs10892151	Triglycerides	Serum_metabolites	Y
chr11	118145685	118145686	TCATTAGAATCTACCAAACACGTCAACAGTCAACTCTCAGT	TCATTAGAATCTACCAAACATGTCAACAGTCAACTCTCAGT	rs17122021	Pain	Neurological_behavioral	Y
chr11	118477366	118477367	CTCCCCAGCCAGTCTCCTGGACCAAGAGCTGGCTTTGCAAG	CTCCCCAGCCAGTCTCCTGGGCCAAGAGCTGGCTTTGCAAG	rs498872	Glioma	Cancer	Y
chr11	118573518	118573519	AAAGGGTATTAACTGTTAGGTGCCCAGCCTCAGCCTAATCT	AAAGGGTATTAACTGTTAGGCGCCCAGCCTCAGCCTAATCT	rs4639966	Systemic_lupus_erythematosus	Autoimmune_disease	Y
chr11	118611780	118611781	TTCCTGAAGGGTCTGTTAGTGGTACAGCCTACCTAGTTGTT	TTCCTGAAGGGTCTGTTAGTAGTACAGCCTACCTAGTTGTT	rs10892279	Rheumatoid_arthritis_celiac_disease	Autoimmune_disease	Y
chr11	118743771	118743772	TCACTAACTGGGTAGACTTATATGATGCATGAGACCTATAG	TCACTAACTGGGTAGACTTACATGATGCATGAGACCTATAG	rs6421571	Primary_biliary_cirrhosis	Autoimmune_disease	Y
chr11	118754352	118754353	AAGTGAGGGCAGCCTTTAAACTAGTCATAGGCCCCAGTTGA	AAGTGAGGGCAGCCTTTAAAATAGTCATAGGCCCCAGTTGA	rs630923	Multiple_sclerosis	Autoimmune_disease	Y
chr11	119099905	119099906	TTTGTTGTGAAATGTAGTCTGTTTATAAATACCTGACTTAC	TTTGTTGTGAAATGTAGTCTCTTTATAAATACCTGACTTAC	rs4938642	Platelet_count	Hematological_parameters	Y
chr11	120809459	120809460	CATTAGAAAATGTCAATCATTGTAGGCTCGTCTGAGATACA	CATTAGAAAATGTCAATCATGGTAGGCTCGTCTGAGATACA	rs12797755	Digit_Span_Forward	Neurological_behavioral	Y
chr11	121954656	121954657	TGTAATACTTGTGTATTACAGTGCTACTGCACTTTTAATTT	TGTAATACTTGTGTATTACAATGCTACTGCACTTTTAATTT	rs7121446	Waist_circumference	Quantitative_traits	Y
chr11	122030189	122030190	CTGTCAGAAACTCAACTCCCATTTCACTCAGGGTTTGGAAT	CTGTCAGAAACTCAACTCCCGTTTCACTCAGGGTTTGGAAT	rs577948	Myopia_pathological	Miscellaneous	Y
chr11	122189464	122189465	CGGCCACTGGTGAGCACCACGCTAGACGACCAGAGATCCCT	CGGCCACTGGTGAGCACCACACTAGACGACCAGAGATCCCT	rs565229	platelet_aggregation-collagen	Hematological_parameters	Y
chr11	122870682	122870683	ATATGTACACACACAAAATGAACAAATAGTGGGAAGAATTA	ATATGTACACACACAAAATGCACAAATAGTGGGAAGAATTA	rs6589964	Age_at_menarche	Aging	N
chr11	123361396	123361397	ACATATGGGTGTGAGAGAAGGGAGGTGTTCAGAGTTGAGTC	ACATATGGGTGTGAGAGAAGAGAGGTGTTCAGAGTTGAGTC	rs735665	Chronic_lymphocytic_leukemia	Cancer	Y
chr11	123361396	123361397	ACATATGGGTGTGAGAGAAGGGAGGTGTTCAGAGTTGAGTC	ACATATGGGTGTGAGAGAAGAGAGGTGTTCAGAGTTGAGTC	rs735665	Chronic_lymphocytic_leukemia_SLL	Cancer	Y
chr11	123595926	123595927	CCAAGAGACTGGTTGAATAACGGGAAGGTTAAATGCATGAG	CCAAGAGACTGGTTGAATAATGGGAAGGTTAAATGCATGAG	rs2126709	Response_to_antipsychotic_therapy_extrapyramidal_side_effects	Drug_metabolism	N
chr11	124017492	124017493	TAGGAAGAAAGGAGCTCCCCGTAATCGTTCCTGACCCTTGT	TAGGAAGAAAGGAGCTCCCCATAATCGTTCCTGACCCTTGT	rs4936894	Aging_traits-age_at_death	Aging	N
chr11	124537994	124537995	CCTTAGCAATGACAAACAAGTCTCCCTGTCTTTCCAACCTA	CCTTAGCAATGACAAACAAGCCTCCCTGTCTTTCCAACCTA	rs544368	Bipolar_disorder	Neurological_behavioral	Y
chr11	124606284	124606285	CGAGCCTTCCGTATTGCCTCTCTAGCAGCACCCTGAACATA	CGAGCCTTCCGTATTGCCTCCCTAGCAGCACCCTGAACATA	rs12807809	Schizophrenia	Neurological_behavioral	Y
chr11	125172592	125172593	TGCATCCCATACCTAACGGGAAAGCAGAGAGCAGGCCCTGC	TGCATCCCATACCTAACGGGGAAGCAGAGAGCAGGCCCTGC	rs750338	Alcohol_dependence	Neurological_behavioral	N
chr11	125178402	125178403	CATGGCCACCATGATCTCTCCCAAGAGCAGCTCCCCGGAAT	CATGGCCACCATGATCTCTCTCAAGAGCAGCTCCCCGGAAT	rs10893366	Alcohol_dependence	Neurological_behavioral	Y
chr11	125461708	125461709	AACAAGTTCGAAGAGCTGCGAGACGTTCCCACTCTCTCTGG	AACAAGTTCGAAGAGCTGCGGGACGTTCCCACTCTCTCTGG	rs548181	Schizophrenia	Neurological_behavioral	Y
chr11	126028716	126028717	CTTGCATAGGATAGAGTGGATTTTCTGGGAGTCTGAGTGGG	CTTGCATAGGATAGAGTGGACTTTCTGGGAGTCTGAGTGGG	rs563519	Heart_failure	Cardiovascular	Y
chr11	126196174	126196175	GTCCACTTGCCAGACAGCGTATGGCAGGGAGAGCCTGGCAA	GTCCACTTGCCAGACAGCGTGTGGCAGGGAGAGCCTGGCAA	rs1695739	Longevity	Aging	Y
chr11	126281896	126281897	GAGATTACATGAGGGTTAGCGTCACTGGGGTTCTCTTACGA	GAGATTACATGAGGGTTAGCATCACTGGGGTTCTCTTACGA	rs4937126	Coronary_heart_disease	Cardiovascular	Y
chr11	126283784	126283785	TGTGGGGCCATTGGGAGGGGCAGGGAGACTTTCCTGGGGAC	TGTGGGGCCATTGGGAGGGGTAGGGAGACTTTCCTGGGGAC	rs2236653	Alkaline_phosphatase	Serum_metabolites	Y
chr11	126296588	126296589	ATGTGTCTCTGCTAGTTGCACGGTATAGGTAGTAGGTTCCC	ATGTGTCTCTGCTAGTTGCATGGTATAGGTAGTAGGTTCCC	rs4935969	Hair_color	Quantitative_traits	Y
chr11	126619189	126619190	ATAAATTTGACTCTCTCGCTTTCTCCCGATACGACTTATCT	ATAAATTTGACTCTCTCGCTCTCTCCCGATACGACTTATCT	rs1557488	ADHD	Neurological_behavioral	Y
chr11	126809704	126809705	GCAAATCTTATCACCATGAATGTAATGAATCTTCCTGCCAA	GCAAATCTTATCACCATGAACGTAATGAATCTTCCTGCCAA	rs1939992	IGF-1	Serum_metabolites	N
chr11	126859156	126859157	ACCTGGAATTTGCTAGTAGAACTATCAGTAAAATGAAGACA	ACCTGGAATTTGCTAGTAGACCTATCAGTAAAATGAAGACA	rs620875	Response_to_antipsychotic_therapy-eGFRcrea	Drug_metabolism	N
chr11	128206409	128206410	ATTAGCAAAATGTGTCCTCTCTGACTTTATACCACAGGGGG	ATTAGCAAAATGTGTCCTCTTTGACTTTATACCACAGGGGG	rs6590322	Hippocampal_atrophy	Aging	Y
chr11	128311058	128311059	ATAAATGTGTTGGGAGGGGCGGGGGGTATCTATTCTTGGTA	ATAAATGTGTTGGGAGGGGCAGGGGGTATCTATTCTTGGTA	rs6590330	Systemic_lupus_erythematosus	Autoimmune_disease	N
chr11	128328958	128328959	ATATAAATTATATGAAAATACAAGTTGGAAAATAGTCAAAC	ATATAAATTATATGAAAATATAAGTTGGAAAATAGTCAAAC	rs1128334	Systemic_lupus_erythematosus	Autoimmune_disease	N
chr11	128380973	128380974	ATGACATTAATCTCTGTATGCCTCCTTGGTACAGTTCTTTT	ATGACATTAATCTCTGTATGTCTCCTTGGTACAGTTCTTTT	rs11221332	Celiac_disease	Autoimmune_disease	Y
chr11	130273229	130273230	TCCCTGGGCTGCAGCTGTTGAATTTCCAGACACAAACAAGT	TCCCTGGGCTGCAGCTGTTGTATTTCCAGACACAAACAAGT	rs11222084	Blood_pressure	Cardiovascular	Y
chr11	130830747	130830748	GAGAATTGTAATCATAAAGTCATGCTGGATTTCATTGAGTG	GAGAATTGTAATCATAAAGTAATGCTGGATTTCATTGAGTG	rs10894294	Schizophrenia	Neurological_behavioral	N
chr11	131320069	131320070	CCAAAGACTACACTCCCATGTGGGCCAGTCTTCCCAGGTCC	CCAAAGACTACACTCCCATGCGGGCCAGTCTTCCCAGGTCC	rs1550976	Asperger_disorder	Neurological_behavioral	Y
chr11	131336073	131336074	CCCGTCGAAGGAGCCCACAAGATAAATCAAGGGGCAGAGAG	CCCGTCGAAGGAGCCCACAATATAAATCAAGGGGCAGAGAG	rs992564	Biplolar_disorder_and_schizophrenia	Neurological_behavioral	Y
chr11	133566984	133566985	TAGCACAGCTGCTTGGATACCGATGCTGTTTTTGGAGAATT	TAGCACAGCTGCTTGGATACTGATGCTGTTTTTGGAGAATT	rs4397868	Menopause	Aging	Y
chr11	134088681	134088682	GTTCCCAAAATTGTAACTCCGGATCATGCCATTATTACTCA	GTTCCCAAAATTGTAACTCCAGATCATGCCATTATTACTCA	rs1031381	Cognitive_performance-F3	Neurological_behavioral	Y
chr12	349297	349298	GGCTGGTTGTCAAGGGTGGTCTCAGTACACATAGATATTTA	GGCTGGTTGTCAAGGGTGGTTTCAGTACACATAGATATTTA	rs10774021	Creatinine	Serum_metabolites	N
chr12	783483	783484	TAAAAAGATTTTGTGCCAACGGTTCTTGGTTTCTCCTCTGA	TAAAAAGATTTTGTGCCAACAGTTCTTGGTTTCTCCTCTGA	rs12425791	Stroke	Cardiovascular	Y
chr12	2345294	2345295	CCATTCCATCTCAGCCCGAAGTGTTTTCAGAGCCGGAGACC	CCATTCCATCTCAGCCCGAAATGTTTTCAGAGCCGGAGACC	rs1006737	Bipolar_disorder	Neurological_behavioral	Y
chr12	2345294	2345295	CCATTCCATCTCAGCCCGAAGTGTTTTCAGAGCCGGAGACC	CCATTCCATCTCAGCCCGAAATGTTTTCAGAGCCGGAGACC	rs1006737	Bipolar_disorder_and_major_depressive_disorder_combined	Neurological_behavioral	Y
chr12	2349583	2349584	TTGCATTTTAGCAATCTTCTGTTGGGGTCTGTGATGTGTGA	TTGCATTTTAGCAATCTTCTCTTGGGGTCTGTGATGTGTGA	rs4765905	Schizophrenia	Neurological_behavioral	Y
chr12	2419895	2419896	GGTTCTTTCATTCTGTGGGCACCAGTTCTCTGGGCATGAGA	GGTTCTTTCATTCTGTGGGCTCCAGTTCTCTGGGCATGAGA	rs4765913	Bipolar_disorder	Neurological_behavioral	Y
chr12	2729631	2729632	TAAGATCCGAGACAGAAAGAAAGAAAGCCATTCTCGAGTCA	TAAGATCCGAGACAGAAAGAGAGAAAGCCATTCTCGAGTCA	rs216013	Warfarin_maintenance_dose	Drug_metabolism	N
chr12	2882543	2882544	AGGAACACCAGGTACAGTCCCGGCCGTCAAAGGCCAGGTGG	AGGAACACCAGGTACAGTCCTGGCCGTCAAAGGCCAGGTGG	rs10848704	Thyroid_stimulating_hormone	Serum_metabolites	Y
chr12	3750127	3750128	GATCTGTCAAGCACAAGCCCTAGCCTTGTCTGTAAAAGGAG	GATCTGTCAAGCACAAGCCCCAGCCTTGTCTGTAAAAGGAG	rs4766152	Cytomegalovirus_antibody_response	Viral_disease	Y
chr12	3757547	3757548	AACATAATAGAGTGGCTACTTGGTGGTCCAAACACTGCACT	AACATAATAGAGTGGCTACTCGGTGGTCCAAACACTGCACT	rs887304	NAFLDH	Kidney_lung_liver	N
chr12	3814237	3814238	AGGGCTAGACATAGCTTTTTGTCTCAGAGATTTGCCATTAG	AGGGCTAGACATAGCTTTTTATCTCAGAGATTTGCCATTAG	rs10848911	Male_infertility	Miscellaneous	Y
chr12	4118316	4118317	AGGTCCATGGAAAATATTCAGTTAGCACATCTGGAGGTAAG	AGGTCCATGGAAAATATTCAATTAGCACATCTGGAGGTAAG	rs4238010	Major_depressive_disorder	Neurological_behavioral	Y
chr12	4333918	4333919	TGCCGTTTGTGTTCAATACATGTTAACTAGCATTAATCATC	TGCCGTTTGTGTTCAATACACGTTAACTAGCATTAATCATC	rs11611647	Red_blood_cell_count	Hematological_parameters	Y
chr12	4425121	4425122	CAGAGTTAATTTGTTACCTCGGCATAACGTGGCCTAATCCA	CAGAGTTAATTTGTTACCTCAGCATAACGTGGCCTAATCCA	rs10849033	Acute_lymphoblastic_leukemia_childhood	Cancer	Y
chr12	4606167	4606168	CTACCAAAGCTAAACATAAATATACCCTGAGACCTAACAAT	CTACCAAAGCTAAACATAAAAATACCCTGAGACCTAACAAT	rs2970818	Serum_phosphorus	Serum_metabolites	N
chr12	5140483	5140484	GGAGAAGATGCAGAGGAAAGAAAGGTAAAAATAGACTACTT	GGAGAAGATGCAGAGGAAAGGAAGGTAAAAATAGACTACTT	rs12302829	Conduct_disorder_symptom_count	Neurological_behavioral	N
chr12	5797100	5797101	CCCTCTCCTGACTTTGCCTTGACCTTGTGTTGAGATTTAAA	CCCTCTCCTGACTTTGCCTTAACCTTGTGTTGAGATTTAAA	rs12579350	Panic_disorder	Neurological_behavioral	Y
chr12	6289218	6289219	CACTGAGCACAATGCCTTCCGTTTTCATCCATGTTCACATG	CACTGAGCACAATGCCTTCCATTTTCATCCATGTTCACATG	rs1558324	Mean_platelet_volume	Hematological_parameters	Y
chr12	6291092	6291093	TTAAATTGAGAGAGGTTAACGGCTTTTGCCTCAGAAGGCAG	TTAAATTGAGAGAGGTTAACAGCTTTTGCCTCAGAAGGCAG	rs7342306	Platelet_count	Hematological_parameters	Y
chr12	6440008	6440009	GAGCATGGGCACCAGGTCACTTCTCCTCACCTGAGTCCTCA	GAGCATGGGCACCAGGTCACCTCTCCTCACCTGAGTCCTCA	rs1800693	Multiple_sclerosis	Autoimmune_disease	Y
chr12	6440008	6440009	GAGCATGGGCACCAGGTCACTTCTCCTCACCTGAGTCCTCA	GAGCATGGGCACCAGGTCACCTCTCCTCACCTGAGTCCTCA	rs1800693	Primary_biliary_cirrhosis	Autoimmune_disease	Y
chr12	6502741	6502742	GTGGCCTTCCTGCCACCTATGTCTTCACATGGTCTTGCCTT	GTGGCCTTCCTGCCACCTATATCTTCACATGGTCTTGCCTT	rs11616188	Ankylosing_spondylitis	Autoimmune_disease	Y
chr12	6580581	6580582	CTCCCCCAGTAATCTGCCAAATCGAGTTGATTTTTCCTTCT	CTCCCCCAGTAATCTGCCAAGTCGAGTTGATTTTTCCTTCT	rs10492096	Hip_geometry	Quantitative_traits	Y
chr12	7691133	7691134	TGGTGAGGTCCTGTTTTACTAGATGGTGTTGATGCTCATAG	TGGTGAGGTCCTGTTTTACTGGATGGTGTTGATGCTCATAG	rs7136716	Creatinine_kinase	Serum_metabolites	N
chr12	9371331	9371332	AATAAATGTTATTTACCACACAAACAGAATGCCGAACTGAA	AATAAATGTTATTTACCACATAAACAGAATGCCGAACTGAA	rs6487679	NAFLDH	Kidney_lung_liver	N
chr12	9855957	9855958	ATACACACACACTCTTAAAATAATTTGTGCTAGGTTATTTA	ATACACACACACTCTTAAAAGAATTTGTGCTAGGTTATTTA	rs11052552	Type_1_diabetes	Diabetes	N
chr12	9876090	9876091	ACCTGAAGCCATTGAAGAGTGAACAAAGCCAGACAGATTCT	ACCTGAAGCCATTGAAGAGTAAACAAAGCCAGACAGATTCT	rs10466829	Multiple_sclerosis	Autoimmune_disease	Y
chr12	9910163	9910164	TATCCATACAAGGGAATTCCGCTCAGCAATTCAAAATAAGA	TATCCATACAAGGGAATTCCACTCAGCAATTCAAAATAAGA	rs4763879	Type_1_diabetes	Diabetes	Y
chr12	11648417	11648418	AGGTTTGGATATTTTTGCTGCTGGCTGCCTTTGGTAATTAA	AGGTTTGGATATTTTTGCTGTTGGCTGCCTTTGGTAATTAA	rs2908835	Information_processing_speed_simple_RT	Neurological_behavioral	N
chr12	11855623	11855624	GAACCTACCTAGTGGTCCATAGAACCTTGGCTCTTCATGAA	GAACCTACCTAGTGGTCCATCGAACCTTGGCTCTTCATGAA	rs2187642	Height	Quantitative_traits	Y
chr12	11855772	11855773	ATCCTTAAAAGGTTACATTTGTCATGCCTGTAATCCCAACA	ATCCTTAAAAGGTTACATTTATCATGCCTGTAATCCCAACA	rs2856321	Height	Quantitative_traits	N
chr12	13787845	13787846	TTACTGAAGACTGGGCAGTATAGCCCATTCCAAGGATGAGC	TTACTGAAGACTGGGCAGTACAGCCCATTCCAAGGATGAGC	rs2160519	Cognitive_performance-IED	Neurological_behavioral	N
chr12	14064460	14064461	CACATACTTCTCCTTGGCTACCTGTTTACCCCAGGCAATAA	CACATACTTCTCCTTGGCTATCTGTTTACCCCAGGCAATAA	rs4764039	Alzheimers_Total_ventricular_volume	Aging	Y
chr12	14115481	14115482	TTATATTTGCCACTTGAATGCTTGACATTCTGTGAACTCAC	TTATATTTGCCACTTGAATGTTTGACATTCTGTGAACTCAC	rs4764043	Aging_traits-age_free_from_disease	Aging	Y
chr12	14653866	14653867	AGGAAGGTACAGGGAGAAATCGCAATTATTTAGGGGAGAAG	AGGAAGGTACAGGGAGAAATTGCAATTATTTAGGGGAGAAG	rs2900333	Testicular_cancer	Cancer	N
chr12	15735441	15735442	TCTGGAGAGGCTGAGAAGACGCAGTAAAAAGTCTGCACTAG	TCTGGAGAGGCTGAGAAGACACAGTAAAAAGTCTGCACTAG	rs2300290	Cognitive_function_CVLT-II_LDFR	Neurological_behavioral	N
chr12	15930804	15930805	CTTGACAAGACCATGGAAAGTAGCCAGTCTTAAGATAAAGC	CTTGACAAGACCATGGAAAGCAGCCAGTCTTAAGATAAAGC	rs17415853	Ferritin	Serum_metabolites	Y
chr12	17373738	17373739	GAATAAGAATCCAACTCTCCGGGTTAAAATATTTTCCTTTA	GAATAAGAATCCAACTCTCCAGGTTAAAATATTTTCCTTTA	rs9971637	Amyotrophic_lateral_sclerosis	Aging	N
chr12	19866128	19866129	AGAGTGAAAAGTTAAACACCACAGGTACTAGGCCAAGAAAT	AGAGTGAAAAGTTAAACACCGCAGGTACTAGGCCAAGAAAT	rs4762767	FEV1/FVC	Kidney_lung_liver	Y
chr12	20230638	20230639	TCTGTTTGGGCTTAGAAAACAGTTCCTGTATTGGTAACCCT	TCTGTTTGGGCTTAGAAAACGGTTCCTGTATTGGTAACCCT	rs10770612	Aortic_root_size	Cardiovascular	Y
chr12	20521653	20521654	CCGTGCCGGGGAGAATCGGCCGAGGAGAAAGAAAGAGTGAT	CCGTGCCGGGGAGAATCGGCAGAGGAGAAAGAAAGAGTGAT	rs10841496	Male_infertility	Miscellaneous	Y
chr12	20531755	20531756	GAGGTTGTTCTGGTACTTTTTTTTTTGGTCAGTCTTTTTCT	GAGGTTGTTCTGGTACTTTTCTTTTTGGTCAGTCTTTTTCT	rs1348582	QT_interval	Cardiovascular	Y
chr12	20758612	20758613	CTGTAGGTTTGGTTTTGGAAGTCATCATAAAACTTAAGATA	CTGTAGGTTTGGTTTTGGAAATCATCATAAAACTTAAGATA	rs11611208	Height	Quantitative_traits	N
chr12	20857466	20857467	CAAATGAGACATCTTGTGCTAAATTATTCGTTTTTTAATAT	CAAATGAGACATCTTGTGCTCAATTATTCGTTTTTTAATAT	rs10770705	Height	Quantitative_traits	Y
chr12	21074121	21074122	TCTTATGAACATTTGTATTTCAGTTGCATCAGTTGTAATGC	TCTTATGAACATTTGTATTTTAGTTGCATCAGTTGTAATGC	rs2117032	Bilirubin	Serum_metabolites	N
chr12	21368721	21368722	TAATTTAGTACAGTGGGTACTCACTCTTTTTTGTATTTCCA	TAATTTAGTACAGTGGGTACCCACTCTTTTTTGTATTTCCA	rs4363657	Bilirubin	Serum_metabolites	N
chr12	22151572	22151573	CCTCCATTTTGAGAAAGTTTCTGGAAAGGGCAATAAGGAAG	CCTCCATTTTGAGAAAGTTTTTGGAAAGGGCAATAAGGAAG	rs10743430	Alzheimers_Entorhinal_cortical_thickness	Aging	Y
chr12	22365834	22365835	TGCTCACTGCTCAGGAATCATATAACCAGAAGTCACAAGAT	TGCTCACTGCTCAGGAATCACATAACCAGAAGTCACAAGAT	rs2216228	NAFLDH	Kidney_lung_liver	Y
chr12	23946145	23946146	AATTCTTGATAAAATATATGCGAATCATGAATGACTACAAA	AATTCTTGATAAAATATATGTGAATCATGAATGACTACAAA	rs11047102	Systemic_sclerosis	Autoimmune_disease	Y
chr12	24278820	24278821	TACCATCATCCTTCCCAGGACGAAGAGTGGAGCTAGGCCTC	TACCATCATCCTTCCCAGGAGGAAGAGTGGAGCTAGGCCTC	rs7979575	Response_to_statin_therapy-Triglyceride_sum	Drug_metabolism	N
chr12	24389659	24389660	GACACCAATTCTTTGTTGAAGTGAATTCAGTTCTTGTTTCC	GACACCAATTCTTTGTTGAATTGAATTCAGTTCTTGTTTCC	rs1464500	Response_to_antipsychotic_therapy_perphenazine-HDL	Drug_metabolism	Y
chr12	24394371	24394372	GAGACAATTTAAAACAGTCTTTCACTCTTCCTGGCCAGGAG	GAGACAATTTAAAACAGTCTCTCACTCTTCCTGGCCAGGAG	rs1522232	HIV_progression	Viral_disease	Y
chr12	24770877	24770878	TTATTTATTTAACTGTCTATATTCACTCTACACTTCAGGAA	TTATTTATTTAACTGTCTATGTTCACTCTACACTTCAGGAA	rs17287293	RR_interval	Cardiovascular	Y
chr12	24788338	24788339	GAACGAGCTAGAAAAATTTGGCCTCATATTCAACGAAGTGG	GAACGAGCTAGAAAAATTTGACCTCATATTCAACGAAGTGG	rs11047543	PR_interval	Cardiovascular	N
chr12	26453282	26453283	ATCTCTATATCCATTTGTCAATCTGTCTGTCTATCAACTAT	ATCTCTATATCCATTTGTCAGTCTGTCTGTCTATCAACTAT	rs718314	Renal_cell_carcinoma	Cancer	N
chr12	26453282	26453283	ATCTCTATATCCATTTGTCAATCTGTCTGTCTATCAACTAT	ATCTCTATATCCATTTGTCAGTCTGTCTGTCTATCAACTAT	rs718314	Waist-hip_ratio	Quantitative_traits	N
chr12	26636385	26636386	CTGGGTGGTGGTCATGACACATATTTCACTTTTTTCAGTAA	CTGGGTGGTGGTCATGACACGTATTTCACTTTTTTCAGTAA	rs2306677	Amyotrophic_lateral_sclerosis	Aging	N
chr12	28228566	28228567	GCACATTAAAAGGATCAGCAGGACTATGTGGGATTTATCCC	GCACATTAAAAGGATCAGCAAGACTATGTGGGATTTATCCC	rs522958	ADHD	Neurological_behavioral	N
chr12	28534414	28534415	TTTGCTCCCATTGGTATTTGGGCATCAGTCTTCTCTTTTTC	TTTGCTCCCATTGGTATTTGCGCATCAGTCTTCTCTTTTTC	rs2638953	Height	Quantitative_traits	N
chr12	29435479	29435480	TGAATGAATTCTAACTCACTGCAAGTACTACAGTGTTCCTG	TGAATGAATTCTAACTCACTACAAGTACTACAGTGTTCCTG	rs2015599	Mean_platelet_volume	Hematological_parameters	Y
chr12	30104141	30104142	CCTCTCCCTTCTTTGCAGGATGAAATTCTGTAGAGAGAAAG	CCTCTCCCTTCTTTGCAGGAGGAAATTCTGTAGAGAGAAAG	rs2046383	Heart_failure	Cardiovascular	Y
chr12	30113882	30113883	GAAGCATTTAACCCGTCATTCAGCTATGAGGGCAGATCCAG	GAAGCATTTAACCCGTCATTGAGCTATGAGGGCAGATCCAG	rs1463605	Aging_traits-biologic_age	Aging	Y
chr12	32380500	32380501	GGCCACTGACCAGAGGTTCCATGAGCCCAGATAGGGCAGTG	GGCCACTGACCAGAGGTTCCCTGAGCCCAGATAGGGCAGTG	rs10844154	COPD	Kidney_lung_liver	N
chr12	32380500	32380501	GGCCACTGACCAGAGGTTCCATGAGCCCAGATAGGGCAGTG	GGCCACTGACCAGAGGTTCCCTGAGCCCAGATAGGGCAGTG	rs10844154	Weight	Quantitative_traits	N
chr12	32436408	32436409	AGTTCTCCTCAGCTATGAGCATGCATAGAGAAGGCAGAGAG	AGTTCTCCTCAGCTATGAGCGTGCATAGAGAAGGCAGAGAG	rs708224	Pancreatic_cancer	Cancer	Y
chr12	32476726	32476727	TGGGACAGTAAAAAATGGTCATGCAAACTGAAACCATGCAA	TGGGACAGTAAAAAATGGTCGTGCAAACTGAAACCATGCAA	rs261902	Normalized_brain_volume	Quantitative_traits	N
chr12	33701165	33701166	AGGTATGGTGACATTTGCCATTGAATCTTACATGTGAGCCA	AGGTATGGTGACATTTGCCACTGAATCTTACATGTGAGCCA	rs9300212	Cognitive_performance-WRAT	Neurological_behavioral	N
chr12	38743507	38743508	TGCTTCGTGGGATCTAAAGCGCAACTTAAATGCATGTCCCT	TGCTTCGTGGGATCTAAAGCACAACTTAAATGCATGTCCCT	rs6582630	Flucloxacillin-induced_liver_injury	Drug_metabolism	Y
chr12	40428560	40428561	TTTTTCCTGCATTAGTTCACGGAAAATAAAAAGGGTTAGCA	TTTTTCCTGCATTAGTTCACTGAAAATAAAAAGGGTTAGCA	rs1994090	Parkinsons_disease	Aging	Y
chr12	40601939	40601940	CCAAATTCAATTCACCTAAACGGGAAAAGTGCAAATATAAC	CCAAATTCAATTCACCTAAATGGGAAAAGTGCAAATATAAC	rs11175593	Crohns_disease	Autoimmune_disease	Y
chr12	40620807	40620808	TAAGGCAGTGCTATACTTGACAACCCAGGGGAGCCTGGAAC	TAAGGCAGTGCTATACTTGAGAACCCAGGGGAGCCTGGAAC	rs1491942	Parkinsons_disease	Aging	Y
chr12	40792299	40792300	CCTCTGTCTTCCATTCAACAGCTAGCTCTATATTCTCATGG	CCTCTGTCTTCCATTCAACAACTAGCTCTATATTCTCATGG	rs11564258	Crohns_disease	Autoimmune_disease	Y
chr12	41721429	41721430	TCTTGAAACAGTGCAGAAGGCCAGGGGCTTAAGGCTGAAAT	TCTTGAAACAGTGCAGAAGGTCAGGGGCTTAAGGCTGAAAT	rs1880887	Alkaline_phosphatase	Serum_metabolites	Y
chr12	41965860	41965861	ACTTTGTTTATACACCTTCAACCCCGAGTTTCCCAAGTAAG	ACTTTGTTTATACACCTTCACCCCCGAGTTTCCCAAGTAAG	rs1458175	Multiple_sclerosis	Autoimmune_disease	N
chr12	42171981	42171982	CTCAGTACACCTCGCCACACCGGCCTTTTACTGCTCTGGGA	CTCAGTACACCTCGCCACACTGGCCTTTTACTGCTCTGGGA	rs871392	HDL_cholesterol	Serum_metabolites	Y
chr12	43160824	43160825	GCAAGAGCAGAGTGCACTGTCTTTTTGCTTATTGTTATATT	GCAAGAGCAGAGTGCACTGTTTTTTTGCTTATTGTTATATT	rs2731006	Panic_disorder	Neurological_behavioral	Y
chr12	43253414	43253415	ATCTGCCCTTTGTTGAAAAATTTTTGTGGTGCCTCGGATAG	ATCTGCCCTTTGTTGAAAAAGTTTTGTGGTGCCTCGGATAG	rs1520832	Heart_failure	Cardiovascular	Y
chr12	45774907	45774908	CATCTACCAGAGTGTGTCTCATCCTTAGACAATGCAGGATA	CATCTACCAGAGTGTGTCTCGTCCTTAGACAATGCAGGATA	rs17095830	Ankylosing_spondylitis	Autoimmune_disease	Y
chr12	46485837	46485838	TGCGTAATTGCATTTGGGCAAATGAGATACAGGGAAAAGCC	TGCGTAATTGCATTTGGGCAGATGAGATACAGGGAAAAGCC	rs1373549	Hippocampal_atrophy	Aging	N
chr12	47639525	47639526	GGTGATCTTTAGCCTCCCTATGCTTTATAAACCTAGCCCAT	GGTGATCTTTAGCCTCCCTACGCTTTATAAACCTAGCCCAT	rs11610206	Alzheimers_disease	Aging	Y
chr12	49218170	49218171	GGCCAGGTGAGAGTTGGGCCATGAGTCAGTAAACACACCCC	GGCCAGGTGAGAGTTGGGCCGTGAGTCAGTAAACACACCCC	rs2070615	Bipolar_disorder	Neurological_behavioral	Y
chr12	49676009	49676010	TATCAAAATGAGCCTGACCCTAGGGCAATGCCACAGCTTCC	TATCAAAATGAGCCTGACCCCAGGGCAATGCCACAGCTTCC	rs10875943	Prostate_cancer	Cancer	N
chr12	50247467	50247468	GGCATAATGAATTCCACAAGGTCACCCTGCTGTGCAAAGTA	GGCATAATGAATTCCACAAGATCACCCTGCTGTGCAAAGTA	rs7138803	BMI	Quantitative_traits	N
chr12	50247467	50247468	GGCATAATGAATTCCACAAGGTCACCCTGCTGTGCAAAGTA	GGCATAATGAATTCCACAAGATCACCCTGCTGTGCAAAGTA	rs7138803	Waist_circumference	Quantitative_traits	N
chr12	50247467	50247468	GGCATAATGAATTCCACAAGGTCACCCTGCTGTGCAAAGTA	GGCATAATGAATTCCACAAGATCACCCTGCTGTGCAAAGTA	rs7138803	Weight	Quantitative_traits	N
chr12	51155662	51155663	CGCATGCCACCAGGACTGGTCGAGCGTAACATTTGATTTAG	CGCATGCCACCAGGACTGGTTGAGCGTAACATTTGATTTAG	rs11169552	Colorectal_cancer	Cancer	Y
chr12	51357541	51357542	TTCCACCTTCTAAATCTCATACAGGATGTCTCTTTTGCACT	TTCCACCTTCTAAATCTCATGCAGGATGTCTCTTTTGCACT	rs12304921	Type_2_diabetes	Diabetes	N
chr12	51703833	51703834	AGTCTAAATCCTGGCCCTGCAACTTATATGCTGTTACTTTA	AGTCTAAATCCTGGCCCTGCGACTTATATGCTGTTACTTTA	rs766903	Aging_traits-age_at_death	Aging	N
chr12	52263955	52263956	CTGTTACTTCCCTGCACAATCGAAAAGACTCCTGTCCGCTC	CTGTTACTTCCCTGCACAATGGAAAAGACTCCTGTCCGCTC	rs17126180	Quetiapine_-Schizophrenia_neurocognition	Drug_metabolism	Y
chr12	53273903	53273904	TCTGCTGCCTCCTAGTGGATGTCTGATGTCTCTCCGGTTTG	TCTGCTGCCTCCTAGTGGATATCTGATGTCTCTCCGGTTTG	rs902774	Prostate_cancer	Cancer	Y
chr12	53727954	53727955	TCTGCTCCCATTGCAGCTACGGGTAGACCCCTGGCTGGATA	TCTGCTCCCATTGCAGCTACAGGTAGACCCCTGGCTGGATA	rs2016266	Bone_mineral_density-spine	Radiographic_parameters	Y
chr12	53731890	53731891	CCTGAGGCATAGCCAGGTCCGGAGGAGGAGGAGGAGGAGGA	CCTGAGGCATAGCCAGGTCCAGAGGAGGAGGAGGAGGAGGA	rs10876432	Bone_mineral_density-spine	Radiographic_parameters	Y
chr12	53916714	53916715	CTTTCCCAGCTTGGTAACTTTGGCTAAATGACCTAATCTGA	CTTTCCCAGCTTGGTAACTTCGGCTAAATGACCTAATCTGA	rs12321906	Height	Quantitative_traits	N
chr12	54041191	54041192	TATTCCCCACCATCCTGCAATAGCTGGTTTGATAGAATGGT	TATTCCCCACCATCCTGCAACAGCTGGTTTGATAGAATGGT	rs11170631	Height	Quantitative_traits	N
chr12	54114157	54114158	CATACAACTTTCACATGTCACAAAATATTCTTCTTTTAATT	CATACAACTTTCACATGTCATAAAATATTCTTCTTTTAATT	rs941184	Panic_disorder	Neurological_behavioral	N
chr12	54159276	54159277	GAAAGTTCACAGGTGTGGGAGGATGCCTGATAAGCAGTCAG	GAAAGTTCACAGGTGTGGGAAGATGCCTGATAAGCAGTCAG	rs7969151	Tanning	Quantitative_traits	Y
chr12	54270227	54270228	TGAACAACATAACTAACTAACTTGATTGAGTCTTCCTTCAT	TGAACAACATAACTAACTAAATTGATTGAGTCTTCCTTCAT	rs2120991	Biliary_atresia	Kidney_lung_liver	N
chr12	54342683	54342684	GCCTCCTAGTGTTTGTGTTAAAAGTAAGACTAAGTGTGAAG	GCCTCCTAGTGTTTGTGTTACAAGTAAGACTAAGTGTGAAG	rs1443512	Waist-hip_ratio	Quantitative_traits	Y
chr12	54687231	54687232	AAACCAACACTCTCTCAGGAACAAGCTGGATTCTTCTGAAA	AAACCAACACTCTCTCAGGACCAAGCTGGATTCTTCTGAAA	rs10506328	Mean_platelet_volume	Hematological_parameters	Y
chr12	54712307	54712308	TGTTATTCTCCACAACACTTGTCATCTAACTTACTATATAG	TGTTATTCTCCACAACACTTATCATCTAACTTACTATATAG	rs10876550	Mean_platelet_volume	Hematological_parameters	N
chr12	55098995	55098996	TTTTTATCTTTTATACTGCATTTCAGAAGAACTTCTCACCT	TTTTTATCTTTTATACTGCAATTCAGAAGAACTTCTCACCT	rs1153188	Type_2_diabetes	Diabetes	N
chr12	56364320	56364321	TAATGTGCATTTATCCCCCCAGTGCATTACCTTACAATTGT	TAATGTGCATTTATCCCCCCGGTGCATTACCTTACAATTGT	rs2069408	Asthma	Autoimmune_disease	Y
chr12	56412486	56412487	GTGTCCACTAGAACTTGTCATGCAGGAATGTGTATCTAGTG	GTGTCCACTAGAACTTGTCAGGCAGGAATGTGTATCTAGTG	rs1701704	Alopecia_areata	Miscellaneous	Y
chr12	56412486	56412487	GTGTCCACTAGAACTTGTCATGCAGGAATGTGTATCTAGTG	GTGTCCACTAGAACTTGTCAGGCAGGAATGTGTATCTAGTG	rs1701704	Asthma	Autoimmune_disease	Y
chr12	56412486	56412487	GTGTCCACTAGAACTTGTCATGCAGGAATGTGTATCTAGTG	GTGTCCACTAGAACTTGTCAGGCAGGAATGTGTATCTAGTG	rs1701704	Type_1_diabetes	Diabetes	Y
chr12	56412486	56412487	GTGTCCACTAGAACTTGTCATGCAGGAATGTGTATCTAGTG	GTGTCCACTAGAACTTGTCAGGCAGGAATGTGTATCTAGTG	rs1701704	Type_1_diabetes_autoantibodies	Diabetes	Y
chr12	56439208	56439209	TAATTGGAATGCACTCCCCAACAGAAATCTGAGACAAGAAC	TAATTGGAATGCACTCCCCAGCAGAAATCTGAGACAAGAAC	rs12580100	Psoriasis	Autoimmune_disease	Y
chr12	56470624	56470625	AACCAAGGAAGATTTTTCTCCTTCAGAACTCGGACCCTGAA	AACCAAGGAAGATTTTTCTCTTTCAGAACTCGGACCCTGAA	rs11171739	Type_1_diabetes	Diabetes	Y
chr12	56482179	56482180	TGAAGAGACTTTTGAATCTATAGGGCAGCACTTAAGGGATC	TGAAGAGACTTTTGAATCTAGAGGGCAGCACTTAAGGGATC	rs2292239	Type_1_diabetes	Diabetes	Y
chr12	56482179	56482180	TGAAGAGACTTTTGAATCTATAGGGCAGCACTTAAGGGATC	TGAAGAGACTTTTGAATCTAGAGGGCAGCACTTAAGGGATC	rs2292239	Type_1_diabetes_autoantibodies	Diabetes	Y
chr12	56518407	56518408	TGTTAGAGAAATCTCTGTTCTCTAGTGATAAGCCCAAGGGC	TGTTAGAGAAATCTCTGTTCGCTAGTGATAAGCCCAAGGGC	rs11171747	Systemic_sclerosis	Autoimmune_disease	Y
chr12	56737972	56737973	TCAGTGGTTCAAATGAAATCAGGAATGGTAGAATAAGCAGA	TCAGTGGTTCAAATGAAATCGGGAATGGTAGAATAAGCAGA	rs2066808	Psoriasis	Autoimmune_disease	N
chr12	57023283	57023284	AGCCTCAGCGGAAGCCCTATCAACCTCCATCCCCGGAGTGC	AGCCTCAGCGGAAGCCCTATGAACCTCCATCCCCGGAGTGC	rs941207	Platelet_count	Hematological_parameters	Y
chr12	57055290	57055291	TGGGGGAGAAAACCTTCATGCTACTGTAGCAATCACCCTCA	TGGGGGAGAAAACCTTCATGTTACTGTAGCAATCACCCTCA	rs2950390	Mean_platelet_volume	Hematological_parameters	N
chr12	57065712	57065713	GCTTGTCATTTCTCACCTTTCTCATTTCTTTACCTAAATTT	GCTTGTCATTTCTCACCTTTTTCATTTCTTTACCTAAATTT	rs2958154	Age-related_macular_degeneration	Aging	Y
chr12	57204159	57204160	CAGCACTGCACTGAGCATGTGTACATCTGACTGGGCTGCGA	CAGCACTGCACTGAGCATGTTTACATCTGACTGGGCTGCGA	rs12367822	Platelet_aggregation-collagen_lag	Hematological_parameters	Y
chr12	57489708	57489709	ACACGAAGAATCTCAGCCCTTGTACTTTTGCATAGTCTCAT	ACACGAAGAATCTCAGCCCTCGTACTTTTGCATAGTCTCAT	rs1059513	Serum_IgE_levels	Serum_metabolites	Y
chr12	57503774	57503775	GGAGAGGTCCCTTCTCTGGACGTTTCTGCTCCAAGACCTTC	GGAGAGGTCCCTTCTCTGGATGTTTCTGCTCCAAGACCTTC	rs167769	Eosinophilic_esophagitis_pediatric	Autoimmune_disease	Y
chr12	57527282	57527283	GAGCCTCAGGAAAGAGCCACTGGGCAACACCCAAAATACAA	GAGCCTCAGGAAAGAGCCACCGGGCAACACCCAAAATACAA	rs11172113	FEV1/FVC	Kidney_lung_liver	Y
chr12	57527282	57527283	GAGCCTCAGGAAAGAGCCACTGGGCAACACCCAAAATACAA	GAGCCTCAGGAAAGAGCCACCGGGCAACACCCAAAATACAA	rs11172113	Migrane	Neurological_behavioral	Y
chr12	57534469	57534470	AGTTTTTCTTTATCATTGGAGTTTCTCTGCCATGGACCCTG	AGTTTTTCTTTATCATTGGAATTTCTCTGCCATGGACCCTG	rs1466535	Abdominal_aortic_aneurysm	Cardiovascular	Y
chr12	57809455	57809456	CTTCAATTTAACCAAGCAGACATCAATTTAACCAAGTGATC	CTTCAATTTAACCAAGCAGATATCAATTTAACCAAGTGATC	rs1106766	Serum_urate	Serum_metabolites	N
chr12	57968714	57968715	GAATTTAATGTGAAATGCCGCTGATAGAGAGCTGCTAAAGG	GAATTTAATGTGAAATGCCGGTGATAGAGAGCTGCTAAAGG	rs1678542	Rheumatoid_arthritis	Autoimmune_disease	Y
chr12	58062666	58062667	CTCCTTTTCTCTTCCTCTTCCTCTCCCTCTTCCTCTCCTTC	CTCCTTTTCTCTTCCTCTTCTTCTCCCTCTTCCTCTCCTTC	rs10876993	Rheumatoid_arthritis_celiac_disease	Autoimmune_disease	Y
chr12	58162738	58162739	GACTCCTGCTCTTTTCTCTAATCCCTGGGAGACGAGGTCCA	GACTCCTGCTCTTTTCTCTAGTCCCTGGGAGACGAGGTCCA	rs703842	Multiple_sclerosis	Autoimmune_disease	N
chr12	59259627	59259628	AGAAAAAGAAAAATGATGAGAAACAGAACAAAAAAAAAAAT	AGAAAAAGAAAAATGATGAGGAACAGAACAAAAAAAAAAAT	rs11172782	Heart_failure	Cardiovascular	N
chr12	60797702	60797703	GGCACCAGATACCTAAGAAGATAGTGGAAAAATATAAGCCA	GGCACCAGATACCTAAGAAGTTAGTGGAAAAATATAAGCCA	rs10506410	Cardiac_hypertrophy	Cardiovascular	N
chr12	63004582	63004583	CTATGCCTGGCTTATTTAGTGTAATGTCCTCCAAGTTTAAA	CTATGCCTGGCTTATTTAGTATAATGTCCTCCAAGTTTAAA	rs7302017	Waist_circumference	Quantitative_traits	N
chr12	63445091	63445092	CAGGTTTTTAGCCTAGTAAAGTGTTCACAGAAGGCTGGTAC	CAGGTTTTTAGCCTAGTAAAATGTTCACAGAAGGCTGGTAC	rs10506458	platelet_aggregation-collagen	Hematological_parameters	N
chr12	65252117	65252118	TTCTAGATTCCGTCTGCTCTAATACAGAATGAGTCTTTTAC	TTCTAGATTCCGTCTGCTCTGATACAGAATGAGTCTTTTAC	rs939876	Trails_B	Neurological_behavioral	N
chr12	65783377	65783378	TGGACCGTCCAATCAACAACTGAGTGTCTTCAACCTCCATG	TGGACCGTCCAATCAACAACCGAGTGTCTTCAACCTCCATG	rs10506525	Primary_tooth_development_number_of_teeth	Quantitative_traits	Y
chr12	65783377	65783378	TGGACCGTCCAATCAACAACTGAGTGTCTTCAACCTCCATG	TGGACCGTCCAATCAACAACCGAGTGTCTTCAACCTCCATG	rs10506525	Primary_tooth_development_time_to_first_tooth_eruption	Quantitative_traits	Y
chr12	66117557	66117558	GATGGAAATGTCAACAGATAGGAAGGATTGGAAACAAGAGG	GATGGAAATGTCAACAGATAAGAAGGATTGGAAACAAGAGG	rs2358944	Diabetic_nephropathy	Diabetes	N
chr12	66160970	66160971	GGACATTCCTGTAAACAAAAACATGGTCTGCATTCACAAAC	GGACATTCCTGTAAACAAAAGCATGGTCTGCATTCACAAAC	rs10784496	Alzheimers-AB1-42	Aging	N
chr12	66174893	66174894	GAGGGGCAACTGATCAGAAAGGATATGGTCACATCGATTAC	GAGGGGCAACTGATCAGAAACGATATGGTCACATCGATTAC	rs1531343	Type_2_diabetes	Diabetes	N
chr12	66227256	66227257	GGGGATTTCTGGCTATATCACAGTACATAAAAAAAATGATG	GGGGATTTCTGGCTATATCATAGTACATAAAAAAAATGATG	rs7979673	Height	Quantitative_traits	N
chr12	66358346	66358347	ACTACCTCTGAATGTTACAACGAATTTACAGTCTAGTACTT	ACTACCTCTGAATGTTACAATGAATTTACAGTCTAGTACTT	rs1042725	Height	Quantitative_traits	Y
chr12	66359751	66359752	GCTGTTGTTGGTCGCAGCTACATAAGACTGGACATTTAACT	GCTGTTGTTGGTCGCAGCTAAATAAGACTGGACATTTAACT	rs8756	Height	Quantitative_traits	Y
chr12	66364508	66364509	TCCCAGGCTCTAGTATCCCCTGTTTGGAATTCTTTTCCTCC	TCCCAGGCTCTAGTATCCCCCGTTTGGAATTCTTTTCCTCC	rs12424086	Primary_tooth_development_number_of_teeth	Quantitative_traits	Y
chr12	66364508	66364509	TCCCAGGCTCTAGTATCCCCTGTTTGGAATTCTTTTCCTCC	TCCCAGGCTCTAGTATCCCCCGTTTGGAATTCTTTTCCTCC	rs12424086	Primary_tooth_development_time_to_first_tooth_eruption	Quantitative_traits	Y
chr12	66371879	66371880	ACTTTTAGGCTAAATCCAGAGGTTTTCAATCCATGCAAGAT	ACTTTTAGGCTAAATCCAGATGTTTTCAATCCATGCAAGAT	rs7968682	Height	Quantitative_traits	N
chr12	66394663	66394664	TGCAGCTGCTGCCTCAACTCCGTGGTAAAAGGGAGATATTA	TGCAGCTGCTGCCTCAACTCTGTGGTAAAAGGGAGATATTA	rs4026608	Aortic_root_size	Cardiovascular	N
chr12	67628830	67628831	CTGGGGGAAGATAATATTTTCCTAGATGCCACATTATTTTT	CTGGGGGAAGATAATATTTTTCTAGATGCCACATTATTTTT	rs1082714	Hippocampal_atrophy	Aging	N
chr12	68500074	68500075	AGTGGGAAGTAGATCAAGACGTGCTTATAATTACATTCTTG	AGTGGGAAGTAGATCAAGACATGCTTATAATTACATTCTTG	rs7134599	Ulcerative_colitis	Autoimmune_disease	Y
chr12	68504591	68504592	AGGGTATAAGATGTTGTCACGTTGAAAACCACCCCAAATCT	AGGGTATAAGATGTTGTCACATTGAAAACCACCCCAAATCT	rs1558744	Ulcerative_colitis	Autoimmune_disease	N
chr12	68596660	68596661	AATTCAGGCAGAGGAAAATATGCTCCTCCGAGGCAAGAGAA	AATTCAGGCAGAGGAAAATACGCTCCTCCGAGGCAAGAGAA	rs2870946	Ulcerative_colitis	Autoimmune_disease	N
chr12	68961583	68961584	GGGCCCTCCCTGTGATAACTCAGAAACACTGTTTGTCGAAA	GGGCCCTCCCTGTGATAACTAAGAAACACTGTTTGTCGAAA	rs12313946	WBC_count	Hematological_parameters	N
chr12	69370755	69370756	AATAAAATTCCATTTGCCAGCCCCTGCTATTCCTTCCTTAA	AATAAAATTCCATTTGCCAGTCCCTGCTATTCCTTCCTTAA	rs9943849	Major_depressive_disorder	Neurological_behavioral	Y
chr12	69827657	69827658	CATTGCTCTTGCTAATCAAGGGGCCCTGTGTGCTCCAACAA	CATTGCTCTTGCTAATCAAGTGGCCCTGTGTGCTCCAACAA	rs10748128	Height	Quantitative_traits	Y
chr12	69828680	69828681	AGAGTGGAAATAGGAAAACCGGATAGGATGCAATTGCAGTG	AGAGTGGAAATAGGAAAACCAGATAGGATGCAATTGCAGTG	rs11177669	Height	Quantitative_traits	N
chr12	70331826	70331827	CTACAGCAATAGGAGACAATGAGCTTTTCTCATGAAAACTA	CTACAGCAATAGGAGACAATTAGCTTTTCTCATGAAAACTA	rs789560	ADHD	Neurological_behavioral	N
chr12	71577100	71577101	TGAAAAGTGAGTGGGCATAGGTGGGTAAAGGTAGCAGAATG	TGAAAAGTGAGTGGGCATAGCTGGGTAAAGGTAGCAGAATG	rs1495377	Type_2_diabetes	Diabetes	Y
chr12	71634793	71634794	CTATCCCACATTTAAGAGTGACACCCATTTGCAAAGTAGGT	CTATCCCACATTTAAGAGTGGCACCCATTTGCAAAGTAGGT	rs4760790	Type_2_diabetes	Diabetes	Y
chr12	71663101	71663102	TGCCAAAGCTCAGGAGTAAACGAGGATGAAAAGTAGTTATC	TGCCAAAGCTCAGGAGTAAATGAGGATGAAAAGTAGTTATC	rs7961581	Type_2_diabetes	Diabetes	Y
chr12	72724033	72724034	AAGTTTTACTGTTCTGCTGTTAAGGAAACAAAAGCAACTCT	AAGTTTTACTGTTCTGCTGTCAAGGAAACAAAAGCAACTCT	rs12831974	Rheumatoid_arthritis	Autoimmune_disease	Y
chr12	73307581	73307582	GACTCACCCATGAAAGAAGTATATGTATTGCCCCCATTTCT	GACTCACCCATGAAAGAAGTGTATGTATTGCCCCCATTTCT	rs10879517	Trails_A	Neurological_behavioral	N
chr12	73828955	73828956	TTGTTCTCAATGAAACAATTCATCCTGGCTCTCTCACTTGG	TTGTTCTCAATGAAACAATTTATCCTGGCTCTCTCACTTGG	rs7963521	Plasma_chemerin_levels	Serum_metabolites	N
chr12	73989836	73989837	AATATAGTGAAGTTTGATAGCAATGTAGTAAAGTATTGTGA	AATATAGTGAAGTTTGATAGGAATGTAGTAAAGTATTGTGA	rs1154865	Breast_cancer	Cancer	N
chr12	74586209	74586210	TGCTGTTGTAGTACTTCTAATAGCTTGAAATAGGAACACTG	TGCTGTTGTAGTACTTCTAAGAGCTTGAAATAGGAACACTG	rs10506701	Bone_mineral_density-trochanter	Radiographic_parameters	Y
chr12	76220617	76220618	ATTAGTCTGTTCTCTCATTGCTGATAAAGACATACCCAAGA	ATTAGTCTGTTCTCTCATTGTTGATAAAGACATACCCAAGA	rs7307780	Sudden_cardiac_arrest	Cardiovascular	Y
chr12	77009059	77009060	AGTATGTAGCCCCTCACCCTACTCTCTTGTTCTCTTTCTCC	AGTATGTAGCCCCTCACCCTGCTCTCTTGTTCTCTTTCTCC	rs2669010	Systemic_lupus_erythematosus	Autoimmune_disease	N
chr12	77729384	77729385	GGGGTTCTAATTTCAACTTACCAGGCATCTTCATCTAAGAA	GGGGTTCTAATTTCAACTTATCAGGCATCTTCATCTAAGAA	rs1402279	Smoking_behavior	Neurological_behavioral	Y
chr12	78485993	78485994	GTGGAAATTGGGGGAAATGCGTGCGAAGAAAAATAAATCTA	GTGGAAATTGGGGGAAATGCATGCGAAGAAAAATAAATCTA	rs300489	Self-rated_health	Miscellaneous	N
chr12	80062229	80062230	CAACTGGTTAAGTAAGGAAAATTATAGACCAGTGGTTCCCA	CAACTGGTTAAGTAAGGAAAGTTATAGACCAGTGGTTCCCA	rs7297018	ADHD	Neurological_behavioral	Y
chr12	80496922	80496923	CCACTTTGCCAATTTGCTGACCTTCGTAGTGTCCTCGTACA	CCACTTTGCCAATTTGCTGAGCTTCGTAGTGTCCTCGTACA	rs10506821	Hip_geometry	Quantitative_traits	N
chr12	84008274	84008275	AACCATCAACCACATCCTTCATTCTGACTATTCCTTGCCAG	AACCATCAACCACATCCTTCGTTCTGACTATTCCTTGCCAG	rs2403106	Neonatal_lupus	Autoimmune_disease	Y
chr12	84564067	84564068	GAGACGGAGCAGATTTGTGAGAATGTTCCACATTGGAAATT	GAGACGGAGCAGATTTGTGAAAATGTTCCACATTGGAAATT	rs1545843	Major_depressive_disorder	Neurological_behavioral	N
chr12	88890670	88890671	TCTGGAGCCATGCAAATGGTACATGCAGTCTGAGACACGTG	TCTGGAGCCATGCAAATGGTGCATGCAGTCTGAGACACGTG	rs995030	Testicular_cancer	Cancer	Y
chr12	88953560	88953561	GTTTAATACAATTCTACCAGCTGAAACACAGCAAAGCATTT	GTTTAATACAATTCTACCAGATGAAACACAGCAAAGCATTT	rs3782181	Testicular_cancer	Cancer	Y
chr12	88953958	88953959	CACTCACAAGCCAATTGGCAGATCTATGAGAACATTACATG	CACTCACAAGCCAATTGGCAAATCTATGAGAACATTACATG	rs4474514	Testicular_cancer	Cancer	Y
chr12	89328334	89328335	TTAGGGTTTTTTTCCTTTAGTGTGCCGTAGTAACATGCCCT	TTAGGGTTTTTTTCCTTTAGCGTGCCGTAGTAACATGCCCT	rs12821256	Hair_color-blond_vs._brown	Quantitative_traits	Y
chr12	90008958	90008959	GGAATGCTCTTCTTGCAGCTATTTACATGGCAGACCCACTA	GGAATGCTCTTCTTGCAGCTGTTTACATGGCAGACCCACTA	rs2681472	Diastolic_blood_pressure	Cardiovascular	N
chr12	90013088	90013089	TCCAGTAACCACAATGAGCGTTGAAGATCTAAACTTGAGGC	TCCAGTAACCACAATGAGCGCTGAAGATCTAAACTTGAGGC	rs2681492	Systolic_blood_pressure	Cardiovascular	Y
chr12	90060585	90060586	GACCTTCTTAAATTACTCCAGCTCTTTCCAGGGTCCTCAAG	GACCTTCTTAAATTACTCCAACTCTTTCCAGGGTCCTCAAG	rs17249754	Blood_pressure	Cardiovascular	Y
chr12	90060585	90060586	GACCTTCTTAAATTACTCCAGCTCTTTCCAGGGTCCTCAAG	GACCTTCTTAAATTACTCCAACTCTTTCCAGGGTCCTCAAG	rs17249754	Diastolic_blood_pressure	Cardiovascular	Y
chr12	90060585	90060586	GACCTTCTTAAATTACTCCAGCTCTTTCCAGGGTCCTCAAG	GACCTTCTTAAATTACTCCAACTCTTTCCAGGGTCCTCAAG	rs17249754	Systolic_blood_pressure	Cardiovascular	Y
chr12	90443481	90443482	AAAAACATATCTATTTTGACATTTTAGGCATTCATTCTCCA	AAAAACATATCTATTTTGACGTTTTAGGCATTCATTCTCCA	rs10858945	Optic_disc_size_cup	Quantitative_traits	N
chr12	90609016	90609017	GACAAATTACCAGGAACATAGAAAAGCTTTACTTATACATG	GACAAATTACCAGGAACATATAAAAGCTTTACTTATACATG	rs10745527	Van_Wildebrand_factor_antibodies	Serum_metabolites	N
chr12	91077507	91077508	TAGATACAGGAGCTGTTGGGGGAGAACATACTGAAATATTG	TAGATACAGGAGCTGTTGGGAGAGAACATACTGAAATATTG	rs1847461	Smoking_behavior	Neurological_behavioral	N
chr12	91980373	91980374	CACACACCAGCCAAATTGACTTTCTTTCATATCCTTGAGCT	CACACACCAGCCAAATTGACCTTCTTTCATATCCTTGAGCT	rs10777317	Sudden_cardiac_arrest	Cardiovascular	Y
chr12	92164301	92164302	ATTGACAATATTTAGCAGTTCGACGGCAAAGAGCATATGTC	ATTGACAATATTTAGCAGTTTGACGGCAAAGAGCATATGTC	rs10777332	Cholesterol	Serum_metabolites	Y
chr12	92305269	92305270	TGACTTTGTGTCTATGAACAAAAGGAAGATGGTAGGAATAG	TGACTTTGTGTCTATGAACATAAGGAAGATGGTAGGAATAG	rs17019682	Heart_failure	Cardiovascular	Y
chr12	92890519	92890520	TGCATGCAACTTGCTTATCATCCTTTTGGAGGAGATGGGCT	TGCATGCAACTTGCTTATCACCCTTTTGGAGGAGATGGGCT	rs10219495	Sudden_cardiac_arrest	Cardiovascular	Y
chr12	93550300	93550301	CTGAAATTGCACATCCCAACGATGATTTCCCCTGGAAGCTG	CTGAAATTGCACATCCCAACTATGATTTCCCCTGGAAGCTG	rs1836127	NAFLDH	Kidney_lung_liver	Y
chr12	93976953	93976954	GTATGCCAGCCATCATCATCATCATCATAACCCTTTGGATG	GTATGCCAGCCATCATCATCGTCATCATAACCCTTTGGATG	rs3825199	Height	Quantitative_traits	N
chr12	93978503	93978504	AATCCTAATTATCCAGCTTGGAAGAGTCCCTGACATCTGAA	AATCCTAATTATCCAGCTTGTAAGAGTCCCTGACATCTGAA	rs11107116	Height	Quantitative_traits	N
chr12	95959787	95959788	AAGCCTGTGGATATAGTGCAATCGGAGATGATTTACATTTT	AAGCCTGTGGATATAGTGCAGTCGGAGATGATTTACATTTT	rs7136572	Response_to_antidepressants-bupropion	Drug_metabolism	N
chr12	96271427	96271428	TAAAGGGACCCTCAACTGAATGAAGAATAATAAGTCAATCC	TAAAGGGACCCTCAACTGAACGAAGAATAATAAGTCAATCC	rs1036429	FEV1/FVC	Kidney_lung_liver	Y
chr12	96479266	96479267	ACAGGAGAACTGGCGGTGTAGTTCCAGGCCAGTCCAAAGGC	ACAGGAGAACTGGCGGTGTACTTCCAGGCCAGTCCAAAGGC	rs2660869	Height	Quantitative_traits	N
chr12	96807916	96807917	CTCAACTCTCTTTTGTTGTTTTGATCGGCAATTAAAAAGAA	CTCAACTCTCTTTTGTTGTTCTGATCGGCAATTAAAAAGAA	rs11108495	Weight	Quantitative_traits	N
chr12	97689767	97689768	CTTGCCACATACTGCTCGTCCTATCTGATTAACAAAATGTC	CTTGCCACATACTGCTCGTCTTATCTGATTAACAAAATGTC	rs10777845	Sudden_cardiac_arrest	Cardiovascular	N
chr12	99816841	99816842	GAAAGTGAGGATTAAATTATCTGAGTAGACTAGGAGGAAAA	GAAAGTGAGGATTAAATTATTTGAGTAGACTAGGAGGAAAA	rs7968606	Response_to_antipsychotic_therapy_olanzapine	Drug_metabolism	Y
chr12	99961348	99961349	TTGGTTCAGAAGTAAAGAATCTTGACACTAGAACTAATCCA	TTGGTTCAGAAGTAAAGAATGTTGACACTAGAACTAATCCA	rs2373011	BMI	Quantitative_traits	Y
chr12	99961348	99961349	TTGGTTCAGAAGTAAAGAATCTTGACACTAGAACTAATCCA	TTGGTTCAGAAGTAAAGAATGTTGACACTAGAACTAATCCA	rs2373011	Waist_circumference	Quantitative_traits	Y
chr12	100266112	100266113	GTTTCTTATTCTAGATGGTACTTGCATAGGTCTTTTGCTTC	GTTTCTTATTCTAGATGGTAGTTGCATAGGTCTTTTGCTTC	rs11110077	Working_memory	Neurological_behavioral	Y
chr12	101753953	101753954	GCTTTAGTGTTAATCATGTAGACTGTACCAAAATTGTTCTC	GCTTTAGTGTTAATCATGTAAACTGTACCAAAATTGTTCTC	rs10507130	Coronary_artery_calcification	Cardiovascular	N
chr12	102373787	102373788	GTCCCTTCTTGATAGGACTATGGTAAAAAGTATTAATTCTT	GTCCCTTCTTGATAGGACTAAGGTAAAAAGTATTAATTCTT	rs7971536	Height	Quantitative_traits	N
chr12	102513530	102513531	TGCAAGAGATTCGAGGTCACGAAATTGTTCCGTCCCTACAC	TGCAAGAGATTCGAGGTCACCAAATTGTTCCGTCCCTACAC	rs2292303	Height	Quantitative_traits	Y
chr12	102726337	102726338	GATTTGGAACAGTTTCAGCCTACGTATATTGCAAAAAAATG	GATTTGGAACAGTTTCAGCCCACGTATATTGCAAAAAAATG	rs1520223	Height	Quantitative_traits	N
chr12	102799597	102799598	TTCTACAAGAAAACATTAAGATACCATCTATGCTTCACTCT	TTCTACAAGAAAACATTAAGGTACCATCTATGCTTCACTCT	rs5742692	Height	Quantitative_traits	Y
chr12	102875568	102875569	TTTTCTTTTTTTTTTTTTCCACATGACTCTCAGGGGACTGA	TTTTCTTTTTTTTTTTTTCCGCATGACTCTCAGGGGACTGA	rs35767	Fasting_insulin	Serum_metabolites	Y
chr12	102875568	102875569	TTTTCTTTTTTTTTTTTTCCACATGACTCTCAGGGGACTGA	TTTTCTTTTTTTTTTTTTCCGCATGACTCTCAGGGGACTGA	rs35767	insulin_resistance	Serum_metabolites	Y
chr12	103125689	103125690	ATGAGAGCTGATGGTTTTATGAGGGGAAACGCTTTTCACAT	ATGAGAGCTGATGGTTTTATAAGGGGAAACGCTTTTCACAT	rs2172873	Uterine_fibroids	Miscellaneous	N
chr12	103483093	103483094	GTGAGATTTTTTAAAAGAAAATGTATTGTTGCATTCAGCTG	GTGAGATTTTTTAAAAGAAAGTGTATTGTTGCATTCAGCTG	rs10745954	C-reactive_protein	Serum_metabolites	N
chr12	103495150	103495151	CTCAAGAGAAAAGTTGATTATTCTCATAGGCACTTCTCCTA	CTCAAGAGAAAAGTTGATTACTCTCATAGGCACTTCTCCTA	rs10778213	C-reactive_protein	Serum_metabolites	N
chr12	103912505	103912506	CCTCTATGAATTCCAATCTATCTTTTTTAATCCGTATTTCT	CCTCTATGAATTCCAATCTACCTTTTTTAATCCGTATTTCT	rs10861032	Coronary_restenosis	Cardiovascular	N
chr12	104192823	104192824	AGGTCATGTACCTGTTCAAGCACACCAAAGTAGGAAGTGGT	AGGTCATGTACCTGTTCAAGGACACCAAAGTAGGAAGTGGT	rs4964805	ADHD	Neurological_behavioral	Y
chr12	106949986	106949987	AACTAAGATAAAATATTTAAGTAGAACTGTTATGTTGATGG	AACTAAGATAAAATATTTAAATAGAACTGTTATGTTGATGG	rs4964469	Parkinsons_disease	Aging	Y
chr12	106950694	106950695	GGTCAACACTGTGGAAATAGTGTAGGCAGTCCCAGTCACCA	GGTCAACACTGTGGAAATAGCGTAGGCAGTCCCAGTCACCA	rs3891355	Cognitive_performance-Sim	Neurological_behavioral	N
chr12	108699031	108699032	TCAGTGTGATCCACATAGACCGTTCCATAGATTTGCAAATA	TCAGTGTGATCCACATAGACTGTTCCATAGATTTGCAAATA	rs1878022	Response_to_cisplatin	Drug_metabolism	Y
chr12	108767332	108767333	CCCCAAGGACATTTCTAATTCTTTCTCTCTCAGTCAAATTA	CCCCAAGGACATTTCTAATTATTTCTCTCTCAGTCAAATTA	rs10861905	Erectile_dysfunction_and_prostate_cancer_treatment	Miscellaneous	N
chr12	109025426	109025427	GATTTTTTTGTTACACCCCCCTCCCTACCCTCCACCCCACC	GATTTTTTTGTTACACCCCCTTCCCTACCCTCCACCCCACC	rs8179116	Conduct_disorder_symptom_count	Neurological_behavioral	Y
chr12	109840939	109840940	ATAAACCCATCCCTTCAGGGACAGGAGCAGATGTTGCTGGT	ATAAACCCATCCCTTCAGGGGCAGGAGCAGATGTTGCTGGT	rs9943753	HDL_cholesterol	Serum_metabolites	N
chr12	109895167	109895168	AAGTTCTAAAATTAGATAGTCGTTATGGCCTCACAACTTGT	AAGTTCTAAAATTAGATAGTGGTTATGGCCTCACAACTTGT	rs2338104	HDL_cholesterol	Serum_metabolites	Y
chr12	110368200	110368201	ACAGGGTGAAAAAGAACGACGTTACTGAAGGTAGACATTGC	ACAGGGTGAAAAAGAACGACATTACTGAAGGTAGACATTGC	rs2292354	HDL_cholesterol	Serum_metabolites	Y
chr12	110704486	110704487	TCTCTGAATTTGTCTCTCCACGTTTTCCAAAAGGTGATGTT	TCTCTGAATTTGTCTCTCCATGTTTTCCAAAAGGTGATGTT	rs11065611	Alpha-1-globulin	Serum_metabolites	Y
chr12	111333621	111333622	TTATTGTTGTTGTTATCATGTGAGCCAGAAAAACTGGTAAG	TTATTGTTGTTGTTATCATGCGAGCCAGAAAAACTGGTAAG	rs10849915	Alcohol_consumption	Neurological_behavioral	Y
chr12	111340242	111340243	CCTGCATCTTGTTCCTACCTTGGGGCCTTTGCACAGGCTGT	CCTGCATCTTGTTCCTACCTCGGGGCCTTTGCACAGGCTGT	rs10774610	Drinking_behavior	Neurological_behavioral	N
chr12	111414460	111414461	GAAAGGTACTTGCATTTGCATTATGGAAATTATTTGTATTA	GAAAGGTACTTGCATTTGCAGTATGGAAATTATTTGTATTA	rs12229654	Alcohol_consumption	Neurological_behavioral	N
chr12	111414460	111414461	GAAAGGTACTTGCATTTGCATTATGGAAATTATTTGTATTA	GAAAGGTACTTGCATTTGCAGTATGGAAATTATTTGTATTA	rs12229654	Gamma_glutamyl_transferase	Serum_metabolites	N
chr12	111414460	111414461	GAAAGGTACTTGCATTTGCATTATGGAAATTATTTGTATTA	GAAAGGTACTTGCATTTGCAGTATGGAAATTATTTGTATTA	rs12229654	HDL_cholesterol	Serum_metabolites	N
chr12	111910218	111910219	AGGGTAAAAACTAACATATAAACAGCAATAGCCTTCATATA	AGGGTAAAAACTAACATATAGACAGCAATAGCCTTCATATA	rs10774625	Retinal_vascular_caliber	Cardiovascular	Y
chr12	112007755	112007756	TGAAGATGTCCTATGTCATGCTGTCCAATATTGCAGCCATT	TGAAGATGTCCTATGTCATGTTGTCCAATATTGCAGCCATT	rs653178	Blood_pressure	Cardiovascular	Y
chr12	112007755	112007756	TGAAGATGTCCTATGTCATGCTGTCCAATATTGCAGCCATT	TGAAGATGTCCTATGTCATGTTGTCCAATATTGCAGCCATT	rs653178	Celiac_disease	Autoimmune_disease	Y
chr12	112007755	112007756	TGAAGATGTCCTATGTCATGCTGTCCAATATTGCAGCCATT	TGAAGATGTCCTATGTCATGTTGTCCAATATTGCAGCCATT	rs653178	Creatinine	Serum_metabolites	Y
chr12	112007755	112007756	TGAAGATGTCCTATGTCATGCTGTCCAATATTGCAGCCATT	TGAAGATGTCCTATGTCATGTTGTCCAATATTGCAGCCATT	rs653178	Diastolic_blood_pressure	Cardiovascular	Y
chr12	112007755	112007756	TGAAGATGTCCTATGTCATGCTGTCCAATATTGCAGCCATT	TGAAGATGTCCTATGTCATGTTGTCCAATATTGCAGCCATT	rs653178	Rheumatoid_arthritis_celiac_disease	Autoimmune_disease	Y
chr12	112072423	112072424	AGATGATGTCAAGATTGAGAATTGACTGAGTGTGGTGGACT	AGATGATGTCAAGATTGAGAGTTGACTGAGTGTGGTGGACT	rs11065987	Hematocrit	Hematological_parameters	Y
chr12	112072423	112072424	AGATGATGTCAAGATTGAGAATTGACTGAGTGTGGTGGACT	AGATGATGTCAAGATTGAGAGTTGACTGAGTGTGGTGGACT	rs11065987	Hemoglobin	Hematological_parameters	Y
chr12	112168008	112168009	TCCCTGGCCTCAACCCACTCGATGACAGTAGCACCCCTCCC	TCCCTGGCCTCAACCCACTCAATGACAGTAGCACCCCTCCC	rs11066015	Esophageal_cancer	Cancer	N
chr12	112486817	112486818	AGACACCAAACAAAAGACCTATCAAAATTCATGTCATAATC	AGACACCAAACAAAAGACCTGTCAAAATTCATGTCATAATC	rs17696736	Type_1_diabetes	Diabetes	Y
chr12	112521447	112521448	TGCTTCTAACACTGGGGTACGTATACTCCACAGGTATAAAA	TGCTTCTAACACTGGGGTACATATACTCCACAGGTATAAAA	rs4767364	oral_pharyngeal_laryngeal_cancer_esophageal_cancer	Cancer	N
chr12	112645400	112645401	TAAACAGTATGACTTCAGATGTGAACTGTTAACCACCAGAC	TAAACAGTATGACTTCAGATATGAACTGTTAACCACCAGAC	rs2074356	Alcohol_consumption	Neurological_behavioral	Y
chr12	112645400	112645401	TAAACAGTATGACTTCAGATGTGAACTGTTAACCACCAGAC	TAAACAGTATGACTTCAGATATGAACTGTTAACCACCAGAC	rs2074356	Esophageal_cancer	Cancer	Y
chr12	112645400	112645401	TAAACAGTATGACTTCAGATGTGAACTGTTAACCACCAGAC	TAAACAGTATGACTTCAGATATGAACTGTTAACCACCAGAC	rs2074356	Gamma_glutamyl_transferase	Serum_metabolites	Y
chr12	112645400	112645401	TAAACAGTATGACTTCAGATGTGAACTGTTAACCACCAGAC	TAAACAGTATGACTTCAGATATGAACTGTTAACCACCAGAC	rs2074356	HDL_cholesterol	Serum_metabolites	Y
chr12	112645400	112645401	TAAACAGTATGACTTCAGATGTGAACTGTTAACCACCAGAC	TAAACAGTATGACTTCAGATATGAACTGTTAACCACCAGAC	rs2074356	Waist-hip_ratio	Quantitative_traits	Y
chr12	112817782	112817783	TTCTTTCCTTTGAAAACCATTCTTCTGTGGAAATAGCTGAC	TTCTTTCCTTTGAAAACCATACTTCTGTGGAAATAGCTGAC	rs11066280	Alanine_aminotransferase	Serum_metabolites	Y
chr12	112817782	112817783	TTCTTTCCTTTGAAAACCATTCTTCTGTGGAAATAGCTGAC	TTCTTTCCTTTGAAAACCATACTTCTGTGGAAATAGCTGAC	rs11066280	Aspartate_aminotransferase	Serum_metabolites	Y
chr12	112817782	112817783	TTCTTTCCTTTGAAAACCATTCTTCTGTGGAAATAGCTGAC	TTCTTTCCTTTGAAAACCATACTTCTGTGGAAATAGCTGAC	rs11066280	Diastolic_blood_pressure	Cardiovascular	Y
chr12	112817782	112817783	TTCTTTCCTTTGAAAACCATTCTTCTGTGGAAATAGCTGAC	TTCTTTCCTTTGAAAACCATACTTCTGTGGAAATAGCTGAC	rs11066280	Esophageal_cancer	Cancer	Y
chr12	112817782	112817783	TTCTTTCCTTTGAAAACCATTCTTCTGTGGAAATAGCTGAC	TTCTTTCCTTTGAAAACCATACTTCTGTGGAAATAGCTGAC	rs11066280	Systolic_blood_pressure	Cardiovascular	Y
chr12	112871371	112871372	CTGCATTATTTGTAATAACAAAAAACCAGAGGATAACATAA	CTGCATTATTTGTAATAACAGAAAACCAGAGGATAACATAA	rs11066301	Platelet_count	Hematological_parameters	N
chr12	113100993	113100994	AACATATACCCTTAGATTCTCCAATAATGTGAGCCCATAAA	AACATATACCCTTAGATTCTACAATAATGTGAGCCCATAAA	rs17824620	Platelet_count	Hematological_parameters	N
chr12	113173493	113173494	GAATTTAGGGTTCACTAGACGCTGGGACAGAGATGGTGTGG	GAATTTAGGGTTCACTAGACACTGGGACAGAGATGGTGTGG	rs3803064	Platelet_count	Hematological_parameters	Y
chr12	113365620	113365621	AAGTTGTTGGAGGTCACGTCACAGTTCACAGCAACCATCTA	AAGTTGTTGGAGGTCACGTCGCAGTTCACAGCAACCATCTA	rs11066453	Gamma_glutamyl_transferase	Serum_metabolites	Y
chr12	113409175	113409176	GCCAGCTGCCAGAGCTGCGGGAAGACGGATCCCACCTCCCT	GCCAGCTGCCAGAGCTGCGGAAAGACGGATCCCACCTCCCT	rs2072134	Alcohol_consumption	Neurological_behavioral	Y
chr12	113409175	113409176	GCCAGCTGCCAGAGCTGCGGGAAGACGGATCCCACCTCCCT	GCCAGCTGCCAGAGCTGCGGAAAGACGGATCCCACCTCCCT	rs2072134	HDL_cholesterol	Serum_metabolites	Y
chr12	113979655	113979656	AGTAACTACTCTTGTTACGTCTGTTTGACAGATGGAAAAAC	AGTAACTACTCTTGTTACGTGTGTTTGACAGATGGAAAAAC	rs11066587	C-reactive_protein	Serum_metabolites	N
chr12	114793239	114793240	GTGAAATGAAAAATCTTGTCCGTGGGGTTCTCTTGGCTACT	GTGAAATGAAAAATCTTGTCTGTGGGGTTCTCTTGGCTACT	rs883079	QRS_duration	Cardiovascular	Y
chr12	114795442	114795443	AGGGCTAACACCACCAGTCAGGCTCATGGCAGACATAATTC	AGGGCTAACACCACCAGTCAAGCTCATGGCAGACATAATTC	rs3825214	PR_interval	Cardiovascular	N
chr12	114795442	114795443	AGGGCTAACACCACCAGTCAGGCTCATGGCAGACATAATTC	AGGGCTAACACCACCAGTCAAGCTCATGGCAGACATAATTC	rs3825214	QRS_duration	Cardiovascular	N
chr12	114795442	114795443	AGGGCTAACACCACCAGTCAGGCTCATGGCAGACATAATTC	AGGGCTAACACCACCAGTCAAGCTCATGGCAGACATAATTC	rs3825214	QT_interval	Cardiovascular	N
chr12	115094259	115094260	TTTTAACGCATGGATTTCCCATTGTTCGGGTGTCTGTGGGG	TTTTAACGCATGGATTTCCCGTTGTTCGGGTGTCTGTGGGG	rs11067228	PSA	Serum_metabolites	Y
chr12	115346423	115346424	GTGGATGTTGAGAAAATTAACTGGGTGGTGGTAAATGACTC	GTGGATGTTGAGAAAATTAATTGGGTGGTGGTAAATGACTC	rs1896312	PR_interval	Cardiovascular	N
chr12	115352730	115352731	GATCAATCTAGGTTTACATCGGAACTCCACCACTATGGAAA	GATCAATCTAGGTTTACATCAGAACTCCACCACTATGGAAA	rs2384550	Blood_pressure	Cardiovascular	Y
chr12	115352730	115352731	GATCAATCTAGGTTTACATCGGAACTCCACCACTATGGAAA	GATCAATCTAGGTTTACATCAGAACTCCACCACTATGGAAA	rs2384550	Diastolic_blood_pressure	Cardiovascular	Y
chr12	115381739	115381740	CTTCCTGTTCCACCATCAAGGTGGGGGTGAGGGAGAAAATA	CTTCCTGTTCCACCATCAAGATGGGGGTGAGGGAGAAAATA	rs10850409	QRS_duration	Cardiovascular	Y
chr12	115502717	115502718	AGATAGCTGGTCAGTGGTGGATCGTAGATGTCTACCTAAGC	AGATAGCTGGTCAGTGGTGGGTCGTAGATGTCTACCTAAGC	rs2194980	Tyrosine	Serum_metabolites	N
chr12	115552436	115552437	ATTCAGATGACTTCTATAGAATGGTAGTCAATCTCAATATC	ATTCAGATGACTTCTATAGAGTGGTAGTCAATCTCAATATC	rs35444	Diastolic_blood_pressure	Cardiovascular	N
chr12	115552436	115552437	ATTCAGATGACTTCTATAGAATGGTAGTCAATCTCAATATC	ATTCAGATGACTTCTATAGAGTGGTAGTCAATCTCAATATC	rs35444	Systolic_blood_pressure	Cardiovascular	N
chr12	115891402	115891403	AAGCCACTGGGCCAAGAAGGCCAACAAGGTGGTGCCAAAAG	AAGCCACTGGGCCAAGAAGGTCAACAAGGTGGTGCCAAAAG	rs7315438	Colorectal_cancer	Cancer	Y
chr12	117002657	117002658	ATCCTCCTCCCTGTGCTGCAGTCTAAAAAGCTCTTCCAGGC	ATCCTCCTCCCTGTGCTGCAATCTAAAAAGCTCTTCCAGGC	rs2089222	Acute_lymphoblastic_leukemia_childhood	Cancer	Y
chr12	117295332	117295333	GGTGGACACTCAAAAAGTCCACAATGGTGAGCCACTGTCCC	GGTGGACACTCAAAAAGTCCGCAATGGTGAGCCACTGTCCC	rs17429217	Amyotrophic_lateral_sclerosis-age_of_onset	Aging	N
chr12	118311742	118311743	TATAGCTATTTGATGGAGTAGTCTTATGTCTATTCAATCTA	TATAGCTATTTGATGGAGTAATCTTATGTCTATTCAATCTA	rs4767631	LDL_cholesterol	Serum_metabolites	N
chr12	118353870	118353871	CGTGAAATTTTGAGGGGCTGAAGATGAATTCTTGGGGGTCT	CGTGAAATTTTGAGGGGCTGCAGATGAATTCTTGGGGGTCT	rs10444502	Cholesterol	Serum_metabolites	N
chr12	119387917	119387918	AGCAGTCTTCTGATTTTTCAAGATTAGCTGGAAATCCAAAT	AGCAGTCTTCTGATTTTTCACGATTAGCTGGAAATCCAAAT	rs1997111	Alzheimers_T-tau	Aging	N
chr12	119818508	119818509	ATGCAAAGGAGAAAGTCTCAATTTAGTGCTATTCAATTTTT	ATGCAAAGGAGAAAGTCTCAGTTTAGTGCTATTCAATTTTT	rs11064768	Schizophrenia	Neurological_behavioral	Y
chr12	119989645	119989646	CTCTTTTTTCTGGAACTGTTAACACTAAGGATAAAACAAGC	CTCTTTTTTCTGGAACTGTTGACACTAAGGATAAAACAAGC	rs7137869	Aging_traits-walking_speed	Aging	N
chr12	120455763	120455764	AACACCTGTTTCCATGCTTGATTCTTGCTGACTTCAGATTG	AACACCTGTTTCCATGCTTGGTTCTTGCTGACTTCAGATTG	rs11064994	Cognitive_performance-PAL6	Neurological_behavioral	N
chr12	120880433	120880434	ATTCTTAAGGCTCAAAGGAACACTTTCGTGGTAAGGTTCAA	ATTCTTAAGGCTCAAAGGAATACTTTCGTGGTAAGGTTCAA	rs17431357	Insulin_resistance	Serum_metabolites	N
chr12	121175523	121175524	AGCTTTGGGACCCTCATCTTTGGAGCCCGAGTCATAGGGTT	AGCTTTGGGACCCTCATCTTCGGAGCCCGAGTCATAGGGTT	rs2014355	C3_C4	Serum_metabolites	Y
chr12	121236257	121236258	TTTGCATATATTTCCCCTGCCAACGCACCTGTGGTAGTTTC	TTTGCATATATTTCCCCTGCTAACGCACCTGTGGTAGTTTC	rs1039302	C-reactive_protein	Serum_metabolites	Y
chr12	121388961	121388962	GTATGCCCAGGTCTCAAATTATCTGACAACTTTTGTCTCAA	GTATGCCCAGGTCTCAAATTCTCTGACAACTTTTGTCTCAA	rs2650000	C-reactive_protein	Serum_metabolites	Y
chr12	121388961	121388962	GTATGCCCAGGTCTCAAATTATCTGACAACTTTTGTCTCAA	GTATGCCCAGGTCTCAAATTCTCTGACAACTTTTGTCTCAA	rs2650000	LDL_cholesterol	Serum_metabolites	Y
chr12	121402931	121402932	CCTCTTCTGCGATCGCTTCTCCTGTCTCCACCCTGCTCTGT	CCTCTTCTGCGATCGCTTCTTCTGTCTCCACCCTGCTCTGT	rs7305618	C-reactive_protein	Serum_metabolites	Y
chr12	121402931	121402932	CCTCTTCTGCGATCGCTTCTCCTGTCTCCACCCTGCTCTGT	CCTCTTCTGCGATCGCTTCTTCTGTCTCCACCCTGCTCTGT	rs7305618	Type_2_diabetes	Diabetes	Y
chr12	121403723	121403724	CCATCGGTGGGATATCTGTCGACGGTAAATGGCTTTAGCAA	CCATCGGTGGGATATCTGTCAACGGTAAATGGCTTTAGCAA	rs7953249	DG7_glycan	Serum_metabolites	Y
chr12	121420806	121420807	ATGCGGAAACTGAGGCACACGGAGGTTAAGCAAAGAATCAA	ATGCGGAAACTGAGGCACACAGAGGTTAAGCAAAGAATCAA	rs1183910	C-reactive_protein	Serum_metabolites	Y
chr12	121423955	121423956	CCAGTTCCTTGCGTGCCCTCCGGTATTTTACACGTGCACAA	CCAGTTCCTTGCGTGCCCTCTGGTATTTTACACGTGCACAA	rs2393791	Gamma_glutamyl_transferase	Serum_metabolites	Y
chr12	121424860	121424861	CATGACTCACAGGTGGCATCAGGTCCCTTTGAGTCTCTCTG	CATGACTCACAGGTGGCATCGGGTCCCTTTGAGTCTCTCTG	rs7310409	C-reactive_protein	Serum_metabolites	N
chr12	121424860	121424861	CATGACTCACAGGTGGCATCAGGTCCCTTTGAGTCTCTCTG	CATGACTCACAGGTGGCATCGGGTCCCTTTGAGTCTCTCTG	rs7310409	Gamma_glutamyl_transferase	Serum_metabolites	N
chr12	121435586	121435587	TGTGTCTCTGGGACAAGTGTGTTTCCGTGATTGAGGGTGTC	TGTGTCTCTGGGACAAGTGTTTTTCCGTGATTGAGGGTGTC	rs2259816	Coronary_heart_disease	Cardiovascular	Y
chr12	121438843	121438844	GTGGGTGCCTGGTGGGTGGCTAGCAGCCTTGTTTGCCTCTG	GTGGGTGCCTGGTGGGTGGCCAGCAGCCTTGTTTGCCTCTG	rs735396	DG11_glycan	Serum_metabolites	Y
chr12	121439432	121439433	GCTGAGCTCTGAGAGGCCCTGGATCAGCGTGGCCTTGTTCT	GCTGAGCTCTGAGAGGCCCTAGATCAGCGTGGCCTTGTTCT	rs1169310	C-reactive_protein	Serum_metabolites	Y
chr12	121460685	121460686	CCCCTGGTTCTGCTGCCTCTTAGCAGAGTGCCCTTAGTTAA	CCCCTGGTTCTGCTGCCTCTAAGCAGAGTGCCCTTAGTTAA	rs7957197	Type_2_diabetes	Diabetes	N
chr12	122365582	122365583	TTCTTGCTGTCACACAAGGTCCTACAGTGAACGTGCTCCTC	TTCTTGCTGTCACACAAGGTTCTACAGTGAACGTGCTCCTC	rs7961894	Mean_platelet_volume	Hematological_parameters	Y
chr12	122365582	122365583	TTCTTGCTGTCACACAAGGTCCTACAGTGAACGTGCTCCTC	TTCTTGCTGTCACACAAGGTTCTACAGTGAACGTGCTCCTC	rs7961894	Platelet_count	Hematological_parameters	Y
chr12	122395776	122395777	GAGCTTGTCCTAGCCACTGCAGTTAAAGGCACTGGATAATT	GAGCTTGTCCTAGCCACTGCGGTTAAAGGCACTGGATAATT	rs830124	2-hydroxyisobutyrate_concentration	Serum_metabolites	Y
chr12	123296293	123296294	CAGGAGAATTGCTTGAACCCGGGAGTTGGAGGTTGCAGTGA	CAGGAGAATTGCTTGAACCCAGGAGTTGGAGGTTGCAGTGA	rs12817488	Parkinsons_disease	Aging	N
chr12	123457618	123457619	TCAACAAAGATACATGTCAGCGCTGGCTGGCAGCACATGTT	TCAACAAAGATACATGTCAGTGCTGGCTGGCAGCACATGTT	rs7296418	Platelet_count	Hematological_parameters	Y
chr12	123575741	123575742	CCCGAGGTGCCTGGCTTCACAGCAGGATTGCCGTCCTGCAG	CCCGAGGTGCCTGGCTTCACGGCAGGATTGCCGTCCTGCAG	rs1727307	Platelet_count	Hematological_parameters	Y
chr12	123656724	123656725	TCTCTCTGTAAAGGGCCAGAGAGTAAACACTTGAGGTTTTA	TCTCTCTGTAAAGGGCCAGATAGTAAACACTTGAGGTTTTA	rs1790100	Multiple_sclerosis	Autoimmune_disease	Y
chr12	123823545	123823546	CTTAACTGCTAAGCCAATAAAAAACTTTTGGTATATAATGG	CTTAACTGCTAAGCCAATAAGAAACTTTTGGTATATAATGG	rs11830103	Height	Quantitative_traits	N
chr12	125307052	125307053	CAGTGGCTGCCGGGGACCGGGATGGAGGGAGGGGACTAACG	CAGTGGCTGCCGGGGACCGGAATGGAGGGAGGGGACTAACG	rs11057830	Alpha-tocopherol	Serum_metabolites	N
chr12	125312424	125312425	AGCTTATCAGGTTTATTGCTGTCCATCTGTATCACCTGCCT	AGCTTATCAGGTTTATTGCTCTCCATCTGTATCACCTGCCT	rs10846744	Lipoprotein-associated_phospholipase_A2_activity_and_mass	Serum_metabolites	Y
chr12	125320849	125320850	GTCCATCAGTACAGCCACCTCGGAGAGCCACTGGGCAAAAT	GTCCATCAGTACAGCCACCTTGGAGAGCCACTGGGCAAAAT	rs4765623	Renal_cell_carcinoma	Cancer	Y
chr12	127792613	127792614	CTCAGCTGAACTTCAGAAGACGAGTAGACCCTCTGAAACTC	CTCAGCTGAACTTCAGAAGATGAGTAGACCCTCTGAAACTC	rs1823172	Sudden_cardiac_arrest	Cardiovascular	N
chr12	129095071	129095072	AAATTTAGTTCAAGAGTTACTGCAAGAAATCTACACTATTG	AAATTTAGTTCAAGAGTTACCGCAAGAAATCTACACTATTG	rs7296262	Suicide_attempts_in_bipolar_disorder	Neurological_behavioral	N
chr12	129300693	129300694	CAAAAGCACTGAGGTAATAACGCAACATCTAGGCTTATGGA	CAAAAGCACTGAGGTAATAATGCAACATCTAGGCTTATGGA	rs1385374	Systemic_lupus_erythematosus	Autoimmune_disease	Y
chr12	129324937	129324938	AGTAGTTATCTCAGGGAAACGAAATTGTGTGAGTTTTTTTT	AGTAGTTATCTCAGGGAAACAAAATTGTGTGAGTTTTTTTT	rs10744391	Renal_sinus_fat	Quantitative_traits	N
chr12	131022009	131022010	GGACCTTGGAGGCCTCCCAGAACCCCCACATGTTTGCCATA	GGACCTTGGAGGCCTCCCAGCACCCCCACATGTTTGCCATA	rs1464108	Alzheimers_disease	Aging	Y
chr12	131390753	131390754	GGGAAAGAAAGGTCTGTACTCAGTGTTCCCACAGAAGAAAA	GGGAAAGAAAGGTCTGTACTGAGTGTTCCCACAGAAGAAAA	rs7299940	Panic_disorder	Neurological_behavioral	Y
chr12	131576190	131576191	TAAATATGCAACATTTGTATCTTGGTATGTGATTATCAGAA	TAAATATGCAACATTTGTATATTGGTATGTGATTATCAGAA	rs1569019	Height	Quantitative_traits	Y
chr12	131621761	131621762	CCGCCTAGTTGCTAAGCGATATGCAAGCATCCTCTCTCCCT	CCGCCTAGTTGCTAAGCGATGTGCAAGCATCCTCTCTCCCT	rs885389	RR_interval	Cardiovascular	Y
chr12	131862902	131862903	GGTGGAGGTGGGAAGGGATCGGCTCCGCAAGCTGTCCTGCC	GGTGGAGGTGGGAAGGGATCAGCTCCGCAAGCTGTCCTGCC	rs7965445	Heart_failure_motality-EA	Cardiovascular	N
chr12	131939919	131939920	AGGCAGCGCCAGGCAGTCAGGGCCTATTAGGACGAGGACTC	AGGCAGCGCCAGGCAGTCAGTGCCTATTAGGACGAGGACTC	rs10466868	Erythropoeitin	Serum_metabolites	Y
chr13	21209511	21209512	ACCATGGAGATATAAAGACAGGATAACTGTAAGACACTCAT	ACCATGGAGATATAAAGACAAGATAACTGTAAGACACTCAT	rs7326068	Schizophrenia_bipolar_disorder_and_depression	Neurological_behavioral	N
chr13	22305098	22305099	AAGAAGGGATGTAGACATGGCTCTGTCAGCGGGTGCATCCA	AAGAAGGGATGTAGACATGGTTCTGTCAGCGGGTGCATCCA	rs518590	Response_to_antipsychotic_therapy_quetiapine-HDL	Drug_metabolism	Y
chr13	22487624	22487625	GCTGTGATGTGCTAGCACCCGGGAACTCTGAGGGTCTCACT	GCTGTGATGTGCTAGCACCCAGGAACTCTGAGGGTCTCACT	rs17369571	IL1RA	Serum_metabolites	Y
chr13	22709669	22709670	CTGACATAGCTTTGAGGACAATCTCCCCAAGACATACCGGG	CTGACATAGCTTTGAGGACACTCTCCCCAAGACATACCGGG	rs7318731	RR_interval	Cardiovascular	Y
chr13	23228690	23228691	ATTTTCCCTGTCAGTCAAACCGGGACCCTAACAGTGCTTAC	ATTTTCCCTGTCAGTCAAACAGGGACCCTAACAGTGCTTAC	rs1034200	Central_corneal_thickness	Quantitative_traits	Y
chr13	23692977	23692978	GGCACATGAAGAGGGAAGGCGGGAATTGATGGTGGCCACCG	GGCACATGAAGAGGGAAGGCAGGAATTGATGGTGGCCACCG	rs4770394	Bipolar_disorder	Neurological_behavioral	N
chr13	23755126	23755127	CCTTTGCTCTCATTCTGTAAGTCATAGAAAAGTTTGAAACA	CCTTTGCTCTCATTCTGTAAATCATAGAAAAGTTTGAAACA	rs4770403	Alcohol_dependence	Neurological_behavioral	Y
chr13	23903790	23903791	ATTACAACAAATTCATGATCAGAGCCAGCTGATGAGAAAAT	ATTACAACAAATTCATGATCGGAGCCAGCTGATGAGAAAAT	rs4770433	IL12	Serum_metabolites	Y
chr13	24127209	24127210	CGGTTGTTAAGCATCCTTCTGTCCTACTTCTCTCCATATAT	CGGTTGTTAAGCATCCTTCTTTCCTACTTCTCTCCATATAT	rs1572072	Nasopharyngeal_carcinoma	Cancer	Y
chr13	24205194	24205195	TCATAGTCTTAGAAGACAGCAAGCAGTTGTTTGCACCAATA	TCATAGTCTTAGAAGACAGCGAGCAGTTGTTTGCACCAATA	rs9510787	Nasopharyngeal_carcinoma	Cancer	Y
chr13	24293858	24293859	GGGAAGGTTGGTCTTGTTCTATTCAAGCCTTCACATGATTG	GGGAAGGTTGGTCTTGTTCTGTTCAAGCCTTCACATGATTG	rs753955	Lung_cancer	Cancer	Y
chr13	24432466	24432467	CCAGAGGAGTACTTCTGTCAACTTAAGTTCCTTAAATCTTT	CCAGAGGAGTACTTCTGTCAGCTTAAGTTCCTTAAATCTTT	rs9318086	Myopia_pathological	Miscellaneous	Y
chr13	24504954	24504955	GTTCATTAATGATAATATAACATTCTTTCAATAAAGGCTTC	GTTCATTAATGATAATATAATATTCTTTCAATAAAGGCTTC	rs2765086	Weight	Quantitative_traits	N
chr13	24598383	24598384	TCCTGATCCATGGTTGTATGCGCTCTAAGATTCTTCAGACT	TCCTGATCCATGGTTGTATGTGCTCTAAGATTCTTCAGACT	rs17079773	ADHD-Inattentive_symptoms	Neurological_behavioral	Y
chr13	24658355	24658356	GAACAATTTAAATGCGTTGGGGAGATGTGGGTGGAAAGAGG	GAACAATTTAAATGCGTTGGTGAGATGTGGGTGGAAAGAGG	rs9805786	Depression_and_alcohol_dependence	Neurological_behavioral	Y
chr13	25082629	25082630	ATCTTGTTTTGCATTTTTCTTCTGGGCTTTTTTCTAGGTCT	ATCTTGTTTTGCATTTTTCTCCTGGGCTTTTTTCTAGGTCT	rs9581094	Sudden_cardiac_arrest	Cardiovascular	Y
chr13	27415672	27415673	CACTGTTATCTTCCTGATGAATGTCATATACCTCTTTATTC	CACTGTTATCTTCCTGATGATTGTCATATACCTCTTTATTC	rs9319321	Asthma	Autoimmune_disease	Y
chr13	27531266	27531267	AATATAACTTTGGGCATATTTAAACTTCTGCTTTGTTTTCT	AATATAACTTTGGGCATATTCAAACTTCTGCTTTGTTTTCT	rs17085007	Ulcerative_colitis	Autoimmune_disease	Y
chr13	27879525	27879526	CACAGTGGTTTTGATTCACTAAACTTCTGCAGGGGTGGTCG	CACAGTGGTTTTGATTCACTGAACTTCTGCAGGGGTGGTCG	rs10507380	QT_interval	Cardiovascular	N
chr13	27920610	27920611	TCAGAATCATAAATTTAGGTTATAATCAAGAAGCTGCCAGG	TCAGAATCATAAATTTAGGTCATAATCAAGAAGCTGCCAGG	rs9512637	Alcohol_consumption	Neurological_behavioral	N
chr13	28020179	28020180	TATTAGATACTATTAGAGACGTATTGTTAATTTTCTTTTTT	TATTAGATACTATTAGAGACATATTGTTAATTTTCTTTTTT	rs4771122	BMI	Quantitative_traits	N
chr13	28058403	28058404	GGACTGATCTGTTTCTGTTCATCCATAGTAACATCATGCAG	GGACTGATCTGTTTCTGTTCGTCCATAGTAACATCATGCAG	rs7336332	Weight	Quantitative_traits	N
chr13	28077143	28077144	TAATCTAAGCAGCACAGAGGGCCTGGGGAGTGTCACAGAAA	TAATCTAAGCAGCACAGAGGCCCTGGGGAGTGTCACAGAAA	rs9512730	Schizophrenia	Neurological_behavioral	Y
chr13	28197435	28197436	TCCTGTAGGATATTCTCTTCCTGATGGTGCAGAACCCAGAA	TCCTGTAGGATATTCTCTTCTTGATGGTGCAGAACCCAGAA	rs7097	Large_B-cell_lymphoma	Cancer	Y
chr13	28429737	28429738	CATGCACCTGCATCTTTCGTTTGGAAGAGACAGGCCCTTAT	CATGCACCTGCATCTTTCGTCTGGAAGAGACAGGCCCTTAT	rs9512900	ADHD	Neurological_behavioral	N
chr13	28929710	28929711	GCCTCAGCTGTTCATCCCGGAGTACATTCCAGGGCAGAAAG	GCCTCAGCTGTTCATCCCGGGGTACATTCCAGGGCAGAAAG	rs17086609	Cognitive_performance-IED	Neurological_behavioral	Y
chr13	29278449	29278450	GGGAAAGGTTCTCCTTGGACTTGATGTGAGAGATGTTGGAA	GGGAAAGGTTCTCCTTGGACCTGATGTGAGAGATGTTGGAA	rs1305088	NAFLDH	Kidney_lung_liver	Y
chr13	29431337	29431338	ATGGGTGGCTTCTTACAGGGAATGTTGTACCAACTGAGAAA	ATGGGTGGCTTCTTACAGGGGATGTTGTACCAACTGAGAAA	rs1161463	ADHD	Neurological_behavioral	N
chr13	30458736	30458737	TATTTTTAATTGCACCTAAAGGTTTATGAGTTAACTTTCTT	TATTTTTAATTGCACCTAAATGTTTATGAGTTAACTTTCTT	rs9314986	Biliary_atresia	Kidney_lung_liver	Y
chr13	31113378	31113379	CAATTCTCCCCCTGCCCGCCTCCGCTGAAAAGGTACAAAAT	CAATTCTCCCCCTGCCCGCCGCCGCTGAAAAGGTACAAAAT	rs11618202	Alzheimers-total_hippocampal_volume	Aging	Y
chr13	33387245	33387246	TTGAGCATATTACATTGATCATGTTGAAAGGTAGAGGCAAA	TTGAGCATATTACATTGATCGTGTTGAAAGGTAGAGGCAAA	rs990324	Alzheimers_Total_ventricular_volume	Aging	Y
chr13	33693836	33693837	AGTAATATTTCTTTGCATTCCAAGGTTTATCGCTCTAATCC	AGTAATATTTCTTTGCATTCTAAGGTTTATCGCTCTAATCC	rs9315204	Intracranial_aneurysm	Cardiovascular	Y
chr13	34654917	34654918	GGTTCTGAGGTTAGTTTTGCACTAGTAAAATAGTTGCCATA	GGTTCTGAGGTTAGTTTTGCGCTAGTAAAATAGTTGCCATA	rs690705	Alzheimers_disease	Aging	N
chr13	36177818	36177819	GAAGCTTCTGTAGCCTCGTTGTAGAGATAGGGCATGAGCAC	GAAGCTTCTGTAGCCTCGTTATAGAGATAGGGCATGAGCAC	rs1777672	HIV_progression	Viral_disease	Y
chr13	36476446	36476447	GCCACAAATCTGTGGCATATATGGTGATTCTATTTCTTTGC	GCCACAAATCTGTGGCATATGTGGTGATTCTATTTCTTTGC	rs6563210	Height	Quantitative_traits	Y
chr13	36652616	36652617	GTTGGGTAGAGTTCTTCAACTGAGTAGAAATCTCCCACAAT	GTTGGGTAGAGTTCTTCAACCGAGTAGAAATCTCCCACAAT	rs1926320	Optic_vertical_cup-disc_ratio	Quantitative_traits	N
chr13	36663301	36663302	GGAAGCGGTTTTAATTTTTTTTCTAGCGTCTTCAATGGGCC	GGAAGCGGTTTTAATTTTTTGTCTAGCGTCTTCAATGGGCC	rs9315385	Heart_rate_variability-power	Cardiovascular	Y
chr13	38035188	38035189	GAGTGCCTTATTTCACTTATCGTAATACACTGGCGATTCAT	GAGTGCCTTATTTCACTTATTGTAATACACTGGCGATTCAT	rs1590305	Hip_geometry	Quantitative_traits	Y
chr13	38531580	38531581	AACGTATTTCATTTTCACTTTGTTTTTTATTGTGTTAATGG	AACGTATTTCATTTTCACTTAGTTTTTTATTGTGTTAATGG	rs9548119	Self-rated_health	Miscellaneous	N
chr13	39370594	39370595	TCCACCATGACTCAGATAATGGGGAAGTTCCCCAAAACAGA	TCCACCATGACTCAGATAATAGGGAAGTTCCCCAAAACAGA	rs9594293	Cytomegalovirus_antibody_response	Viral_disease	N
chr13	39516626	39516627	GGTGTAAACAAGGCTCAAATGCACCTGCCGGATTACCTCCC	GGTGTAAACAAGGCTCAAATTCACCTGCCGGATTACCTCCC	rs9315632	Waist-hip_ratio	Quantitative_traits	Y
chr13	40350911	40350912	ACTTCTGTCGAAGCTGCTTTTGTAGTGGGGACTATCTAGCT	ACTTCTGTCGAAGCTGCTTTCGTAGTGGGGACTATCTAGCT	rs7993214	Psoriasis	Autoimmune_disease	Y
chr13	40505509	40505510	TGAACCTCTAAGAAAACACACAGTAGGAAGCGTGTATGGAA	TGAACCTCTAAGAAAACACATAGTAGGAAGCGTGTATGGAA	rs9548988	Ulcerative_colitis	Autoimmune_disease	N
chr13	40807482	40807483	TCAGGACTCTTCCTCGCCTTGGCCTCTTCTTTATCAGATGG	TCAGGACTCTTCCTCGCCTTCGCCTCTTCTTTATCAGATGG	rs10492681	Alanine_aminotransferase	Serum_metabolites	Y
chr13	41013976	41013977	CCCTTTACTCTATGTTATTATTGGAGAAAAGCCACCATGCA	CCCTTTACTCTATGTTATTACTGGAGAAAAGCCACCATGCA	rs941823	Ulcerative_colitis	Autoimmune_disease	Y
chr13	41109428	41109429	CAGGGCACACATCTGACGAAAAGAATTTTCCAGTGATGATT	CAGGGCACACATCTGACGAACAGAATTTTCCAGTGATGATT	rs2755237	Central_corneal_thickness	Quantitative_traits	Y
chr13	41110883	41110884	AAATATCCTGCCAGCCAGCACGGACCTGCTCCCAAGAATCA	AAATATCCTGCCAGCCAGCATGGACCTGCTCCCAAGAATCA	rs2721051	Central_corneal_thickness	Quantitative_traits	Y
chr13	41558109	41558110	CACAAAGCCTCCCAACATCTATGCCTCAAACTACAAGGACT	CACAAAGCCTCCCAACATCTGTGCCTCAAACTACAAGGACT	rs7329174	Systemic_lupus_erythematosus	Autoimmune_disease	Y
chr13	42631718	42631719	ACATTTTCAATATCATGCATCTTCCTGTGTGCTCCTTCTCA	ACATTTTCAATATCATGCATATTCCTGTGTGCTCCTTCTCA	rs6561030	Height	Quantitative_traits	Y
chr13	42653436	42653437	TATTTTTAAAAAATATATACCAAGTTATGGGTATATGTACA	TATTTTTAAAAAATATATACAAAGTTATGGGTATATGTACA	rs1012053	Bipolar_disorder	Neurological_behavioral	N
chr13	42951448	42951449	CGTGAGTCACTGTGCCTAGCCAGTACTCAATTTCATTTTGA	CGTGAGTCACTGTGCCTAGCTAGTACTCAATTTCATTTTGA	rs9533090	Bone_mineral_density-spine	Radiographic_parameters	Y
chr13	42952144	42952145	AAGTGTTACTATATCTGCTACGAAGCTTTGCATCAGAAAAG	AAGTGTTACTATATCTGCTATGAAGCTTTGCATCAGAAAAG	rs9594738	Bone_mineral_density-hip	Radiographic_parameters	Y
chr13	42952144	42952145	AAGTGTTACTATATCTGCTACGAAGCTTTGCATCAGAAAAG	AAGTGTTACTATATCTGCTATGAAGCTTTGCATCAGAAAAG	rs9594738	Bone_mineral_density-spine	Radiographic_parameters	Y
chr13	43032592	43032593	AAATCTAACAGTTATAAACACTGAGTTCCCACACCCAAAAG	AAATCTAACAGTTATAAACATTGAGTTCCCACACCCAAAAG	rs9594759	Bone_mineral_density-spine	Radiographic_parameters	Y
chr13	43052879	43052880	ATCTAGAGGTGATGTTTTGCGCTGAGCTAAAAAGATGAGCT	ATCTAGAGGTGATGTTTTGCACTGAGCTAAAAAGATGAGCT	rs2062305	Crohns_disease	Autoimmune_disease	Y
chr13	43116132	43116133	CATGGTTTTACACTAGTGGGCAATTATGTAATTAATGTCTA	CATGGTTTTACACTAGTGGGTAATTATGTAATTAATGTCTA	rs1021188	Bone_mineral_density	Radiographic_parameters	N
chr13	43727848	43727849	GTGACTAACTAATATATTTCACCCAGGACTAGAGTGGCAGT	GTGACTAACTAATATATTTCGCCCAGGACTAGAGTGGCAGT	rs1324015	Cognitive_performance-PC1	Neurological_behavioral	Y
chr13	44627787	44627788	TCTGAGGCCCTCAGATAGCCCTCTAGACGTCTGGCTAAAGG	TCTGAGGCCCTCAGATAGCCTTCTAGACGTCTGGCTAAAGG	rs17065323	Serum_urate	Serum_metabolites	Y
chr13	46833716	46833717	GAACAGCCTATTTGAAAGCCGTGTCTTAACAGCAGATCTGA	GAACAGCCTATTTGAAAGCCCTGTCTTAACAGCAGATCTGA	rs958546	Atrial_fibrillation	Cardiovascular	Y
chr13	48162557	48162558	ATTTCAGTGAAAACCTGTCCCAGCCAAGTTGACAGTGTCCA	ATTTCAGTGAAAACCTGTCCAAGCCAAGTTGACAGTGTCCA	rs2478333	QT_interval	Cardiovascular	N
chr13	48198715	48198716	GCTTTCCCTCCTCTATATCTTCTGAATCTATCCTCTTCTGT	GCTTTCCCTCCTCTATATCTCCTGAATCTATCCTCTTCTGT	rs1575891	Cardiac_hypertrophy	Cardiovascular	N
chr13	48387721	48387722	CTATTAGGTCAATTCTATTACCTTCCCCCCTTACAGATGGG	CTATTAGGTCAATTCTATTATCTTCCCCCCTTACAGATGGG	rs8001976	Aging_traits-age_free_from_disease	Aging	N
chr13	50835714	50835715	ATTGCCAGAGCAGTAAGCCACGGAACATAGTCATTGTGGTA	ATTGCCAGAGCAGTAAGCCATGGAACATAGTCATTGTGGTA	rs2762051	Celiac_disease	Autoimmune_disease	Y
chr13	50841322	50841323	ACACACTTCCCAGCTTCTTCCACTTTTGCAGAAAGCATTCT	ACACACTTCCCAGCTTCTTCTACTTTTGCAGAAAGCATTCT	rs806321	Multiple_sclerosis	Autoimmune_disease	Y
chr13	51066622	51066623	TAGGAAAATTACTTTCCCAACGTTCACTTTTCTCATATATA	TAGGAAAATTACTTTCCCAATGTTCACTTTTCTCATATATA	rs1262778	Bipolar_disorder_and_major_depressive_disorder_combined	Neurological_behavioral	N
chr13	51106554	51106555	TGTCACCCCCAAAAGAAAACCTATGCTCATTATCAGTAACC	TGTCACCCCCAAAAGAAAACTTATGCTCATTATCAGTAACC	rs1239947	Height	Quantitative_traits	Y
chr13	51111354	51111355	GTGCTCTCCAGTGTACTTCCTCATTCATGCTAGTGAAAATA	GTGCTCTCCAGTGTACTTCCGCATTCATGCTAGTGAAAATA	rs3116602	Height	Quantitative_traits	Y
chr13	51116900	51116901	AAATGTGATTTTATCTCGGTGGTCAGTCTGAGTCTTTGTGG	AAATGTGATTTTATCTCGGTTGTCAGTCTGAGTCTTTGTGG	rs3118914	Height	Quantitative_traits	Y
chr13	53968090	53968091	TTTGCTGAAGATGAGTGAAATTGGATGACTCCCTGTTGACT	TTTGCTGAAGATGAGTGAAACTGGATGACTCCCTGTTGACT	rs10507577	VitaminD-25OH	Serum_metabolites	N
chr13	54581086	54581087	GTGATTTCAACTGTGCAAAAAGATTTCAAAACAAACTCGTG	GTGATTTCAACTGTGCAAAACGATTTCAAAACAAACTCGTG	rs9536591	Stroke	Cardiovascular	N
chr13	56772695	56772696	TCATCACTGGGACACCTAGTGATACAAGGGCAAATACAATG	TCATCACTGGGACACCTAGTAATACAAGGGCAAATACAATG	rs1512651	Warfarin_maintenance_dose	Drug_metabolism	N
chr13	58904312	58904313	CCTCAAATGAGAGCAGATTGTGGGTTTCACCTGCACTTCGG	CCTCAAATGAGAGCAGATTGCGGGTTTCACCTGCACTTCGG	rs10492604	Sleep_duration	Neurological_behavioral	Y
chr13	63638328	63638329	GCAGTAGAAGATGCAAAGGGTTGGTGAAAAGAGTGTCCTAG	GCAGTAGAAGATGCAAAGGGCTGGTGAAAAGAGTGTCCTAG	rs3119939	Asthma	Autoimmune_disease	Y
chr13	66120783	66120784	CGGTAAAAAAGGTATATGACATAGTCCAACACCATTCATGT	CGGTAAAAAAGGTATATGACGTAGTCCAACACCATTCATGT	rs1333026	BMI	Quantitative_traits	N
chr13	66481814	66481815	AGGCATTACATTCTCATAAGGAATATACAACCTAGACCTCT	AGGCATTACATTCTCATAAGTAATATACAACCTAGACCTCT	rs1585440	Pancreatic_cancer	Cancer	Y
chr13	66967621	66967622	AACCCAACAACACTGAACATAATGCAATGTATGGACATGTT	AACCCAACAACACTGAACATGATGCAATGTATGGACATGTT	rs17081231	Weight	Quantitative_traits	Y
chr13	69530663	69530664	AATTCCAATTTTGTTCCTAAGTGTACCTAAGATAGAGTATT	AATTCCAATTTTGTTCCTAAATGTACCTAAGATAGAGTATT	rs2066219	Two_hour_glucose_challenge	Serum_metabolites	Y
chr13	70454959	70454960	CAACATAATTCCAAACTCCCCACATTTCAACCAACAGTAGA	CAACATAATTCCAAACTCCCTACATTTCAACCAACAGTAGA	rs11843309	Bilirubin	Serum_metabolites	N
chr13	70846202	70846203	AATCGGAAACTGGTGTAAATGTGTTTTAGTACTGACAGACA	AATCGGAAACTGGTGTAAATATGTTTTAGTACTGACAGACA	rs9572423	Major_depressive_disorder	Neurological_behavioral	N
chr13	72347695	72347696	CACTAACACTTGGCCCCAAGACTTTTAATCTAGTCCATCTG	CACTAACACTTGGCCCCAAGCCTTTTAATCTAGTCCATCTG	rs626277	Creatinine	Serum_metabolites	Y
chr13	73728138	73728139	GGTTGCACCCACTTACAATTGTTAAAGACTTATTCTGACAT	GGTTGCACCCACTTACAATTTTTAAAGACTTATTCTGACAT	rs9600079	Prostate_cancer	Cancer	N
chr13	73916627	73916628	ACGTGCTGCCCTTGCTGCACCTCTATCACACCTGTGCCTTC	ACGTGCTGCCCTTGCTGCACTTCTATCACACCTGTGCCTTC	rs9543325	Pancreatic_cancer	Cancer	Y
chr13	73932113	73932114	TGACTCAGTTTAAAATTTGACGGTGTAATCGTTGAATGCTA	TGACTCAGTTTAAAATTTGATGGTGTAATCGTTGAATGCTA	rs1886449	Pancreatic_cancer	Cancer	N
chr13	74520185	74520186	CAGTCTCAGGAAAGCCTTCCTGCAGCCGGCCAGCCCTCGAC	CAGTCTCAGGAAAGCCTTCCAGCAGCCGGCCAGCCCTCGAC	rs1886512	QRS_duration	Cardiovascular	Y
chr13	74730391	74730392	ACAGAGTTCTGGGCACTTTTCAGAGGCCTCTGTATGGTCTA	ACAGAGTTCTGGGCACTTTTTAGAGGCCTCTGTATGGTCTA	rs8000245	Optic_disc_size_rim	Quantitative_traits	N
chr13	74742321	74742322	GCTTTGAAACGGTGGCTGTTTGAATTCTTTGCATCTCTGGC	GCTTTGAAACGGTGGCTGTTCGAATTCTTTGCATCTCTGGC	rs12429889	Sudden_cardiac_arrest	Cardiovascular	Y
chr13	75776267	75776268	TGCCTAGAAAGGCTTTGATCGAGGCAAAATATCTTTGATTT	TGCCTAGAAAGGCTTTGATCTAGGCAAAATATCTTTGATTT	rs548097	Heart_failure	Cardiovascular	N
chr13	76326281	76326282	TATTTTATTTTATTATTATTATTTTTGACAGAGTCTCCCTC	TATTTTATTTTATTATTATTTTTTTTGACAGAGTCTCCCTC	rs539514	Type_1_diabetes	Diabetes	Y
chr13	77498698	77498699	AAGAATCTGGCTTATATCATCTAAGCTCCCAGCAGAAATGA	AAGAATCTGGCTTATATCATTTAAGCTCCCAGCAGAAATGA	rs2073831	Bipolar_disorder	Neurological_behavioral	Y
chr13	78808913	78808914	CATCTACTCAGAACAACAGACACTTAGGAATCATCCTATTC	CATCTACTCAGAACAACAGAAACTTAGGAATCATCCTATTC	rs9574199	Alzheimers_Total_ventricular_volume	Aging	N
chr13	79359423	79359424	ATAAATTCTTCTTGATTTGCCTCCAGTTGTCACTGGCCAAA	ATAAATTCTTCTTGATTTGCTTCCAGTTGTCACTGGCCAAA	rs17070284	COWA	Neurological_behavioral	Y
chr13	79410573	79410574	GTGAGGAGTATTATTTGTTGTGTACATTTGACCCTTCATTG	GTGAGGAGTATTATTTGTTGCGTACATTTGACCCTTCATTG	rs11838918	ADHD-Conduct_disorder_case_status	Neurological_behavioral	N
chr13	79410573	79410574	GTGAGGAGTATTATTTGTTGTGTACATTTGACCCTTCATTG	GTGAGGAGTATTATTTGTTGCGTACATTTGACCCTTCATTG	rs11838918	Conduct_disorder_symptom_count	Neurological_behavioral	N
chr13	79455831	79455832	GACACAAAATCCAAGCCCCCTTCACCGCCAGAAAATAATTG	GACACAAAATCCAAGCCCCCCTCACCGCCAGAAAATAATTG	rs1218282	Response_to_statin_therapy-Triglyceride_sum	Drug_metabolism	Y
chr13	80299721	80299722	TTCAGTAGAATTAGGAAGAGAGAGATTGGAATTAGCAGTAG	TTCAGTAGAATTAGGAAGAGGGAGATTGGAATTAGCAGTAG	rs2039553	Pancreatic_cancer	Cancer	Y
chr13	80668873	80668874	GGAAAAATTTGCATGTGTTCTGTAACTAACTTGTAGAGATG	GGAAAAATTTGCATGTGTTCCGTAACTAACTTGTAGAGATG	rs9574565	Nonsyndromic_cleft_lip_with_or_without_cleft_palate	Miscellaneous	Y
chr13	80717155	80717156	TTGAAGATAAAGCCTTTCATGGATAGCTGGCCGGAGGATTG	TTGAAGATAAAGCCTTTCATAGATAGCTGGCCGGAGGATTG	rs1359790	Type_2_diabetes	Diabetes	Y
chr13	80959206	80959207	CATACCTCAAGCCTAGGGGAGAAAAGGAATTGCATTAATGA	CATACCTCAAGCCTAGGGGAAAAAAGGAATTGCATTAATGA	rs534870	Adiposity	Quantitative_traits	Y
chr13	85054265	85054266	TTTTAAATTCTATGATTTTAGACAATTCATTGAGCCTAAGG	TTTTAAATTCTATGATTTTAAACAATTCATTGAGCCTAAGG	rs9546711	Coronary_heart_disease	Cardiovascular	N
chr13	87242856	87242857	TAAATTTACGGCATTTACTACGGCTTTTGCACAAGATAAAT	TAAATTTACGGCATTTACTATGGCTTTTGCACAAGATAAAT	rs4773460	Hippocampal_atrophy	Aging	N
chr13	88704705	88704706	GACAACTGAAGGTTGAGAGGTGCAGAAAAGAATTTTATTAA	GACAACTGAAGGTTGAGAGGCGCAGAAAAGAATTTTATTAA	rs7323893	HDL_cholesterol	Serum_metabolites	Y
chr13	92015976	92015977	TCCAGTCTGAGGTAATTGCTGTGATAATTATTCCCATTTTA	TCCAGTCTGAGGTAATTGCTATGATAATTATTCCCATTTTA	rs8002779	Height	Quantitative_traits	N
chr13	92203812	92203813	ATTGATGTGATAATTGAGTCGAAAATATGTTAATTTTGGGA	ATTGATGTGATAATTGAGTCAAAAATATGTTAATTTTGGGA	rs16946160	Nephrotic_syndrome	Kidney_lung_liver	N
chr13	92445228	92445229	TGAGGGAAAGTCCATCTTTTCGAGGCCATTCATGTTAAACC	TGAGGGAAAGTCCATCTTTTTGAGGCCATTCATGTTAAACC	rs2352028	Lung_cancer	Cancer	Y
chr13	93213475	93213476	CTTTTCAGTAAGTTATGCTGCGCTTATTTACATACGATCAT	CTTTTCAGTAAGTTATGCTGTGCTTATTTACATACGATCAT	rs1413191	HIV_progression	Viral_disease	Y
chr13	93323145	93323146	TGGAGCAGTAACATGACTACTTTTTGTGGCAAAAAGGCTGC	TGGAGCAGTAACATGACTACCTTTTGTGGCAAAAAGGCTGC	rs17267292	Docosahexaonic_acid	Serum_metabolites	Y
chr13	93331885	93331886	TGTCAAACTATCACTTAATAGTTCTCAAGGGCTCAAGTGTG	TGTCAAACTATCACTTAATAATTCTCAAGGGCTCAAGTGTG	rs9523762	Multiple_sclerosis	Autoimmune_disease	Y
chr13	93890669	93890670	GCAGTGCCACTGATTTGCATGGGTTGGCCTTGTAACCTGAG	GCAGTGCCACTGATTTGCATAGGTTGGCCTTGTAACCTGAG	rs1116260	Tonometry	Cardiovascular	N
chr13	94011168	94011169	AGGGGAAAGTGTTTTAGGTGATTGTTATGTCTGTCAAGCTC	AGGGGAAAGTGTTTTAGGTGGTTGTTATGTCTGTCAAGCTC	rs9561329	Neuroticism	Neurological_behavioral	N
chr13	94408505	94408506	GATTAAATTGCACACTTCAGAATGTTTGGCACCCTGGTCAC	GATTAAATTGCACACTTCAGGATGTTTGGCACCCTGGTCAC	rs7995215	ADHD	Neurological_behavioral	N
chr13	94870764	94870765	CCCGTTATTCTGCAGCTACAGCTCTCTGCTCTAAGGTGAGC	CCCGTTATTCTGCAGCTACAACTCTCTGCTCTAAGGTGAGC	rs1572050	Renal_sinus_fat	Quantitative_traits	Y
chr13	95463391	95463392	TCTAGCTCATGAAATTCACTCTGCACTTGTTGATGGGGTCC	TCTAGCTCATGAAATTCACTTTGCACTTGTTGATGGGGTCC	rs9302001	Panic_disorder	Neurological_behavioral	N
chr13	95874955	95874956	GAGTGCGGAAACCTCATTCATATATCATTAACACACCTGGC	GAGTGCGGAAACCTCATTCACATATCATTAACACACCTGGC	rs1926657	Breast_cancer	Cancer	Y
chr13	95898206	95898207	TTTAAAGCCACCCTTTTGTAACAACAGCAACATCCACCCCT	TTTAAAGCCACCCTTTTGTAGCAACAGCAACATCCACCCCT	rs4148441	Platelet_count	Hematological_parameters	Y
chr13	96951432	96951433	TCGCTGCTTGCGTAGAATTCGCAATCTATTGGTTGCAGTAA	TCGCTGCTTGCGTAGAATTCTCAATCTATTGGTTGCAGTAA	rs2038823	Diabetic_retinopathy	Diabetes	N
chr13	98016415	98016416	CATGGTCAGAGTCATGATGCGTGTATGTTATTATGACCACC	CATGGTCAGAGTCATGATGCATGTATGTTATTATGACCACC	rs9556711	Alcohol_dependence	Neurological_behavioral	Y
chr13	98016415	98016416	CATGGTCAGAGTCATGATGCGTGTATGTTATTATGACCACC	CATGGTCAGAGTCATGATGCATGTATGTTATTATGACCACC	rs9556711	Alcohol_use_disorder	Neurological_behavioral	Y
chr13	98960761	98960762	CGCTGTCCAGGACAGCCTGACGAGCCACATGCACTGGACGG	CGCTGTCCAGGACAGCCTGATGAGCCACATGCACTGGACGG	rs4318070	Alzheimers_Total_ventricular_volume	Aging	Y
chr13	98966316	98966317	AGCTGGGTCCAAGCTCAGGCATGTAGGGAGAAGAACGTGTG	AGCTGGGTCCAAGCTCAGGCGTGTAGGGAGAAGAACGTGTG	rs688872	Brain_structure	Quantitative_traits	Y
chr13	98994029	98994030	CTGGGAATGTACATAGTGAAAAGAAATTGAGGCATATGATT	CTGGGAATGTACATAGTGAAGAGAAATTGAGGCATATGATT	rs9584805	NAFLDH	Kidney_lung_liver	N
chr13	100041737	100041738	TTCTGTGACCTTTCTGGAATGTTCTGTGTGAGCTGCCCTGG	TTCTGTGACCTTTCTGGAATCTTCTGTGTGAGCTGCCCTGG	rs7335046	Basal_cell_carcinoma	Cancer	Y
chr13	100555037	100555038	GTAAAACCTTCCTTTTAAGTGAAGCATTCCCCATTGGGAAG	GTAAAACCTTCCTTTTAAGTCAAGCATTCCCCATTGGGAAG	rs7992643	ADHD	Neurological_behavioral	Y
chr13	101708309	101708310	GGGACCCACCTCTGCAACCTGTGGATATGTAGCTATGGGCA	GGGACCCACCTCTGCAACCTATGGATATGTAGCTATGGGCA	rs2044117	Biplolar_disorder_and_schizophrenia	Neurological_behavioral	N
chr13	103867103	103867104	ACACATATTGGAGGATCTATCTCAAACACATTATTAGAGGA	ACACATATTGGAGGATCTATTTCAAACACATTATTAGAGGA	rs912969	Smoking_behavior	Neurological_behavioral	Y
chr13	103928006	103928007	ATCATATATAGGTTTTATTATTACAAATGACAATATTTCAA	ATCATATATAGGTTTTATTAATACAAATGACAATATTTCAA	rs1529276	Prostate_cancer	Cancer	Y
chr13	103969490	103969491	AAGAGAAAGCATAAAGTAGCGAAAATCCTTTCCAGATTAAA	AAGAGAAAGCATAAAGTAGCAAAAATCCTTTCCAGATTAAA	rs4771450	Serum_urate	Serum_metabolites	N
chr13	104060086	104060087	CTCTCAATGAAGGGACTACTTAACCAGGCCAAGGAGTGACT	CTCTCAATGAAGGGACTACTCAACCAGGCCAAGGAGTGACT	rs9586179	Serum_polyunsaturated_fatty_acids	Serum_metabolites	N
chr13	104186918	104186919	TTTTGAAGCCACATATAGCAATTAGAGATGTTTCTTGAAGA	TTTTGAAGCCACATATAGCAGTTAGAGATGTTTCTTGAAGA	rs16962638	Insulin_resistance	Serum_metabolites	N
chr13	106651660	106651661	TGGAGACTCAGATCTTAGGGGTTCTTAGGTCATTAGGCCCT	TGGAGACTCAGATCTTAGGGTTTCTTAGGTCATTAGGCCCT	rs4996815	Biplolar_disorder_and_schizophrenia	Neurological_behavioral	Y
chr13	107780315	107780316	GAGGCATTTCAAGAATCAGGGAGTGACCAAGAGCAGCTGAG	GAGGCATTTCAAGAATCAGGAAGTGACCAAGAGCAGCTGAG	rs1927745	Major_depressive_disorder	Neurological_behavioral	Y
chr13	108257219	108257220	ATCTCATGTTAGCCATGAGATCGTGATAATACTACAGGTAA	ATCTCATGTTAGCCATGAGACCGTGATAATACTACAGGTAA	rs957788	Anorexia_nervosa	Neurological_behavioral	N
chr13	108816224	108816225	CGGATGTTTACACAGGATAGCGACAAAGATAATAGAATGAG	CGGATGTTTACACAGGATAGTGACAAAGATAATAGAATGAG	rs10492664	ADHD	Neurological_behavioral	Y
chr13	110960711	110960712	AGCGTCGGCCTTTCACGGGAACTGGGAACTTAAAATGTAGC	AGCGTCGGCCTTTCACGGGAGCTGGGAACTTAAAATGTAGC	rs4773144	Coronary_heart_disease	Cardiovascular	Y
chr13	111030577	111030578	TCCCTTTATTCAAGGTCTTCACTGGCAACCTTAAGTATCAA	TCCCTTTATTCAAGGTCTTCGCTGGCAACCTTAAGTATCAA	rs7319311	Biplolar_disorder_and_schizophrenia	Neurological_behavioral	Y
chr13	111470037	111470038	TCACATTTCTGCCAGCATTCGCTGTCGCCTGATTTTTAAGT	TCACATTTCTGCCAGCATTCACTGTCGCCTGATTTTTAAGT	rs767210	Cognitive_performance-PAL6	Neurological_behavioral	Y
chr13	111818831	111818832	AAGCACGGAAACCAAAGAGGACAGGATGGCACCAATCCGGG	AAGCACGGAAACCAAAGAGGGCAGGATGGCACCAATCCGGG	rs4773330	Bilirubin	Serum_metabolites	Y
chr13	112181436	112181437	ACACAGCTGACTGGGGCAATCGCATCTCACTTCTACTTGAT	ACACAGCTGACTGGGGCAATGGCATCTCACTTCTACTTGAT	rs9555810	Age_at_menarche	Aging	N
chr13	112221296	112221297	GCCCCTTCTATTACATCTCCGTCTCAGCTGTGTCATCAGTT	GCCCCTTCTATTACATCTCCATCTCAGCTGTGTCATCAGTT	rs7333181	Menopause	Aging	N
chr13	113331867	113331868	TTTCTTTTAAAACTATGCAAATGCAGCCAGGCGCACTGGCT	TTTCTTTTAAAACTATGCAAGTGCAGCCAGGCGCACTGGCT	rs7998202	HbA1C	Serum_metabolites	Y
chr13	113694508	113694509	AAAACTAATGTATGGTGACAAGAGTCGGGATGGGGCACCCT	AAAACTAATGTATGGTGACAGGAGTCGGGATGGGGCACCCT	rs11842874	Osteoarthritis	Aging	Y
chr13	113760033	113760034	TGCAGCTCTCAGCTGGGGTGTTCAGAGGACGCCTGTGTCCT	TGCAGCTCTCAGCTGGGGTGCTCAGAGGACGCCTGTGTCCT	rs561241	Factor_VII	Serum_metabolites	Y
chr13	114012897	114012898	ACTATAAACCTACAGTAAGACAGACAACGTGGTACTGAAAA	ACTATAAACCTACAGTAAGATAGACAACGTGGTACTGAAAA	rs7317038	Mean_platelet_volume	Hematological_parameters	Y
chr14	20957432	20957433	ACATTGTTACGTTACATTCCTGAAATGTTGAAATAGGGGCT	ACATTGTTACGTTACATTCCCGAAATGTTGAAATAGGGGCT	rs12147450	Response_to_antipsychotic_therapy_extrapyramidal_side_effects	Drug_metabolism	Y
chr14	21725653	21725654	TAGTTAATGCATCCGTCTCCGTGGTTCTTTTTTAACCACAA	TAGTTAATGCATCCGTCTCCATGGTTCTTTTTTAACCACAA	rs17197037	Bipolar_disorder	Neurological_behavioral	Y
chr14	23002683	23002684	GGCTATATAAGCATGCTTTCTTTAGGGTGGAATTTAGCTAA	GGCTATATAAGCATGCTTTCGTTAGGGTGGAATTTAGCTAA	rs1154155	Narcolepsy	Neurological_behavioral	Y
chr14	23589056	23589057	CCTAGGAACAAGCTCTACACGCGAGCCTGCGTGGTGCTCCA	CCTAGGAACAAGCTCTACACACGAGCCTGCGTGGTGCTCCA	rs2239633	Acute_lymphoblastic_leukemia_childhood	Cancer	Y
chr14	23840032	23840033	GAGGTTCTGATTGGTGAGAGCGAGACCCATAGGTATCCAGC	GAGGTTCTGATTGGTGAGAGTGAGACCCATAGGTATCCAGC	rs10137082	Type_1_diabetes	Diabetes	Y
chr14	23865884	23865885	ACCTGCCCTGCAACCACCCAGTGGGGCTCTAGACTCACCTT	ACCTGCCCTGCAACCACCCAATGGGGCTCTAGACTCACCTT	rs452036	RR_interval	Cardiovascular	N
chr14	23977009	23977010	CTCTTCCCTATTCCCAAACAATACTTGTTACTACAAATACC	CTCTTCCCTATTCCCAAACAGTACTTGTTACTACAAATACC	rs223116	RR_interval	Cardiovascular	N
chr14	24033069	24033070	TAGTTCCAGGGCTCTCCTGGCAGGAGAAAGAGGTTTCCATG	TAGTTCCAGGGCTCTCCTGGTAGGAGAAAGAGGTTTCCATG	rs2281680	Sudden_cardiac_arrest	Cardiovascular	Y
chr14	24381514	24381515	TAAGATGCTGCAGAAGAGATTGGCCCTTCCCACACCTTGAC	TAAGATGCTGCAGAAGAGATCGGCCCTTCCCACACCTTGAC	rs12436436	Bipolar_disorder	Neurological_behavioral	Y
chr14	24830849	24830850	GGTCTGCCTTTATAATATTCTTCTTTTGCTTAAGTTACAAG	GGTCTGCCTTTATAATATTCCTCTTTTGCTTAAGTTACAAG	rs1950500	Height	Quantitative_traits	Y
chr14	25271519	25271520	GGAGCAGCAGAAGAACCTGCTGATAACAGATAAGAAACAGG	GGAGCAGCAGAAGAACCTGCCGATAACAGATAAGAAACAGG	rs854384	Alzheimers-total_hippocampal_volume	Aging	N
chr14	25503798	25503799	GTGGTCAAGAGCCTGAACTTAGGAGTCACATGGATGGGATG	GTGGTCAAGAGCCTGAACTTGGGAGTCACATGGATGGGATG	rs10147992	Monocyte_count	Hematological_parameters	Y
chr14	27260042	27260043	CAATGCCTTGGTGAAAATTGTTATAGTGAGGACACTCCCCC	CAATGCCTTGGTGAAAATTGATATAGTGAGGACACTCCCCC	rs1951082	ADHD	Neurological_behavioral	N
chr14	27406891	27406892	TTGAAGCAAATGGAAATTTTGTGCTTGCATTAGTCTACCAT	TTGAAGCAAATGGAAATTTTTTGCTTGCATTAGTCTACCAT	rs17111920	Biplolar_disorder_and_schizophrenia	Neurological_behavioral	Y
chr14	27800176	27800177	TGTTGTTGGAAAGATGATACCTGTTTGAATGAGGAAGGAAA	TGTTGTTGGAAAGATGATACTTGTTTGAATGAGGAAGGAAA	rs2877832	Fasting_insulin	Serum_metabolites	N
chr14	27800176	27800177	TGTTGTTGGAAAGATGATACCTGTTTGAATGAGGAAGGAAA	TGTTGTTGGAAAGATGATACTTGTTTGAATGAGGAAGGAAA	rs2877832	Insulin_resistance	Serum_metabolites	N
chr14	29116694	29116695	CCATGTCCTTGCAGAGGACATGTTCTTGTTTTTTCTTATGG	CCATGTCCTTGCAGAGGACACGTTCTTGTTTTTTCTTATGG	rs12587311	Serum_polyunsaturated_fatty_acids	Serum_metabolites	N
chr14	29249348	29249349	GAGTTGAGGAATTTCAGGAGTCACTCAAAGAACTGCATCCA	GAGTTGAGGAATTTCAGGAGGCACTCAAAGAACTGCATCCA	rs2038256	Multiple_sclerosis-Brain_Glutamate_Concentrations	Autoimmune_disease	Y
chr14	30515111	30515112	GGCTGGGAAAGCCTCAGAATCATGACAGAAGGTGAAAGGTA	GGCTGGGAAAGCCTCAGAATTATGACAGAAGGTGAAAGGTA	rs11847697	BMI	Quantitative_traits	N
chr14	32093547	32093548	ATTCTTAAATGATGAATTAGGTTATGATATGTTGAATTTGG	ATTCTTAAATGATGAATTAGATTATGATATGTTGAATTTGG	rs7142881	Response_to_iloperidone_treatment_QT_prolongation	Drug_metabolism	N
chr14	32353249	32353250	AAGTATGTAGCATCATTGCTTCTTTAAATGATAGTCAACAA	AAGTATGTAGCATCATTGCTCCTTTAAATGATAGTCAACAA	rs2039485	Brain_lesion_load	Neurological_behavioral	Y
chr14	32433857	32433858	GTCGTGGCAACTTCTGTATTCATCATAGACATCCTCTGGAC	GTCGTGGCAACTTCTGTATTTATCATAGACATCCTCTGGAC	rs915071	Biplolar_disorder_and_schizophrenia	Neurological_behavioral	N
chr14	33282469	33282470	AAATGTGCAGGGTAAGGGGGCGGGCAAAGCTTCCACATTTC	AAATGTGCAGGGTAAGGGGGAGGGCAAAGCTTCCACATTTC	rs2383378	Anorexia_nervosa	Neurological_behavioral	Y
chr14	33381097	33381098	TATACCACAGAATACAACTGTGGAAGTGTGTTTTCACTATA	TATACCACAGAATACAACTGCGGAAGTGTGTTTTCACTATA	rs12146962	Ankylosing_spondylitis	Autoimmune_disease	Y
chr14	33476265	33476266	ACCTATTTTCCAACTTTAACGTAGATGTCACAGTCAGTGGC	ACCTATTTTCCAACTTTAACATAGATGTCACAGTCAGTGGC	rs4982029	Schizophrenia_bipolar_disorder_and_depression	Neurological_behavioral	N
chr14	33480921	33480922	TTTATGTGCTACTTACACTTCGAAAATAATTTAATTATAAA	TTTATGTGCTACTTACACTTTGAAAATAATTTAATTATAAA	rs8015959	Bipolar_disorder	Neurological_behavioral	N
chr14	35682171	35682172	AGGTCTTCGGAATAACTCACTGCAGCTTCTCCATCAGCACT	AGGTCTTCGGAATAACTCACCGCAGCTTCTCCATCAGCACT	rs12586317	Psoriasis	Autoimmune_disease	N
chr14	35832665	35832666	CTAAGTGCAGGGCAAACTTGTATTCTCCAGCTGGCACTAAT	CTAAGTGCAGGGCAAACTTGGATTCTCCAGCTGGCACTAAT	rs8016947	Psoriasis	Autoimmune_disease	Y
chr14	36397679	36397680	AGTTAATCTTTAGGTTCATACGGAAATCAAAGGATATCGAA	AGTTAATCTTTAGGTTCATATGGAAATCAAAGGATATCGAA	rs1168987	Response_to_CLL_treatment	Drug_metabolism	N
chr14	36649245	36649246	TGGTTGAAAGATAGTCATTGCAGATTTGTAATAGCTGGGAA	TGGTTGAAAGATAGTCATTGTAGATTTGTAATAGCTGGGAA	rs944289	Thyroid_cancer	Cancer	N
chr14	37000048	37000049	CAAGATTGTTTTCCATCGCCATATCCTCACTGTACATGGAA	CAAGATTGTTTTCCATCGCCGTATCCTCACTGTACATGGAA	rs17104630	Height	Quantitative_traits	N
chr14	39020504	39020505	GGTCTATCCTATAACTTTATTCCCTCATTCCCAGAGAATGT	GGTCTATCCTATAACTTTATACCCTCATTCCCAGAGAATGT	rs10498345	Coronary_spasm	Cardiovascular	N
chr14	42655274	42655275	TTTTCCTTTTATAACATCAAATATGGTCCAGAATTCACCCC	TTTTCCTTTTATAACATCAAGTATGGTCCAGAATTCACCCC	rs2154294	Alcohol_consumption	Neurological_behavioral	N
chr14	47403683	47403684	TATTTCTTGGCTTGAACTGCAAATCTTAAAAGTTAATAAGA	TATTTCTTGGCTTGAACTGCCAATCTTAAAAGTTAATAAGA	rs12883384	Neuroticism	Neurological_behavioral	N
chr14	47863834	47863835	ATATGCTAGTATACATGCCTCTCTATATTTGTTACTGGTCT	ATATGCTAGTATACATGCCTTTCTATATTTGTTACTGGTCT	rs7159841	Blood_viscosity	Serum_metabolites	N
chr14	48564955	48564956	TAATTTTAAAAACTTCTTCAGCATCCACTTCTTACAGCTTA	TAATTTTAAAAACTTCTTCAACATCCACTTCTTACAGCTTA	rs7151223	Digit_Span_Forward	Neurological_behavioral	N
chr14	49372800	49372801	GAACTGCTTTTTTTTTTATTATTTGGCCATGTACGTGAATT	GAACTGCTTTTTTTTTTATTCTTTGGCCATGTACGTGAATT	rs2352904	Cognitive_performance-F2	Neurological_behavioral	N
chr14	50877982	50877983	GCCCTGGCACCCTGGCAGGTACTCCATGATCAACAGAAATC	GCCCTGGCACCCTGGCAGGTGCTCCATGATCAACAGAAATC	rs1265879	Trails_A	Neurological_behavioral	Y
chr14	51084234	51084235	TGCGTGTTTCCAATCACTTATCAGAATCAGGAAATCCTGAG	TGCGTGTTTCCAATCACTTACCAGAATCAGGAAATCCTGAG	rs17122693	Trails_A	Neurological_behavioral	N
chr14	51919821	51919822	TTAAGGGGCAGTAATTTAAGATGAGTGAGAACTGAACAAGC	TTAAGGGGCAGTAATTTAAGGTGAGTGAGAACTGAACAAGC	rs7153703	Alzheimers_Total_ventricular_volume	Aging	N
chr14	52010798	52010799	ACATGCCCAGTCTCATTTCACTGATTGTCCCCCATAGCCCC	ACATGCCCAGTCTCATTTCATTGATTGTCCCCCATAGCCCC	rs7140150	Brain_structure	Quantitative_traits	N
chr14	52233275	52233276	TTCATCATCTTTTTGTTGTTCTGAGGGCATACTTTAGAGGG	TTCATCATCTTTTTGTTGTTTTGAGGGCATACTTTAGAGGG	rs11626056	Hippocampal_atrophy	Aging	N
chr14	52518810	52518811	AGAAGGCCATTCAGGAATGCGTCTTTACCTCAAATCCCTTT	AGAAGGCCATTCAGGAATGCATCTTTACCTCAAATCCCTTT	rs730532	FEF	Kidney_lung_liver	Y
chr14	54072857	54072858	ATTCAATTTTTGTGTGCATACTTCGATTATTTCCAGCTCAG	ATTCAATTTTTGTGTGCATATTTCGATTATTTCCAGCTCAG	rs1380131	Alcohol_consumption	Neurological_behavioral	N
chr14	54290829	54290830	CCAGAGTCCCTGTCCTTCTATCATATTTGGTTAGAGTTGAT	CCAGAGTCCCTGTCCTTCTACCATATTTGGTTAGAGTTGAT	rs12431733	Parkinsons_disease	Aging	N
chr14	54410918	54410919	TGCCCACAGCCCTGATACTATGTCCAGGCAGCTTAAAATTG	TGCCCACAGCCCTGATACTACGTCCAGGCAGCTTAAAATTG	rs4444235	Colorectal_cancer	Cancer	Y
chr14	54857285	54857286	GATTCTAATGTTTATACTTAGCTTCCTATCACGTGTTAAGA	GATTCTAATGTTTATACTTAACTTCCTATCACGTGTTAAGA	rs4293296	Working_memory	Neurological_behavioral	N
chr14	56525568	56525569	ACTAATTCTTGCTGTCTTGAGCATAAAAGGAATTTTTCAAA	ACTAATTCTTGCTGTCTTGAACATAAAAGGAATTTTTCAAA	rs398652	Telomere_length	Miscellaneous	N
chr14	58119195	58119196	TTCAGATCAGTGGTTCTGAACGAGGGATGATCAGTGTCTTC	TTCAGATCAGTGGTTCTGAATGAGGGATGATCAGTGTCTTC	rs10134944	Bipolar_disorder	Neurological_behavioral	Y
chr14	58355047	58355048	TTGATATCCACATGTCTTCAACAGGGTAGTAAAGAGGACTT	TTGATATCCACATGTCTTCAGCAGGGTAGTAAAGAGGACTT	rs8013190	HIV_progression	Viral_disease	N
chr14	58385364	58385365	TTGTAATTACCTAGAGAAAATTTGCAGAACGAGGAAGGGAT	TTGTAATTACCTAGAGAAAACTTGCAGAACGAGGAAGGGAT	rs1335515	ADHD	Neurological_behavioral	Y
chr14	58397915	58397916	GTGACTCCCAGTCCAATGCCACTTCTAGTACACTTCATTAG	GTGACTCCCAGTCCAATGCCGCTTCTAGTACACTTCATTAG	rs808225	FeFrat	Kidney_lung_liver	N
chr14	59334127	59334128	CACAAGGATAACTTAGGTCCAGGAGTTTGAGGTTGCAGTGA	CACAAGGATAACTTAGGTCCGGGAGTTTGAGGTTGCAGTGA	rs4901869	Panic_disorder	Neurological_behavioral	N
chr14	60683429	60683430	AGTTAAATGATTGCATTTCTCATCCATTCCTTCTTTCAACA	AGTTAAATGATTGCATTTCTAATCCATTCCTTCTTTCAACA	rs216518	Allergic_rhinitis	Autoimmune_disease	N
chr14	60957278	60957279	TTGAGCCCAGGAATTCAAGGCTGTGGCGAGCTATGATCGCA	TTGAGCCCAGGAATTCAAGGTTGTGGCGAGCTATGATCGCA	rs2093210	Height	Quantitative_traits	N
chr14	61072874	61072875	ACAAAAAATGGACACTTACTTATATGGGCATGAGGCCATTA	ACAAAAAATGGACACTTACTCATATGGGCATGAGGCCATTA	rs10483727	Optic_disc_size_rim	Quantitative_traits	N
chr14	61072874	61072875	ACAAAAAATGGACACTTACTTATATGGGCATGAGGCCATTA	ACAAAAAATGGACACTTACTCATATGGGCATGAGGCCATTA	rs10483727	Optic_vertical_cup-disc_ratio	Quantitative_traits	N
chr14	62185294	62185295	CTGCTTATACAGATCAAGTCTTACGTTTTATTTTTAAGTTT	CTGCTTATACAGATCAAGTCATACGTTTTATTTTTAAGTTT	rs8005745	CD40_ligand	Serum_metabolites	Y
chr14	62518347	62518348	CTCCACCTCCCTGTATTTTTCTTTTTAAAATTGCATAGTTG	CTCCACCTCCCTGTATTTTTGTTTTTAAAATTGCATAGTTG	rs6573416	Self-rated_health	Miscellaneous	N
chr14	62654697	62654698	TCTGTTGTTTTGATACTAACGTTTAGTGCCCATTGGATGGC	TCTGTTGTTTTGATACTAACATTTAGTGCCCATTGGATGGC	rs973968	Transferrin_saturation	Serum_metabolites	N
chr14	62678302	62678303	TCATTATTCCCAAATTTCACCTTTCACAAAACATTAGAACA	TCATTATTCCCAAATTTCACATTTCACAAAACATTAGAACA	rs1514928	ADHD	Neurological_behavioral	N
chr14	63953521	63953522	CCAGCCTTTCTCTCCAACCACCCTTAGAGGGTTCTCTCAAA	CCAGCCTTTCTCTCCAACCATCCTTAGAGGGTTCTCTCAAA	rs11158493	Response_to_CLL_treatment	Drug_metabolism	Y
chr14	64235555	64235556	CTGGCTTCCAGGACAAGACTGTGATCACTTGGAGATCACAG	CTGGCTTCCAGGACAAGACTTTGATCACTTGGAGATCACAG	rs7157785	Sphingolipid_concentrations	Serum_metabolites	Y
chr14	64899054	64899055	TGAATTTCTGTAACAAATACATAGTTAGTAAGCATACACCA	TGAATTTCTGTAACAAATACCTAGTTAGTAAGCATACACCA	rs10498514	Cognitive_performance-SWM_Strategy	Neurological_behavioral	Y
chr14	64902115	64902116	TTTTTTGTAATGTCTTTCTTTAGGCTGACAGTAGGAAATAA	TTTTTTGTAATGTCTTTCTTCAGGCTGACAGTAGGAAATAA	rs2295639	Cognitive_performance-SWM_Strategy	Neurological_behavioral	Y
chr14	65475539	65475540	CTCACCCCTCATAAGAAATTCTATTTAAATCATTACCCAGT	CTCACCCCTCATAAGAAATTATATTTAAATCATTACCCAGT	rs4466998	Mean_corpuscular_volume	Hematological_parameters	N
chr14	65645249	65645250	ACAATGTAGCTACCCGATAGTAGAAAAAAGGATAAATAATT	ACAATGTAGCTACCCGATAGCAGAAAAAAGGATAAATAATT	rs7158173	Waist_circumference	Quantitative_traits	N
chr14	65747758	65747759	GATTCAAGTTCTTCCAGAAGAACCGCAAGATGGCGCTGATC	GATTCAAGTTCTTCCAGAAGGACCGCAAGATGGCGCTGATC	rs1256531	Conduct_disorder_symptom_count	Neurological_behavioral	Y
chr14	65758641	65758642	TCTGAGTTCCTGACCCTCACGCTTCCCAGCAACACTGGATA	TCTGAGTTCCTGACCCTCACACTTCCCAGCAACACTGGATA	rs7159888	DG1_glycan	Serum_metabolites	Y
chr14	65914866	65914867	AGATAGTAGCCAAAATATCCAATGGTTATGAACTATAGATT	AGATAGTAGCCAAAATATCCGATGGTTATGAACTATAGATT	rs10483776	DG6_glycan	Serum_metabolites	Y
chr14	66262962	66262963	GCGGAGGAGACACGAGAAAGATCTGTCTCCCTTCTCAGGTG	GCGGAGGAGACACGAGAAAGGTCTGTCTCCCTTCTCAGGTG	rs8007846	Multiple_sclerosis-Brain_Glutamate_Concentrations	Autoimmune_disease	N
chr14	68520905	68520906	GGGTTTTTCCAGTTGTTCCAGTAATGGCCTTTATAACAAGT	GGGTTTTTCCAGTTGTTCCAATAATGGCCTTTATAACAAGT	rs8022206	Platelet_count	Hematological_parameters	Y
chr14	68753592	68753593	AGAGTTGGGCTCAGTTGGCTCAATCCTCTGACTAATGACCA	AGAGTTGGGCTCAGTTGGCTTAATCCTCTGACTAATGACCA	rs911263	Primary_biliary_cirrhosis	Autoimmune_disease	Y
chr14	68788923	68788924	CATGCATGAAGAACTATGTTCGACTTCTGTATGGTATCTTG	CATGCATGAAGAACTATGTTTGACTTCTGTATGGTATCTTG	rs1956529	Primary_tooth_development_number_of_teeth	Quantitative_traits	N
chr14	69034681	69034682	TCACATGATATGAATGGGGCCCCTGGAGTTACACAAGTTAT	TCACATGATATGAATGGGGCTCCTGGAGTTACACAAGTTAT	rs999737	Breast_cancer	Cancer	N
chr14	69210198	69210199	ACCATGTAGCTTCTGGGTTCGGCCAAGCCTGAATTTTAGCC	ACCATGTAGCTTCTGGGTTCAGCCAAGCCTGAATTTTAGCC	rs4902642	Crohns_disease	Autoimmune_disease	Y
chr14	69254190	69254191	TCCACCCCGTCCCCTCTAAGCGCAGCAAACTGCCAGCATCA	TCCACCCCGTCCCCTCTAAGTGCAGCAAACTGCCAGCATCA	rs4902647	Multiple_sclerosis	Autoimmune_disease	Y
chr14	69263598	69263599	GCTATTCACTTGGCAAAGGATTATTCAGTGTAGACTTCCAT	GCTATTCACTTGGCAAAGGACTATTCAGTGTAGACTTCCAT	rs1465788	Type_1_diabetes	Diabetes	Y
chr14	69278203	69278204	GTGTTCATCCTTATGTGAAACGGAGCCCATATTGACCTAGC	GTGTTCATCCTTATGTGAAATGGAGCCCATATTGACCTAGC	rs4899260	Celiac_disease	Autoimmune_disease	Y
chr14	69408696	69408697	TCCCTGAGGGACAACCACCCGGCAGCAGCCACATGACTTTG	TCCCTGAGGGACAACCACCCAGCAGCAGCCACATGACTTTG	rs2268983	Smoking_behavior	Neurological_behavioral	Y
chr14	70517182	70517183	ACCAGCAGTCCCCTCAGGCTTCTAGGACTCCCGGCTGTGCT	ACCAGCAGTCCCCTCAGGCTGCTAGGACTCCCGGCTGTGCT	rs12883884	Cystic_fibrosis_severity	Miscellaneous	Y
chr14	71249801	71249802	TGGGGTCACTTTTACTCTTCCTGGAAGGTCATTATCCCAGT	TGGGGTCACTTTTACTCTTCTTGGAAGGTCATTATCCCAGT	rs17108533	Quetiapine_-Schizophrenia_neurocognition	Drug_metabolism	N
chr14	71352647	71352648	TGGCATGGCTGACCCAGCCTTGTGTTAGGTAGAAAACCAAG	TGGCATGGCTGACCCAGCCTGGTGTTAGGTAGAAAACCAAG	rs36563	Alcohol_dependence	Neurological_behavioral	Y
chr14	71395603	71395604	AGACATAGCAGTTTTTAAAACCGTTACACTTTTGGCTTGCT	AGACATAGCAGTTTTTAAAAACGTTACACTTTTGGCTTGCT	rs2810114	Alcohol_dependence	Neurological_behavioral	N
chr14	72057354	72057355	CATTCCTACATATCTATAGCGTGGGTCTTGGAATCAATATG	CATTCCTACATATCTATAGCATGGGTCTTGGAATCAATATG	rs11848785	QRS_duration	Cardiovascular	Y
chr14	72692492	72692493	ATTTAGTGTAATCAAATCTGGCTTCTTCACTTATATCTTAA	ATTTAGTGTAATCAAATCTGACTTCTTCACTTATATCTTAA	rs699363	Obesity_extreme	Quantitative_traits	N
chr14	72883873	72883874	AGCGTTCTGGTTTCTTCAGCGCTCCCTGCCAGCTGAGCTGT	AGCGTTCTGGTTTCTTCAGCACTCCCTGCCAGCTGAGCTGT	rs7159300	Smoking_cessation	Neurological_behavioral	Y
chr14	73019235	73019236	TGGGTCTACCCAAGATAAGAAGATGAAATCCACTCCTCCAA	TGGGTCTACCCAAGATAAGAGGATGAAATCCACTCCTCCAA	rs4903031	C-reactive_protein	Serum_metabolites	Y
chr14	73756298	73756299	TTTGCATGACAGTATTAGTTATCATAAGGACAGGTAAGGTT	TTTGCATGACAGTATTAGTTGTCATAAGGACAGGTAAGGTT	rs10483853	Coronary_artery_calcification	Cardiovascular	Y
chr14	74551969	74551970	GGACAGGGGGGTCGCCCTGTGCCTTCCTTATCTCTATTTGG	GGACAGGGGGGTCGCCCTGTCCCTTCCTTATCTCTATTTGG	rs2239557	Morningness	Miscellaneous	Y
chr14	74990745	74990746	AGGTTACAGAATGGCAGAGGAGAAGGGGGATAGGGCAAAAG	AGGTTACAGAATGGCAGAGGGGAAGGGGGATAGGGCAAAAG	rs862034	Height	Quantitative_traits	N
chr14	75322793	75322794	TGATCACAGTCAAGGGAGAAGTCAAGAAGAGGGAAGTGTAA	TGATCACAGTCAAGGGAGAAATCAAGAAGAGGGAAGTGTAA	rs8014204	Caffeine_intake	Drug_metabolism	Y
chr14	75626041	75626042	ATAATTACAGGTTGCTGAAAATGTCTAAATGTAAGTGAAAC	ATAATTACAGGTTGCTGAAACTGTCTAAATGTAAGTGAAAC	rs910316	Height	Quantitative_traits	Y
chr14	75960535	75960536	TATATTATTGTGATAAAGAAAGTTGGAACTATTGTACTAAC	TATATTATTGTGATAAAGAAGGTTGGAACTATTGTACTAAC	rs7155603	Rheumatoid_arthritis	Autoimmune_disease	Y
chr14	76005556	76005557	TCAGTATGAGGCTTTCATTCTCTAGGCTGTGAGATGGGTGC	TCAGTATGAGGCTTTCATTCCCTAGGCTGTGAGATGGGTGC	rs2300603	Multiple_sclerosis	Autoimmune_disease	Y
chr14	76129590	76129591	GTAATAGCAAGCCTGCTTTCAACCTGTGCTTTGTACTCTTT	GTAATAGCAAGCCTGCTTTCGACCTGTGCTTTGTACTCTTT	rs724743	Height	Quantitative_traits	Y
chr14	76613677	76613678	ACAGGTTCTCTTCAGATGCTTTCAGTCTTTTTGGAGCTGTC	ACAGGTTCTCTTCAGATGCTCTCAGTCTTTTTGGAGCTGTC	rs935334	Diastolic_blood_pressure	Cardiovascular	N
chr14	76650763	76650764	CACTGCCAATTCCATTCTCCTAAGCAAGAGCAAGGGCTTTT	CACTGCCAATTCCATTCTCCCAAGCAAGAGCAAGGGCTTTT	rs2121070	Diastolic_blood_pressure	Cardiovascular	Y
chr14	76812490	76812491	CACAGGCAAAGATCCTATTTGTAAATAAGCCCGCATTCACA	CACAGGCAAAGATCCTATTTCTAAATAAGCCCGCATTCACA	rs2360997	ADHD	Neurological_behavioral	N
chr14	78786076	78786077	TCTGGGTATAATCTCACTTAACTTTACTCTGCAAATGCAAT	TCTGGGTATAATCTCACTTACCTTTACTCTGCAAATGCAAT	rs11624704	Waist-hip_ratio	Quantitative_traits	Y
chr14	78786158	78786159	TCTCACTCTCCCTGTTACCCATCTGTATAATCCCCTGGGAA	TCTCACTCTCCCTGTTACCCGTCTGTATAATCCCCTGGGAA	rs6574433	Animals	Neurological_behavioral	Y
chr14	79936963	79936964	TTCAGAGCATAGCAGCAGAATATATTTGCAGCAGAATATAT	TTCAGAGCATAGCAGCAGAACATATTTGCAGCAGAATATAT	rs10150332	BMI	Quantitative_traits	N
chr14	79945161	79945162	TGAGATGGTTGTAGTTTCCAATAGGAAGATTAGCAACCAGG	TGAGATGGTTGTAGTTTCCAGTAGGAAGATTAGCAACCAGG	rs10146997	Waist_circumference	Quantitative_traits	N
chr14	81451228	81451229	GTCCTTTGCATCTTTTTCTACCCATTTGTACTTTATCTTCC	GTCCTTTGCATCTTTTTCTATCCATTTGTACTTTATCTTCC	rs12101261	Graves_disease	Autoimmune_disease	Y
chr14	81523127	81523128	ACTCACAAATCCACTTGGATTCTGGCCAGTATGCCATTCTA	ACTCACAAATCCACTTGGATCCTGGCCAGTATGCCATTCTA	rs17111394	Optic_disc_size_rim	Quantitative_traits	N
chr14	81575453	81575454	TTGAGCATCCACTCTAGTCCTTGCCAAAGTGGATCACAGGC	TTGAGCATCCACTCTAGTCCCTGCCAAAGTGGATCACAGGC	rs8017455	Hair_morphology	Quantitative_traits	N
chr14	84775208	84775209	CATATAGCAAAGCTGCACATGTATCTAACATAACATTGAAA	CATATAGCAAAGCTGCACATATATCTAACATAACATTGAAA	rs11159647	Alzheimers_disease	Aging	N
chr14	87506247	87506248	AAATCTCAGAAATCACCACTAAATGACTTATCCATGTAACC	AAATCTCAGAAATCACCACTTAATGACTTATCCATGTAACC	rs11624056	Sudden_cardiac_arrest	Cardiovascular	N
chr14	88472594	88472595	AAAACAATATTACCAGCTAACGTACAGTGAATGCCTCCCAT	AAAACAATATTACCAGCTAATGTACAGTGAATGCCTCCCAT	rs8005161	Crohns_disease	Autoimmune_disease	Y
chr14	88487688	88487689	GTAGACCCCCAGCAGACCACCAGATCACCAATTATACTGAC	GTAGACCCCCAGCAGACCACAAGATCACCAATTATACTGAC	rs2119704	Multiple_sclerosis	Autoimmune_disease	N
chr14	88826681	88826682	ATATTAAATGCTCTGACAGGTACGATTCTTTCATTGCAAGC	ATATTAAATGCTCTGACAGGCACGATTCTTTCATTGCAAGC	rs17124581	Information_processing_speed_2-choice_RT	Neurological_behavioral	N
chr14	90301034	90301035	AAGGACTGAAGTACCCACGGATAGCAACAAAGAGGTTCAAG	AAGGACTGAAGTACCCACGGGTAGCAACAAAGAGGTTCAAG	rs12100561	Liver_cancer	Cancer	Y
chr14	90679909	90679910	CTAATTTTCTGTGGCATTCATTTGTCCCAGGAGGAGTCACA	CTAATTTTCTGTGGCATTCACTTGTCCCAGGAGGAGTCACA	rs8017423	Heart_failure_motality-AA	Cardiovascular	Y
chr14	91022184	91022185	AGGCAAGCTGAGAGCTGCCTCTGCCTAGCCCTGGGAGTGGA	AGGCAAGCTGAGAGCTGCCTTTGCCTAGCCCTGGGAGTGGA	rs17793829	Cytomegalovirus_antibody_response	Viral_disease	Y
chr14	92427221	92427222	TAAACCAAACTGAAGGTCCAACTGGAAAGGAATAGTTGAAT	TAAACCAAACTGAAGGTCCACCTGGAAAGGAATAGTTGAAT	rs7153027	Height	Quantitative_traits	N
chr14	92459957	92459958	TCCTGTCATCTTACATTTGCCGTGTCTACTCTAAACTATGA	TCCTGTCATCTTACATTTGCTGTGTCTACTCTAAACTATGA	rs8007661	Height	Quantitative_traits	Y
chr14	92636712	92636713	GTTACTAAGTTGCAATTGTGATGTCCCATTAGTACTAAATA	GTTACTAAGTTGCAATTGTGTTGTCCCATTAGTACTAAATA	rs1009170	Dialysis-related_mortality	Miscellaneous	N
chr14	92763390	92763391	AATTTCATGTTCCAGTAGAAGGGCATTGATGACAAAGCCTG	AATTTCATGTTCCAGTAGAATGGCATTGATGACAAAGCCTG	rs4900109	Iris_characteristics	Quantitative_traits	N
chr14	92773662	92773663	TTAGGTCAGTATATTTTGGGGTCTCTTTGTCACAGCAGATT	TTAGGTCAGTATATTTTGGGTTCTCTTTGTCACAGCAGATT	rs12896399	Eye_color	Quantitative_traits	N
chr14	92773662	92773663	TTAGGTCAGTATATTTTGGGGTCTCTTTGTCACAGCAGATT	TTAGGTCAGTATATTTTGGGTTCTCTTTGTCACAGCAGATT	rs12896399	Eye_color-blue_vs._green_eyes	Quantitative_traits	N
chr14	92773662	92773663	TTAGGTCAGTATATTTTGGGGTCTCTTTGTCACAGCAGATT	TTAGGTCAGTATATTTTGGGTTCTCTTTGTCACAGCAGATT	rs12896399	Eye_color-green_eyes	Quantitative_traits	N
chr14	92773662	92773663	TTAGGTCAGTATATTTTGGGGTCTCTTTGTCACAGCAGATT	TTAGGTCAGTATATTTTGGGTTCTCTTTGTCACAGCAGATT	rs12896399	Hair_color	Quantitative_traits	N
chr14	92773662	92773663	TTAGGTCAGTATATTTTGGGGTCTCTTTGTCACAGCAGATT	TTAGGTCAGTATATTTTGGGTTCTCTTTGTCACAGCAGATT	rs12896399	Hair_color-Black_vs._blond_hair_color	Quantitative_traits	N
chr14	92773662	92773663	TTAGGTCAGTATATTTTGGGGTCTCTTTGTCACAGCAGATT	TTAGGTCAGTATATTTTGGGTTCTCTTTGTCACAGCAGATT	rs12896399	Hair_color-blond_vs._brown	Quantitative_traits	N
chr14	92972161	92972162	AGCCAACACCTATGCATGGCCGCCACGATGGCAGGCAGAAC	AGCCAACACCTATGCATGGCTGCCACGATGGCAGGCAGAAC	rs4904947	Dialysis-related_mortality	Miscellaneous	Y
chr14	93103308	93103309	CTTGGGCACGCGTATGTGTACATTAAAGAAGGGCCAGCAAG	CTTGGGCACGCGTATGTGTATATTAAAGAAGGGCCAGCAAG	rs10498635	Pagets_disease	Aging	Y
chr14	93501025	93501026	ACATAATGACCCACCAAGCAAGGGAGAAGCAGACACTGAGA	ACATAATGACCCACCAAGCAGGGGAGAAGCAGACACTGAGA	rs8006385	Platelet_count	Hematological_parameters	Y
chr14	94563192	94563193	CTTTATTAATGCAGCTTTATTCAAACCAGATCCTGAATAAA	CTTTATTAATGCAGCTTTATCCAAACCAGATCCTGAATAAA	rs7157940	Weight	Quantitative_traits	N
chr14	95671870	95671871	TGGTAAATATATGGTCAATAGAAAAGACTACTTCAAAGTTT	TGGTAAATATATGGTCAATATAAAAGACTACTTCAAAGTTT	rs1187614	Response_to_antipsychotic_therapy_perphenazine-total_cholesterol	Drug_metabolism	N
chr14	95720677	95720678	TGCAAATTGGTTCCAAAGCATTTGACATAGTAGGGAAAAAT	TGCAAATTGGTTCCAAAGCAATTGACATAGTAGGGAAAAAT	rs8014194	Response_to_statin_therapy-chol_diff	Drug_metabolism	Y
chr14	96027152	96027153	TGCTGAGGATTGCACCGTTACGACCTGATCACCTCCCATAG	TGCTGAGGATTGCACCGTTATGACCTGATCACCTCCCATAG	rs8005962	Tuberculosis	Parasitic_bacterial_disease	Y
chr14	96122407	96122408	CCCTCATCTTCTAGCACTCAACATGGCCATTGAGATTTGAT	CCCTCATCTTCTAGCACTCAGCATGGCCATTGAGATTTGAT	rs8015016	QT_interval	Cardiovascular	N
chr14	96169130	96169131	ACAGTCCAGCCAGTAAGATGATAAAGTGGCTATGGTTCTTG	ACAGTCCAGCCAGTAAGATGGTAAAGTGGCTATGGTTCTTG	rs7158782	Adverse_response_to_aromatase_inhibitors	Drug_metabolism	Y
chr14	96175977	96175978	GGGGCCTGAGTGGTCAGGGACAGCTTCAGGCAGGAGGGGCT	GGGGCCTGAGTGGTCAGGGAGAGCTTCAGGCAGGAGGGGCT	rs11849538	Adverse_response_to_aromatase_inhibitors	Drug_metabolism	Y
chr14	96206069	96206070	ACCCTGAGAGAAGCCCAGGGGTAGGGCACAAGAGACATACA	ACCCTGAGAGAAGCCCAGGGATAGGGCACAAGAGACATACA	rs2369304	Neutrophil_count	Hematological_parameters	Y
chr14	97103806	97103807	GCCATAAAGCAGGTTCTCTCGTCTCATGAAGGTCATGGGAG	GCCATAAAGCAGGTTCTCTCATCTCATGAAGGTCATGGGAG	rs17094273	Tanning	Quantitative_traits	N
chr14	97345805	97345806	GAGAATAATGCTATTTGAATGTAACTTTATAGTTGTTAATT	GAGAATAATGCTATTTGAATATAACTTTATAGTTGTTAATT	rs4905558	Neutrophil_count	Hematological_parameters	N
chr14	98303330	98303331	GGAGATGTGGTTGAGGGAGCATGAATTGTTTAGGTATCCAG	GGAGATGTGGTTGAGGGAGCGTGAATTGTTTAGGTATCCAG	rs1471356	Radiation_response	Miscellaneous	N
chr14	98498950	98498951	CTGTTTTAATCTCATGGACCAGAATGTAGTCACATAACCAC	CTGTTTTAATCTCATGGACCGGAATGTAGTCACATAACCAC	rs4900384	Type_1_diabetes	Diabetes	Y
chr14	98588320	98588321	CTGTTATAGAAACGGCCAATGTGTTTTCTTGTTTTTAAGTA	CTGTTATAGAAACGGCCAATATGTTTTCTTGTTTTTAAGTA	rs7152623	Carotid-femoral_pulse_wave_velocity	Cardiovascular	N
chr14	98642571	98642572	TTAAAGATTAGCCAAGAGTACGCAAGATGATAGAATAAAGG	TTAAAGATTAGCCAAGAGTATGCAAGATGATAGAATAAAGG	rs10484128	platelet_aggregation-ADP	Hematological_parameters	Y
chr14	98840442	98840443	AAGATCCTGTGCTTATCTGGCCTTTCCCTTCTTCATCTGTA	AAGATCCTGTGCTTATCTGGTCTTTCCCTTCTTCATCTGTA	rs1459148	Response_to_antipsychotic_therapy_extrapyramidal_side_effects	Drug_metabolism	Y
chr14	100133941	100133942	AGGACCTACACTCCCAGCCATGTACTCTGCTCCTGCCTGGG	AGGACCTACACTCCCAGCCACGTACTCTGCTCCTGCCTGGG	rs2895811	Coronary_heart_disease	Cardiovascular	N
chr14	101032216	101032217	GCCAGGACTTTGTCAGTGACTGGGTCTGTGGGACCCCAAAC	GCCAGGACTTTGTCAGTGACCGGGTCTGTGGGACCCCAAAC	rs6575793	Age_at_menarche	Aging	N
chr14	101142889	101142890	TCACCTGCATCTCACACTGCGATGCAAAATTTGTGTGATTA	TCACCTGCATCTCACACTGCAATGCAAAATTTGTGTGATTA	rs730570	Type_2_diabetes	Diabetes	Y
chr14	101159415	101159416	ACAGCCACACGCACTTCCCATGTACTCTGCAAACACGCCGG	ACAGCCACACGCACTTCCCAGGTACTCTGCAAACACGCCGG	rs7149242	Platelet_count	Hematological_parameters	Y
chr14	101251988	101251989	GACTAAAATGAGCCAACAGGCCCCCCATTGGCATGTGGGTG	GACTAAAATGAGCCAACAGGTCCCCCATTGGCATGTGGGTG	rs1884537	Optic_disc_size_disc	Quantitative_traits	Y
chr14	101306044	101306045	CGGGGCTGATGAGGGCGTGCAGACCCTCCCCTCCCACCTCC	CGGGGCTGATGAGGGCGTGCGGACCCTCCCCTCCCACCTCC	rs941576	Type_1_diabetes	Diabetes	Y
chr14	102360744	102360745	TTTGTCTGTACCGTGGGTCCTTGTCTTGCTGTGGGAAGGTG	TTTGTCTGTACCGTGGGTCCCTGTCTTGCTGTGGGAAGGTG	rs7142002	Autism	Neurological_behavioral	Y
chr14	102454932	102454933	AGATATGAAGGCTTCTAGTCCGGAACTGTGTATCTTTTATC	AGATATGAAGGCTTCTAGTCAGGAACTGTGTATCTTTTATC	rs4906172	Menopause	Aging	Y
chr14	103040086	103040087	GCAGGTTCCCCACTGACTATTTAAGCCTTCAGCCAGAGATA	GCAGGTTCCCCACTGACTATATAAGCCTTCAGCCAGAGATA	rs11628318	Platelet_count	Hematological_parameters	Y
chr14	103377320	103377321	GAAGGTCTGTGAAGTGTGGAGGGCAGTGTCGACGCTGCACA	GAAGGTCTGTGAAGTGTGGAAGGCAGTGTCGACGCTGCACA	rs10133111	Brain_imaging_in_schizophrenia_interaction	Neurological_behavioral	Y
chr14	103484824	103484825	TAACAATGGTGGCTTAGAAATGAATGGGACAGTGGTCCTGG	TAACAATGGTGGCTTAGAAACGAATGGGACAGTGGTCCTGG	rs751837	Large_B-cell_lymphoma	Cancer	N
chr14	103563194	103563195	TTGAGGGGGCCTGGGAAGGAGAGCAGCTCGGAGGCTGTGAT	TTGAGGGGGCCTGGGAAGGAAAGCAGCTCGGAGGCTGTGAT	rs8017161	Primary_biliary_cirrhosis	Autoimmune_disease	Y
chr14	103572814	103572815	CACCTTCAGGGGGCAGTTATAAGGCTCAGGGTAGGGTATGT	CACCTTCAGGGGGCAGTTATGAGGCTCAGGGTAGGGTATGT	rs944002	Gamma_glutamyl_transferase	Serum_metabolites	Y
chr14	103572814	103572815	CACCTTCAGGGGGCAGTTATAAGGCTCAGGGTAGGGTATGT	CACCTTCAGGGGGCAGTTATGAGGCTCAGGGTAGGGTATGT	rs944002	Mean_platelet_volume	Hematological_parameters	Y
chr14	104509075	104509076	TGGAGGAGAAACCAGCATTCCACCTACCCAGTCCTGTGCTC	TGGAGGAGAAACCAGCATTCTACCTACCCAGTCCTGTGCTC	rs11622475	Bipolar_disorder	Neurological_behavioral	N
chr14	105729791	105729792	CAGGCACCAGGCTGAGGCCCGCCAAGCCCAGAAGTCAGCTC	CAGGCACCAGGCTGAGGCCCACCAAGCCCAGAAGTCAGCTC	rs3000073	Mean_platelet_volume	Hematological_parameters	Y
chr14	107176212	107176213	CACTGGGAACATTCAGTCCGCGGTTTCTAGCTCTGCCCTAT	CACTGGGAACATTCAGTCCGTGGTTTCTAGCTCTGCCCTAT	rs10129255	Kawasaki_disease	Autoimmune_disease	Y
chr15	25078786	25078787	CTGTTTTCATAGAGGAAGAAGGCGATGTGTAACATAGACTA	CTGTTTTCATAGAGGAAGAAAGCGATGTGTAACATAGACTA	rs3867498	FEV1	Kidney_lung_liver	N
chr15	25912338	25912339	CTAGAGCCCATGAAGCATGATGGTGAGAACAGAAAACAGGT	CTAGAGCCCATGAAGCATGACGGTGAGAACAGAAAACAGGT	rs17636733	Cardiac_hypertrophy	Cardiovascular	N
chr15	26277544	26277545	GGTCTACTTCCAGCTCTTCAATGCATCCTGAGTGTCAACAG	GGTCTACTTCCAGCTCTTCAGTGCATCCTGAGTGTCAACAG	rs4906844	Cortical_thickness	Neurological_behavioral	N
chr15	26288393	26288394	ATGTCAACTTCCTTAATGAGTGATTGTCAACTATTTGAAAT	ATGTCAACTTCCTTAATGAGCGATTGTCAACTATTTGAAAT	rs6576507	Insulin_resistance	Serum_metabolites	Y
chr15	26973085	26973086	ACAGATAATTTCAGAAATTCTATCACGTACCCCTGAGAGAA	ACAGATAATTTCAGAAATTCCATCACGTACCCCTGAGAGAA	rs8043440	Cognitive_performance-SRM	Neurological_behavioral	N
chr15	27997246	27997247	CACGTTGCCTGCGTGGGGCCGTGTGTCAAAGGTAAGGCACA	CACGTTGCCTGCGTGGGGCCATGTGTCAAAGGTAAGGCACA	rs17565841	Parkinsons_disease_age_of_onset	Aging	Y
chr15	28335819	28335820	AATATAACATATCAAAATTGACAGAACACAGCTAAATCAGT	AATATAACATATCAAAATTGGCAGAACACAGCTAAATCAGT	rs4778138	Hair_color-Black_vs._blond_hair_color	Quantitative_traits	N
chr15	28335819	28335820	AATATAACATATCAAAATTGACAGAACACAGCTAAATCAGT	AATATAACATATCAAAATTGGCAGAACACAGCTAAATCAGT	rs4778138	Hair_color-Black_vs._red_hair_color	Quantitative_traits	N
chr15	28365617	28365618	CAGTTTCATTTGAGCATTAAATGTCAAGTTCTGCACGCTAT	CAGTTTCATTTGAGCATTAAGTGTCAAGTTCTGCACGCTAT	rs12913832	Eye_color	Quantitative_traits	Y
chr15	28365617	28365618	CAGTTTCATTTGAGCATTAAATGTCAAGTTCTGCACGCTAT	CAGTTTCATTTGAGCATTAAGTGTCAAGTTCTGCACGCTAT	rs12913832	Eye_color-green_eyes	Quantitative_traits	Y
chr15	28365617	28365618	CAGTTTCATTTGAGCATTAAATGTCAAGTTCTGCACGCTAT	CAGTTTCATTTGAGCATTAAGTGTCAAGTTCTGCACGCTAT	rs12913832	Hair_color	Quantitative_traits	Y
chr15	28365617	28365618	CAGTTTCATTTGAGCATTAAATGTCAAGTTCTGCACGCTAT	CAGTTTCATTTGAGCATTAAGTGTCAAGTTCTGCACGCTAT	rs12913832	Hair_color-Black_vs._blond_hair_color	Quantitative_traits	Y
chr15	28365617	28365618	CAGTTTCATTTGAGCATTAAATGTCAAGTTCTGCACGCTAT	CAGTTTCATTTGAGCATTAAGTGTCAAGTTCTGCACGCTAT	rs12913832	Hair_color-Black_vs._red_hair_color	Quantitative_traits	Y
chr15	28513363	28513364	GGGGATGCAGTTTGAGTAGATAGAAGGCTGGCCAAGGCTGC	GGGGATGCAGTTTGAGTAGACAGAAGGCTGGCCAAGGCTGC	rs916977	Eye_color	Quantitative_traits	Y
chr15	28530181	28530182	AGCAATTCAAAACGTGCATACACCAAACAAACAAAGAAACA	AGCAATTCAAAACGTGCATATACCAAACAAACAAAGAAACA	rs1667394	Eye_color-blue_vs._brown_eyes	Quantitative_traits	Y
chr15	28530181	28530182	AGCAATTCAAAACGTGCATACACCAAACAAACAAAGAAACA	AGCAATTCAAAACGTGCATATACCAAACAAACAAAGAAACA	rs1667394	Eye_color-blue_vs._green_eyes	Quantitative_traits	Y
chr15	28530181	28530182	AGCAATTCAAAACGTGCATACACCAAACAAACAAAGAAACA	AGCAATTCAAAACGTGCATATACCAAACAAACAAAGAAACA	rs1667394	Hair_color-blond_vs._brown	Quantitative_traits	Y
chr15	29006092	29006093	TAATTAGGTGCTTATCCTAACACCTTAGAACATACTTTCTG	TAATTAGGTGCTTATCCTAATACCTTAGAACATACTTTCTG	rs8033165	Hair_color-Black_vs._blond_hair_color	Quantitative_traits	N
chr15	29006092	29006093	TAATTAGGTGCTTATCCTAACACCTTAGAACATACTTTCTG	TAATTAGGTGCTTATCCTAATACCTTAGAACATACTTTCTG	rs8033165	Hair_color-Black_vs._red_hair_color	Quantitative_traits	N
chr15	29888395	29888396	ACTTTTAATGTAACTGTCTGTATCTATAATTCTATATGTAA	ACTTTTAATGTAACTGTCTGCATCTATAATTCTATATGTAA	rs1471225	ADHD-Inattentive_symptoms	Neurological_behavioral	Y
chr15	31829706	31829707	AATGCAAGTAAGGGCTTTAACTGACACTACCACTGGATGGA	AATGCAAGTAAGGGCTTTAATTGACACTACCACTGGATGGA	rs2125623	Heart_failure_motality-EA	Cardiovascular	N
chr15	32994755	32994756	TTGTTGATAAGCCATTCTTCTGAACAGAAACCATAACTATA	TTGTTGATAAGCCATTCTTCCGAACAGAAACCATAACTATA	rs4779584	Colorectal_cancer	Cancer	Y
chr15	33050422	33050423	ATTGCTTTGCTTTCACAGAACATATTTTATAGTTTCAGTTA	ATTGCTTTGCTTTCACAGAATATATTTTATAGTTTCAGTTA	rs1258763	Nonsyndromic_cleft_lip_with_or_without_cleft_palate	Miscellaneous	N
chr15	35006072	35006073	GTCTCAATGGAATGTCCTCATTAGGTCACAGCACAAGGTTT	GTCTCAATGGAATGTCCTCACTAGGTCACAGCACAAGGTTT	rs634990	Refractive_error	Miscellaneous	N
chr15	36293604	36293605	GAAAAGGCACTGGATGAAGTGCTGAGGTGTTGCTTCCTGAG	GAAAAGGCACTGGATGAAGTACTGAGGTGTTGCTTCCTGAG	rs4923705	ADHD	Neurological_behavioral	Y
chr15	36313964	36313965	TTCCTCAGTAAATGTTTAAGGTGATTGTAATGTAGAAAGTA	TTCCTCAGTAAATGTTTAAGTTGATTGTAATGTAGAAAGTA	rs10520045	Major_depressive_disorder	Neurological_behavioral	N
chr15	37342601	37342602	TTTTATGCCTTGTGGGTTTATATCTAAAACTTGGAAACAGA	TTTTATGCCTTGTGGGTTTACATCTAAAACTTGGAAACAGA	rs8041675	ADHD-Hyperactive-impulsive_symptoms	Neurological_behavioral	N
chr15	37349801	37349802	GGGGCCTCCTGGGACCCAACTAGCTGAGAAATCAGTGCCAA	GGGGCCTCCTGGGACCCAACCAGCTGAGAAATCAGTGCCAA	rs1568679	Response_to_antipsychotic_therapy_risperidone-hip_circumference	Drug_metabolism	Y
chr15	38511982	38511983	GAGAAATGGGTATCCTATACCTCAATGGTGACAGCGAAAAC	GAGAAATGGGTATCCTATACGTCAATGGTGACAGCGAAAAC	rs16966460	Bipolar_disorder	Neurological_behavioral	N
chr15	38764842	38764843	CCATCACCCTCAGAAGAAACCTCAACTGTGCCCATTTACAG	CCATCACCCTCAGAAGAAACTTCAACTGTGCCCATTTACAG	rs11073328	Longevity	Aging	N
chr15	38838263	38838264	ACCATCTTGTATCTCCATGATGTGATTTTGGATCCTCTGGC	ACCATCTTGTATCTCCATGACGTGATTTTGGATCCTCTGGC	rs8035957	Type_1_diabetes	Diabetes	N
chr15	38907040	38907041	ACTAATGTGAACCATGTTATAATGATTCCCATGGAGACACA	ACTAATGTGAACCATGTTATGATGATTCCCATGGAGACACA	rs7171171	Type_1_diabetes_autoantibodies	Diabetes	Y
chr15	38986367	38986368	GTGTAGGGTGACAGAAGACAGTAGACAATAAGCAAACCAGA	GTGTAGGGTGACAGAAGACATTAGACAATAAGCAAACCAGA	rs12912251	Bipolar_disorder	Neurological_behavioral	Y
chr15	38986367	38986368	GTGTAGGGTGACAGAAGACAGTAGACAATAAGCAAACCAGA	GTGTAGGGTGACAGAAGACATTAGACAATAAGCAAACCAGA	rs12912251	Bipolar_disorder_and_major_depressive_disorder_combined	Neurological_behavioral	Y
chr15	38995490	38995491	GACTGAAATCAAAATCCAGAATAAATTGAACTTGAACTAAT	GACTGAAATCAAAATCCAGAGTAAATTGAACTTGAACTAAT	rs12899449	Bipolar_disorder	Neurological_behavioral	N
chr15	39148648	39148649	GCATTTTAAGAACCCCATTATAGAGATAAGAGAACTTTTTG	GCATTTTAAGAACCCCATTACAGAGATAAGAGAACTTTTTG	rs2624265	Triglycerides	Serum_metabolites	N
chr15	39315357	39315358	ATATTTTGAGATGGCTCACGGACAGTATGATGGCTCCACAG	ATATTTTGAGATGGCTCACGCACAGTATGATGGCTCCACAG	rs12907914	Cardiac_hypertrophy	Cardiovascular	Y
chr15	40360740	40360741	TAAAATCTGTAACAGGAGTGAAATGGAAATACAAGTTCTTG	TAAAATCTGTAACAGGAGTGGAATGGAAATACAAGTTCTTG	rs7181230	Serum_dehydroepiandrosterone	Serum_metabolites	Y
chr15	40595626	40595627	AAAAAGTCCAGGTCAAGAATGAGCAATAGGGAGAAGGGAGC	AAAAAGTCCAGGTCAAGAATAAGCAATAGGGAGAAGGGAGC	rs1869901	Schizophrenia	Neurological_behavioral	Y
chr15	42984287	42984288	CAGAAGCCCCAGGGGCTGACACTATCAAATGTGGCCCGGTG	CAGAAGCCCCAGGGGCTGACGCTATCAAATGTGGCCCGGTG	rs16957063	Thyroxine-free	Serum_metabolites	Y
chr15	43559230	43559231	TCACAACTGGTTTGCTCACTTGCCCTCAGGTTTTTCTTGGC	TCACAACTGGTTTGCTCACTCGCCCTCAGGTTTTTCTTGGC	rs748404	Lung_cancer	Cancer	Y
chr15	45641224	45641225	CAAGTCAGGACTGCAGTTATCAATTTGGGAGTCATATACAT	CAAGTCAGGACTGCAGTTATAAATTTGGGAGTCATATACAT	rs2453533	Creatinine	Serum_metabolites	N
chr15	45698792	45698793	CTTTTCAACTTTGTTGGTTGTAAAATCCAGTATTTTGTATA	CTTTTCAACTTTGTTGGTTGGAAAATCCAGTATTTTGTATA	rs2467853	Creatinine	Serum_metabolites	N
chr15	45985070	45985071	AACTGCTCTAGCCGCAGGCCGCTAACCTGGCGACAGGGGTA	AACTGCTCTAGCCGCAGGCCCCTAACCTGGCGACAGGGGTA	rs12594515	Waist_circumference	Quantitative_traits	N
chr15	45985070	45985071	AACTGCTCTAGCCGCAGGCCGCTAACCTGGCGACAGGGGTA	AACTGCTCTAGCCGCAGGCCCCTAACCTGGCGACAGGGGTA	rs12594515	Weight	Quantitative_traits	N
chr15	48392164	48392165	ATCACAACCTCAGAAACCACAACATAAACCAAGGAATAATC	ATCACAACCTCAGAAACCACGACATAAACCAAGGAATAATC	rs1834640	Skin_pigmentation	Quantitative_traits	Y
chr15	48633152	48633153	AAAACCTTTAAAACCCAAATCGTAATTTTCTCCTAGTCTTT	AAAACCTTTAAAACCCAAATTGTAATTTTCTCCTAGTCTTT	rs11637235	Adiponectin	Serum_metabolites	Y
chr15	48900585	48900586	AAACATTTCACTGAGTAGAATTGTCCTTCTATTAGCAGGAA	AAACATTTCACTGAGTAGAACTGTCCTTCTATTAGCAGGAA	rs1876206	Breast_cancer	Cancer	N
chr15	48914774	48914775	GCTTCCTAGTTTCTCTCTACTCCATTAGGACAATATGGGTA	GCTTCCTAGTTTCTCTCTACCCCATTAGGACAATATGGGTA	rs1036476	Thoracic_aortic_aneurysm	Cardiovascular	Y
chr15	49192790	49192791	CATCTTTGCTTACATCACCCTTTGCACACACAAGCAGTGAG	CATCTTTGCTTACATCACCCCTTGCACACACAAGCAGTGAG	rs8023445	Major_depressive_disorder	Neurological_behavioral	Y
chr15	49735296	49735297	ATAAGTAGGGTGACCATATTTGGTGGTCTGCTGAAGCTCCT	ATAAGTAGGGTGACCATATTCGGTGGTCTGCTGAAGCTCCT	rs4338740	Goiter	Miscellaneous	N
chr15	49735296	49735297	ATAAGTAGGGTGACCATATTTGGTGGTCTGCTGAAGCTCCT	ATAAGTAGGGTGACCATATTCGGTGGTCTGCTGAAGCTCCT	rs4338740	Thyroid_volume	Miscellaneous	N
chr15	49939845	49939846	GTGAAAACTTTAACCAAACACTTACTGACCCTACATTGAAG	GTGAAAACTTTAACCAAACATTTACTGACCCTACATTGAAG	rs8039808	Response_to_antidepressants-bupropion	Drug_metabolism	N
chr15	51516054	51516055	AGCAGGACAAATGACTCAACCCTTTGTGTGGAAGGGTTGGC	AGCAGGACAAATGACTCAACACTTTGTGTGGAAGGGTTGGC	rs2899472	Alzheimers-AB1-42	Aging	Y
chr15	51569409	51569410	TAACACTGTTTCCAAGCTCAATTAGGAGGATTTTTATTTCA	TAACACTGTTTCCAAGCTCAGTTAGGAGGATTTTTATTTCA	rs2305707	Height	Quantitative_traits	Y
chr15	51969667	51969668	GCCTTCACTTTCCTTAAGTCTTGTTATTTGCTCATTTACAT	GCCTTCACTTTCCTTAAGTCCTGTTATTTGCTCATTTACAT	rs17525472	Asthma	Autoimmune_disease	Y
chr15	53279377	53279378	GCTGATTAAGGAATAATTCTAATGCTTAAAGTTCAGCTGAG	GCTGATTAAGGAATAATTCTGATGCTTAAAGTTCAGCTGAG	rs719714	Cognitive_function_CVLT-II_LDFR	Neurological_behavioral	N
chr15	53940306	53940307	AATAGACACGTCATGATCCAATTTTGGTCTATTCTGCATCC	AATAGACACGTCATGATCCACTTTTGGTCTATTCTGCATCC	rs10518733	Creatinine	Serum_metabolites	N
chr15	53946592	53946593	CCATATCCTTAGATTTTATTAATTAGTGAAAGATAAACAGA	CCATATCCTTAGATTTTATTCATTAGTGAAAGATAAACAGA	rs491567	Creatinine	Serum_metabolites	N
chr15	54341464	54341465	AGTCTGTGCATTCAGAATATGTGTTCTCACTGCAGGAAATT	AGTCTGTGCATTCAGAATATATGTTCTCACTGCAGGAAATT	rs1897031	Cognitive_performance-PRM	Neurological_behavioral	N
chr15	54680631	54680632	GGCAATGCCACTATGGGTCCAACTCGAGGCTGTCTCTCATT	GGCAATGCCACTATGGGTCCCACTCGAGGCTGTCTCTCATT	rs10518765	Alkaline_phosphatase	Serum_metabolites	Y
chr15	55456509	55456510	AAAGCTACATTGCCGTCTGGAAACACAATTCCTCCTGTAGA	AAAGCTACATTGCCGTCTGGGAACACAATTCCTCCTGTAGA	rs16976033	Neutrophil_count	Hematological_parameters	Y
chr15	56194876	56194877	AAAAAACTAGCTTATAATAATATAGGTAGTTTATAACATTT	AAAAAACTAGCTTATAATAACATAGGTAGTTTATAACATTT	rs8032158	Keloid	Miscellaneous	N
chr15	56340895	56340896	GAGAATGAAGGAAAGCCACCAATGAAGGGATGTGAGAATTT	GAGAATGAAGGAAAGCCACCGATGAAGGGATGTGAGAATTT	rs7169431	Chronic_lymphocytic_leukemia	Cancer	Y
chr15	57762792	57762793	GTCACTTGCTGTGGGTTAGGCTGTAGAAGACAAAGATATGC	GTCACTTGCTGTGGGTTAGGTTGTAGAAGACAAAGATATGC	rs2934442	Bipolar_disorder	Neurological_behavioral	Y
chr15	57910163	57910164	TAATCATACACAGTGGGCCCGTTATTACAACTGTGCATGAG	TAATCATACACAGTGGGCCCATTATTACAACTGTGCATGAG	rs937254	HDL_cholesterol	Serum_metabolites	N
chr15	58213413	58213414	AGAATATGTTCCTTCGTTGACAGAGTGACCTGAAAGCCGGG	AGAATATGTTCCTTCGTTGATAGAGTGACCTGAAAGCCGGG	rs1550576	Hypertension	Cardiovascular	Y
chr15	58635582	58635583	ATGAAAAGATTCCAAGCCTACAGTCAGCAAAGCTCCCAGCA	ATGAAAAGATTCCAAGCCTAAAGTCAGCAAAGCTCCCAGCA	rs4775031	Trails_B	Neurological_behavioral	Y
chr15	58674694	58674695	CCTAAGTGGAGGGACCTCTGGAGTTGATGGTCAGATTCACA	CCTAAGTGGAGGGACCTCTGCAGTTGATGGTCAGATTCACA	rs4775041	HDL_cholesterol	Serum_metabolites	Y
chr15	58674694	58674695	CCTAAGTGGAGGGACCTCTGGAGTTGATGGTCAGATTCACA	CCTAAGTGGAGGGACCTCTGCAGTTGATGGTCAGATTCACA	rs4775041	Phosphatidyl_ethanolamine	Serum_metabolites	Y
chr15	58674694	58674695	CCTAAGTGGAGGGACCTCTGGAGTTGATGGTCAGATTCACA	CCTAAGTGGAGGGACCTCTGCAGTTGATGGTCAGATTCACA	rs4775041	Triglycerides	Serum_metabolites	Y
chr15	58678511	58678512	AGTGACGGGCAGACTTGCAACATTTCATGGGTGGATGCACT	AGTGACGGGCAGACTTGCAATATTTCATGGGTGGATGCACT	rs10468017	Age-related_macular_degeneration	Aging	Y
chr15	58678511	58678512	AGTGACGGGCAGACTTGCAACATTTCATGGGTGGATGCACT	AGTGACGGGCAGACTTGCAATATTTCATGGGTGGATGCACT	rs10468017	Cardiovascular_disease_risk_factors	Cardiovascular	Y
chr15	58678511	58678512	AGTGACGGGCAGACTTGCAACATTTCATGGGTGGATGCACT	AGTGACGGGCAGACTTGCAATATTTCATGGGTGGATGCACT	rs10468017	HDL_cholesterol	Serum_metabolites	Y
chr15	58678511	58678512	AGTGACGGGCAGACTTGCAACATTTCATGGGTGGATGCACT	AGTGACGGGCAGACTTGCAATATTTCATGGGTGGATGCACT	rs10468017	HDL_cholesterol_waist_circumference	Serum_metabolites	Y
chr15	58680953	58680954	CCAGATACTCTAAATATACCTCACAATGTTCAATTTCTGGA	CCAGATACTCTAAATATACCCCACAATGTTCAATTTCTGGA	rs2043085	HDL_cholesterol_fasting_glucose	Serum_metabolites	Y
chr15	58683365	58683366	AAGTTAGTACTTAACTGACCACGTATTGATTCATGACGGTT	AAGTTAGTACTTAACTGACCGCGTATTGATTCATGACGGTT	rs1532085	Cholesterol	Serum_metabolites	Y
chr15	58683365	58683366	AAGTTAGTACTTAACTGACCACGTATTGATTCATGACGGTT	AAGTTAGTACTTAACTGACCGCGTATTGATTCATGACGGTT	rs1532085	HDL_cholesterol	Serum_metabolites	Y
chr15	58687879	58687880	GAGTTTGAGAGGTGCTACATTACATGATTTAATGTCATTAG	GAGTTTGAGAGGTGCTACATCACATGATTTAATGTCATTAG	rs493258	Age-related_macular_degeneration	Aging	Y
chr15	58694019	58694020	TGTGCCAATGGCCTCAGAACGGAAATGGTTTTGGCCACGGG	TGTGCCAATGGCCTCAGAACTGAAATGGTTTTGGCCACGGG	rs16940212	HDL_cholesterol	Serum_metabolites	Y
chr15	58723674	58723675	TTCGTCAGCTCCTTTTGACACGGGGGTGAAGGGTTTTCTGC	TTCGTCAGCTCCTTTTGACATGGGGGTGAAGGGTTTTCTGC	rs1800588	HDL_cholesterol	Serum_metabolites	Y
chr15	58726743	58726744	TACTGAGGCCGCAGTGCTCTGTGTCGAGCCCACACCCAGTG	TACTGAGGCCGCAGTGCTCTCTGTCGAGCCCACACCCAGTG	rs261334	HDL_cholesterol	Serum_metabolites	Y
chr15	58746829	58746830	GACCACAGTGCATGGCAATTTTCTAGTCAACAGGTGGGGTT	GACCACAGTGCATGGCAATTCTCTAGTCAACAGGTGGGGTT	rs3825776	Amyotrophic_lateral_sclerosis	Aging	Y
chr15	59174538	59174539	CAAAGGTTTGAAAAAGGAGAGGAATGAGTTTGACTGTGACC	CAAAGGTTTGAAAAAGGAGATGAATGAGTTTGACTGTGACC	rs7179456	Asperger_disorder	Neurological_behavioral	Y
chr15	60781512	60781513	TCTAGAATTGTGGATAAATATTGCAGTGCATGGAAGCCAAT	TCTAGAATTGTGGATAAATACTGCAGTGCATGGAAGCCAAT	rs3743266	Age_at_menarche	Aging	N
chr15	60878029	60878030	ACATTTCTGATAACCATGAAGAACAACGAGTTAAACTTTTG	ACATTTCTGATAACCATGAAAAACAACGAGTTAAACTTTTG	rs340005	Gamma_glutamyl_transferase	Serum_metabolites	Y
chr15	60883280	60883281	CTTCATTCCAGATTGCAACACAACCCCAAACTAGCAAACGT	CTTCATTCCAGATTGCAACAAAACCCCAAACTAGCAAACGT	rs339969	Gamma_glutamyl_transferase	Serum_metabolites	Y
chr15	60894964	60894965	ATTCGTCTTTCAGATCTCAGCTTTTTAATCTTATTAAAATA	ATTCGTCTTTCAGATCTCAGTTTTTTAATCTTATTAAAATA	rs340029	C-reactive_protein	Serum_metabolites	Y
chr15	60910549	60910550	CCTGCCTACCCACACAGCCCCTACAGATACATGTAGCAGGT	CCTGCCTACCCACACAGCCCTTACAGATACATGTAGCAGGT	rs3784609	Alzheimers_Total_ventricular_volume	Aging	N
chr15	61069987	61069988	AAACCGCAATCTCGGCAGCACAGGGAATGAGTAAAATACCC	AAACCGCAATCTCGGCAGCATAGGGAATGAGTAAAATACCC	rs11071559	Asthma	Autoimmune_disease	Y
chr15	61267095	61267096	AGGGAGGTGGCTTTCCTAGGCGTTGAAAAGAGGATGGGGAA	AGGGAGGTGGCTTTCCTAGGTGTTGAAAAGAGGATGGGGAA	rs12912233	Major_depressive_disorder	Neurological_behavioral	N
chr15	61329787	61329788	ATCCCATTCAACACCAGTCTAGGAAGAGATGACCTTGGAAT	ATCCCATTCAACACCAGTCTGGGAAGAGATGACCTTGGAAT	rs809736	Response_to_citalopram_treatment	Drug_metabolism	Y
chr15	61840102	61840103	GGCTCATCGCCCAGTAAGGGCAAGAAACTCTGCCTAGTTTA	GGCTCATCGCCCAGTAAGGGTAAGAAACTCTGCCTAGTTTA	rs4775413	Schizophrenia	Neurological_behavioral	N
chr15	62332979	62332980	ACTAGATGGGAAGACTTTGTAGATTAAATTTCCTATTGAAA	ACTAGATGGGAAGACTTTGTGGATTAAATTTCCTATTGAAA	rs17271305	Two-hour_glucose_challenge	Serum_metabolites	N
chr15	62383154	62383155	AGACATGTAAGTTTGCCTTGTGATTAGTCATTGAGCTGTAC	AGACATGTAAGTTTGCCTTGCGATTAGTCATTGAGCTGTAC	rs4502156	Proinsulin_levels	Serum_metabolites	N
chr15	62396388	62396389	CTGTCTACAAAATTGTTAATATTCCCAAAGAAACTGTCTGG	CTGTCTACAAAATTGTTAATGTTCCCAAAGAAACTGTCTGG	rs7172432	Type_2_diabetes	Diabetes	Y
chr15	62404381	62404382	GAAGACCTGAAGCTTGTGTACGATGAGAAGGAAGCTTTCCA	GAAGACCTGAAGCTTGTGTATGATGAGAAGGAAGCTTTCCA	rs1436955	Type_2_diabetes	Diabetes	Y
chr15	62414013	62414014	GGTAATAAATACCTTGGCTGCCTTTGGAGTTTCACTTTGCT	GGTAATAAATACCTTGGCTGTCTTTGGAGTTTCACTTTGCT	rs1436953	Type_2_diabetes	Diabetes	Y
chr15	62433961	62433962	TGTATGTTTCATAAATACATAGGAGACGCCCAGGAAATGAG	TGTATGTTTCATAAATACATGGGAGACGCCCAGGAAATGAG	rs11071657	Fasting_plasma_glucose	Serum_metabolites	Y
chr15	63333723	63333724	AGCAGCCTTTCCCCCTTGGGAGATGGGAGGAGTAGTTAAAA	AGCAGCCTTTCCCCCTTGGGGGATGGGAGGAGTAGTTAAAA	rs3809566	Platelet_count	Hematological_parameters	Y
chr15	63341995	63341996	AGCAGGAATAAGGAAATTAATAGGCAAAAGATAATTCTCAG	AGCAGGAATAAGGAAATTAACAGGCAAAAGATAATTCTCAG	rs11071720	Mean_platelet_volume	Hematological_parameters	Y
chr15	63737924	63737925	TGCCCTCACCACTAACATGATGTAGCCTTAGCAAGAGTCTG	TGCCCTCACCACTAACATGAGGTAGCCTTAGCAAGAGTCTG	rs10519210	Heart_failure	Cardiovascular	Y
chr15	63915785	63915786	ATTTACCTACGTATCACTAACAGCATCACTTTATATGAGGC	ATTTACCTACGTATCACTAATAGCATCACTTTATATGAGGC	rs11630290	Iris_characteristics	Quantitative_traits	N
chr15	65183800	65183801	TGCCCTTGAGTGGGTACTCAATGCCTCTCTCTAGGTGTGGG	TGCCCTTGAGTGGGTACTCAGTGCCTCTCTCTAGGTGTGGG	rs1719271	Platelet_count	Hematological_parameters	Y
chr15	66051344	66051345	ATAAAATCTCAGGGCAAAGACATTCTTACGTAGTATATACT	ATAAAATCTCAGGGCAAAGATATTCTTACGTAGTATATACT	rs6494537	Mean_corpuscular_hemoglobin	Hematological_parameters	N
chr15	67442595	67442596	TATCTCTCTAGCCGGTGACTCATAATTAAGGAAGTCAAAAC	TATCTCTCTAGCCGGTGACTTATAATTAAGGAAGTCAAAAC	rs17293632	Crohns_disease	Autoimmune_disease	Y
chr15	67446784	67446785	CACACTTACAGAACTTGTTGGGAACACTCAGGAAACTCAGC	CACACTTACAGAACTTGTTGAGAACACTCAGGAAACTCAGC	rs744910	Asthma	Autoimmune_disease	Y
chr15	67458638	67458639	GTCTTTGCCGTCATTGAACTTGCAACCTAACTGCTGAGTGA	GTCTTTGCCGTCATTGAACTCGCAACCTAACTGCTGAGTGA	rs17228212	Coronary_heart_disease	Cardiovascular	Y
chr15	67702906	67702907	TCCTAATATTTGATTGGTCTAATTGGGTCATTTGCCCATCC	TCCTAATATTTGATTGGTCTCATTGGGTCATTTGCCCATCC	rs7359257	Age_at_menarche	Aging	N
chr15	68036851	68036852	CAAGAGCTGCAGGGCAAGCCATAATTTCAGAGAGTAAAAGA	CAAGAGCTGCAGGGCAAGCCGTAATTTCAGAGAGTAAAAGA	rs12593813	Restless_legs_syndrome	Neurological_behavioral	Y
chr15	68086837	68086838	AATTGGTAATTTTCAATCCTGTAGAAAACTAGACTAGGTCT	AATTGGTAATTTTCAATCCTATAGAAAACTAGACTAGGTCT	rs2241423	BMI	Quantitative_traits	N
chr15	68198910	68198911	TGCCCATATGGGGCCCACCTCTATGGAAACCACTAGGGGGA	TGCCCATATGGGGCCCACCTTTATGGAAACCACTAGGGGGA	rs448720	Trails_B	Neurological_behavioral	Y
chr15	68715031	68715032	CAGCCCACTGTTCTGTTCTTACCATTCCTCACAGCACACAC	CAGCCCACTGTTCTGTTCTTGCCATTCCTCACAGCACACAC	rs7164335	ADHD	Neurological_behavioral	N
chr15	68735585	68735586	TGTGGAAAAGTGCTTGGCCCATAGTTAACAAAGTGCTATTT	TGTGGAAAAGTGCTTGGCCCGTAGTTAACAAAGTGCTATTT	rs1445021	HDL_cholesterol	Serum_metabolites	Y
chr15	68892988	68892989	CCCACTATGACCATGGGTGCCGACCAGTGGGCAGACACTTT	CCCACTATGACCATGGGTGCTGACCAGTGGGCAGACACTTT	rs11856323	Cognitive_performance-PAL8	Neurological_behavioral	Y
chr15	69059083	69059084	TGCACAAATATTATATGTGTTTGGTAAATGCACCTGATAGC	TGCACAAATATTATATGTGTATGGTAAATGCACCTGATAGC	rs8030672	Esophageal_cancer	Cancer	N
chr15	69650052	69650053	AGAAAGAAGCATATTTACGACGGTGAAATAAACAGATTGTG	AGAAAGAAGCATATTTACGATGGTGAAATAAACAGATTGTG	rs11072089	Biplolar_disorder_and_schizophrenia	Neurological_behavioral	N
chr15	69995343	69995344	GGCTCAGGACCTCGCCCGTGCAGCCAAGAGGAGACAAAGAT	GGCTCAGGACCTCGCCCGTGAAGCCAAGAGGAGACAAAGAT	rs17374222	Rheumatoid_arthritis	Autoimmune_disease	N
chr15	70006872	70006873	TCAGACCTGGTGACCTCAGTGGAAGACAAGCATCGAAAACC	TCAGACCTGGTGACCTCAGTAGAAGACAAGCATCGAAAACC	rs4776472	Atrial_fibrillation	Cardiovascular	Y
chr15	70018989	70018990	TGGTCAAGGGACATCCGGGTAAGCTCGCCCCCAAGGTGCAC	TGGTCAAGGGACATCCGGGTGAGCTCGCCCCCAAGGTGCAC	rs7176508	Chronic_lymphocytic_leukemia	Cancer	Y
chr15	70480613	70480614	CTGACATCACTGAACATAGACGCCTACCACAGCAGCAGCTG	CTGACATCACTGAACATAGAAGCCTACCACAGCAGCAGCTG	rs6494849	Bipolar_disorder	Neurological_behavioral	N
chr15	71109146	71109147	CGGCAGTCATTTGATGTGCACGTGGAAGTTTTTGGTTATAT	CGGCAGTCATTTGATGTGCATGTGGAAGTTTTTGGTTATAT	rs1549318	Proinsulin_levels	Serum_metabolites	N
chr15	71645119	71645120	TTGCTTTTATGAGCCCTGATGAAAGAAAAATGAATTCCAGC	TTGCTTTTATGAGCCCTGATAAAAGAAAAATGAATTCCAGC	rs12899618	FEV1/FVC	Kidney_lung_liver	Y
chr15	73978336	73978337	CACTTAGGGTAACTGTTGACCGTGGAAATTTACATACGTCA	CACTTAGGGTAACTGTTGACTGTGGAAATTTACATACGTCA	rs8038465	Gamma_glutamyl_transferase	Serum_metabolites	Y
chr15	74012436	74012437	GCTTTTGTAATTGCATTGAAATCCATGTGCTTGCTGACAGT	GCTTTTGTAATTGCATTGAAGTCCATGTGCTTGCTGACAGT	rs1038094	Bipolar_disorder	Neurological_behavioral	Y
chr15	74229064	74229065	GTGTGGACGAGCAATGGGAAGGCAGCCACAGGGCTCTCAGC	GTGTGGACGAGCAATGGGAAAGCAGCCACAGGGCTCTCAGC	rs893817	Aortic_root_size	Cardiovascular	Y
chr15	75019448	75019449	TGCCAGGAGCTGTTCGGAGGCGCTGGCGATTGACAGAGAAG	TGCCAGGAGCTGTTCGGAGGTGCTGGCGATTGACAGAGAAG	rs2470893	Caffeine_intake	Drug_metabolism	Y
chr15	75019448	75019449	TGCCAGGAGCTGTTCGGAGGCGCTGGCGATTGACAGAGAAG	TGCCAGGAGCTGTTCGGAGGTGCTGGCGATTGACAGAGAAG	rs2470893	coffee_consumption	Drug_metabolism	Y
chr15	75027879	75027880	CTGTTTCCAAGTTAGTAATGCCTCTTTACATATAAACACTG	CTGTTTCCAAGTTAGTAATGTCTCTTTACATATAAACACTG	rs2472297	coffee_consumption	Drug_metabolism	Y
chr15	75033399	75033400	AGCTGAGGAGTTCAAGCTTTATTCTGAATGCCTGAAGAAAT	AGCTGAGGAGTTCAAGCTTTGTTCTGAATGCCTGAAGAAAT	rs2472299	Coronary_heart_disease	Cardiovascular	N
chr15	75044237	75044238	ATAGCCAGGAGAAGCCTTGAGACCCAGGTTGTTTGTTCAGT	ATAGCCAGGAGAAGCCTTGAAACCCAGGTTGTTTGTTCAGT	rs2472304	Caffeine_intake	Drug_metabolism	Y
chr15	75077366	75077367	CTGAGCTCATTATAGGGAAACCATGAATGTACTCATTTTCT	CTGAGCTCATTATAGGGAAAACATGAATGTACTCATTTTCT	rs1378942	Blood_pressure	Cardiovascular	Y
chr15	75077366	75077367	CTGAGCTCATTATAGGGAAACCATGAATGTACTCATTTTCT	CTGAGCTCATTATAGGGAAAACATGAATGTACTCATTTTCT	rs1378942	Diastolic_blood_pressure	Cardiovascular	Y
chr15	75077366	75077367	CTGAGCTCATTATAGGGAAACCATGAATGTACTCATTTTCT	CTGAGCTCATTATAGGGAAAACATGAATGTACTCATTTTCT	rs1378942	Systolic_blood_pressure	Cardiovascular	Y
chr15	75125644	75125645	AGATGGTTGCCTGTCCCACCACCTTTCACCCTCAGGGGCTC	AGATGGTTGCCTGTCCCACCCCCTTTCACCCTCAGGGGCTC	rs6495122	Caffeine_intake	Drug_metabolism	Y
chr15	75125644	75125645	AGATGGTTGCCTGTCCCACCACCTTTCACCCTCAGGGGCTC	AGATGGTTGCCTGTCCCACCCCCTTTCACCCTCAGGGGCTC	rs6495122	coffee_consumption	Drug_metabolism	Y
chr15	75125644	75125645	AGATGGTTGCCTGTCCCACCACCTTTCACCCTCAGGGGCTC	AGATGGTTGCCTGTCCCACCCCCTTTCACCCTCAGGGGCTC	rs6495122	Diastolic_blood_pressure	Cardiovascular	Y
chr15	75382541	75382542	CCTGCCCTTTTGTAAGACACGAATCCCATCCATGAGGACAG	CCTGCCCTTTTGTAAGACACTAATCCCATCCATGAGGACAG	rs12148488	Caffeine_intake	Drug_metabolism	Y
chr15	75718668	75718669	GAGGAAGAGTGACACCTAAGGAATCACCATTTCCTACTTCA	GAGGAAGAGTGACACCTAAGTAATCACCATTTCCTACTTCA	rs8028182	Sudden_cardiac_arrest	Cardiovascular	Y
chr15	75755466	75755467	AAATGTTGGTGACATCCAAACGTATCTCCTCTCTTGCCTTC	AAATGTTGGTGACATCCAAATGTATCTCCTCTCTTGCCTTC	rs4886707	Height	Quantitative_traits	Y
chr15	76158982	76158983	CTCTTACTTACATCTCTTCTGTTTTCTCCCCCATCTCCTTT	CTCTTACTTACATCTCTTCTATTTTCTCCCCCATCTCCTTT	rs1394125	Chronic_kidney_disease	Kidney_lung_liver	N
chr15	77747189	77747190	AGCTGAAATGATAGGAGATGATGGTAAGAGATTTTTGGGTA	AGCTGAAATGATAGGAGATGGTGGTAAGAGATTTTTGGGTA	rs7178572	Type_2_diabetes	Diabetes	Y
chr15	77777631	77777632	CAGGCTAGCACAATACCTAACTCATGTTTCCCAGTACACCT	CAGGCTAGCACAATACCTAATTCATGTTTCCCAGTACACCT	rs7119	Type_2_diabetes	Diabetes	Y
chr15	77963886	77963887	GGGGCAGAGTGAAGCTAGGCAGGGAGGAAGCCCCTTTGGGA	GGGGCAGAGTGAAGCTAGGCGGGGAGGAAGCCCCTTTGGGA	rs9652490	Essential_tremor	Aging	Y
chr15	78530939	78530940	TTCTTTTTTGCATCATTCTAGAAATATCTTGGATATATACA	TTCTTTTTTGCATCATTCTAAAAATATCTTGGATATATACA	rs1533665	Novelty_seeking	Neurological_behavioral	Y
chr15	78783276	78783277	GCGGGGTGGGGAGGCGGGGGGTACCTTCTGTACTTGTCTTT	GCGGGGTGGGGAGGCGGGGGATACCTTCTGTACTTGTCTTT	rs11858836	COPD	Kidney_lung_liver	Y
chr15	78806022	78806023	TGTGGTATAAGTTTTCTGTTTAGAAAGGCCCTGACAGATAG	TGTGGTATAAGTTTTCTGTTCAGAAAGGCCCTGACAGATAG	rs8034191	COPD	Kidney_lung_liver	N
chr15	78806022	78806023	TGTGGTATAAGTTTTCTGTTTAGAAAGGCCCTGACAGATAG	TGTGGTATAAGTTTTCTGTTCAGAAAGGCCCTGACAGATAG	rs8034191	Lung_cancer	Cancer	N
chr15	78827630	78827631	TTTTTCTTTTCTTTTCTTTTCTTTTTTTTTTTTTTTGGTGG	TTTTTCTTTTCTTTTCTTTTTTTTTTTTTTTTTTTTGGTGG	rs28675338	COPD	Kidney_lung_liver	N
chr15	78851614	78851615	GGAACTGGAAATTACCAAACGATTTCCAATTTTAAGAGATT	GGAACTGGAAATTACCAAACAATTTCCAATTTTAAGAGATT	rs2036527	FEV1/FVC	Kidney_lung_liver	Y
chr15	78898722	78898723	AGTAACTGAATTAACACACACGCAGATAACAGCAACTACAA	AGTAACTGAATTAACACACATGCAGATAACAGCAACTACAA	rs12914385	FEV1/FVC	Kidney_lung_liver	N
chr15	78908031	78908032	TAATACATATTAACTTTAGAAAAGACAGTGAGGAACAAAGA	TAATACATATTAACTTTAGAGAAGACAGTGAGGAACAAAGA	rs8042374	Lung_cancer	Cancer	N
chr15	78926017	78926018	TGCCAAGTGGCATTTGGGTCTTTATGTCATTTTCCTCACAT	TGCCAAGTGGCATTTGGGTCCTTATGTCATTTTCCTCACAT	rs950776	Sudden_cardiac_arrest	Cardiovascular	N
chr15	79080233	79080234	AAGCTCTCCCGCTCCTTTACCGCTACAGGCCTTTCTCAGGC	AAGCTCTCCCGCTCCTTTACTGCTACAGGCCTTTCTCAGGC	rs1994016	Coronary_heart_disease	Cardiovascular	Y
chr15	79111092	79111093	TGGAAAGGTTAAGTAACTTGCCCAACGTCCCACATTTGGAA	TGGAAAGGTTAAGTAACTTGTCCAACGTCCCACATTTGGAA	rs4380028	Coronary_heart_disease	Cardiovascular	Y
chr15	79224682	79224683	CATCAGGATGGGGTGTCCTCCGCAGGGGGTCGCCTGTGGCT	CATCAGGATGGGGTGTCCTCTGCAGGGGGTCGCCTGTGGCT	rs2289700	Bipolar_disorder	Neurological_behavioral	Y
chr15	79235445	79235446	ATTGACTACCAGTTTGCCTCTGGAGAGATTATTCTGGGGCC	ATTGACTACCAGTTTGCCTCCGGAGAGATTATTCTGGGGCC	rs3825932	Type_1_diabetes	Diabetes	Y
chr15	79274045	79274046	CGTACCATTCAGTTCCATGCCTTATCAACAAGTAGAAAAAG	CGTACCATTCAGTTCCATGCTTTATCAACAAGTAGAAAAAG	rs3743200	RR_interval	Cardiovascular	Y
chr15	79451868	79451869	TTGATCTCCTGCCTCCTGCCATGTGAAGAGGCGTCAAGAAG	TTGATCTCCTGCCTCCTGCCGTGTGAAGAGGCGTCAAGAAG	rs939658	Refractive_error	Miscellaneous	N
chr15	80432221	80432222	ATTCAGGAAAGGAGACTTCGATAATTAGAGCTAGAAGAATT	ATTCAGGAAAGGAGACTTCGGTAATTAGAGCTAGAAGAATT	rs11634397	Type_2_diabetes	Diabetes	Y
chr15	80694921	80694922	TTATGGGCTATTTATGGGCCACCAGAGATTGAACTGCCTGT	TTATGGGCTATTTATGGGCCTCCAGAGATTGAACTGCCTGT	rs2278702	Bipolar_disorder	Neurological_behavioral	Y
chr15	81533694	81533695	GACTTGAAAGTTTGATACTGCATTAAATTTGTAGATAAATT	GACTTGAAAGTTTGATACTGTATTAAATTTGTAGATAAATT	rs7172689	ADHD-Inattentive_symptoms	Neurological_behavioral	N
chr15	82352199	82352200	TTAACTGCACCATGTTCAATCAAGTCAGCCTGAAAGCTAAA	TTAACTGCACCATGTTCAATAAAGTCAGCCTGAAAGCTAAA	rs12324805	BMI	Quantitative_traits	Y
chr15	83254707	83254708	ACTAGCTAGGCAACCAGGATATAAGTGAAGAAAAAAAAAAA	ACTAGCTAGGCAACCAGGATGTAAGTGAAGAAAAAAAAAAA	rs783540	Chronic_lymphocytic_leukemia	Cancer	N
chr15	83726178	83726179	TAAAACACAAAGCATTTTGAATAACGCCTGACAAAAAAAAT	TAAAACACAAAGCATTTTGAGTAACGCCTGACAAAAAAAAT	rs1568657	Kawasaki_disease	Autoimmune_disease	Y
chr15	84286491	84286492	AATCCCCACAAAGAAACTGTAAGCTCCCAGAGAGAAGGAGG	AATCCCCACAAAGAAACTGTGAGCTCCCAGAGAGAAGGAGG	rs2562784	Height	Quantitative_traits	N
chr15	84315883	84315884	GCGGTGTACAGGGAATGACACGCAAGGCGGCACCAGAGAAA	GCGGTGTACAGGGAATGACATGCAAGGCGGCACCAGAGAAA	rs2554380	Height	Quantitative_traits	N
chr15	84522754	84522755	GACCCTTGTTAATTTACAGACATCACAACACTTACTTCTAA	GACCCTTGTTAATTTACAGATATCACAACACTTACTTCTAA	rs1383484	Height	Quantitative_traits	N
chr15	84568157	84568158	TATGTTAACTTTGACAGCATTTTCAACTGTATCATGTGATC	TATGTTAACTTTGACAGCATATTCAACTGTATCATGTGATC	rs10906982	Height	Quantitative_traits	Y
chr15	84573040	84573041	CATCTAGTGTGAAGTTTATATTTTCCTGCCACCACTTCTGA	CATCTAGTGTGAAGTTTATAGTTTCCTGCCACCACTTCTGA	rs7183263	Height	Quantitative_traits	Y
chr15	85430968	85430969	TTGGGCGCTCCCTGATTTGTCTTTCAGCTGGAAGGTCTGGG	TTGGGCGCTCCCTGATTTGTTTTTCAGCTGGAAGGTCTGGG	rs3743162	Amyotrophic_lateral_sclerosis-age_of_onset	Aging	Y
chr15	85825566	85825567	GGGATGTTTACAACTTTGCTCCCTGTTTCCTCTTTTATCCT	GGGATGTTTACAACTTTGCTACCTGTTTCCTCTTTTATCCT	rs6496932	Central_corneal_thickness	Quantitative_traits	Y
chr15	86369429	86369430	TTAGTTCCTTAAATCCTTCCGACAAGCTATCATTTGACTTT	TTAGTTCCTTAAATCCTTCCAACAAGCTATCATTTGACTTT	rs7176093	Aging_traits-biologic_age	Aging	Y
chr15	86984239	86984240	GCAAGGGTCAGGACAGATGGAGTAAAGACCTAACATTTAGA	GCAAGGGTCAGGACAGATGGGGTAAAGACCTAACATTTAGA	rs16977195	Schizophrenia	Neurological_behavioral	N
chr15	87053845	87053846	TTTCTTAATGTTAATGATTTGGAACATTACATGATATTTTT	TTTCTTAATGTTAATGATTTTGAACATTACATGATATTTTT	rs2011905	Cytomegalovirus_antibody_response	Viral_disease	N
chr15	87436744	87436745	AAGCAGAACTAATTAAGATCGTCATATCTCAATAAATATGC	AAGCAGAACTAATTAAGATCATCATATCTCAATAAATATGC	rs17647114	Response_to_antidepressants-bupropion	Drug_metabolism	Y
chr15	87695510	87695511	TACCCTAAGCTTCACAGGAGGCACTGCACAGAAAGAGAAAG	TACCCTAAGCTTCACAGGAGACACTGCACAGAAAGAGAAAG	rs11636768	Migrane	Neurological_behavioral	Y
chr15	89359688	89359689	GCAGGTTGAGTAGAAAGTGTTTGAATGCCATTGTATGATCT	GCAGGTTGAGTAGAAAGTGTATGAATGCCATTGTATGATCT	rs8041863	Height	Quantitative_traits	N
chr15	89398104	89398105	ATCCTTCCTACTTGGCCTCCCACTGGCGCAGCAACAGAGGA	ATCCTTCCTACTTGGCCTCCTACTGGCGCAGCAACAGAGGA	rs2351491	Height	Quantitative_traits	N
chr15	89617080	89617081	ACCTGGAGGGCTTATTAAACCGCATTGCTGGCCCCACCCCA	ACCTGGAGGGCTTATTAAACTGCATTGCTGGCCCCACCCCA	rs420017	Height	Quantitative_traits	N
chr15	89902031	89902032	TTGGACAGCGCGCAGAGCCAAGCTTATGGGGCGGAAGAGCT	TTGGACAGCGCGCAGAGCCACGCTTATGGGGCGGAAGAGCT	rs4932217	Height	Quantitative_traits	Y
chr15	90374256	90374257	GGGGCTCAGCGTTTGGGGAACCGGAGTGGGAGTCTTTTGCT	GGGGCTCAGCGTTTGGGGAAACGGAGTGGGAGTCTTTTGCT	rs2028299	Type_2_diabetes	Diabetes	Y
chr15	90447945	90447946	AGGCCACACCCCAGCACAGCAACCCCGGAGCTTGTCCCACA	AGGCCACACCCCAGCACAGCGACCCCGGAGCTTGTCCCACA	rs7178909	Common_traits_optimism	Neurological_behavioral	Y
chr15	91114375	91114376	TGCTTGATGCTGGAGATACAATGACCCAGACAGGCACAGTC	TGCTTGATGCTGGAGATACAGTGACCCAGACAGGCACAGTC	rs12915189	Information_processing_speed_inspection_time	Neurological_behavioral	Y
chr15	91437387	91437388	TGCCAACCTTCCCACCAGGCAGAATAAGAATAACCTGGCCA	TGCCAACCTTCCCACCAGGCTGAATAAGAATAACCTGGCCA	rs2521501	Blood_pressure	Cardiovascular	Y
chr15	91437387	91437388	TGCCAACCTTCCCACCAGGCAGAATAAGAATAACCTGGCCA	TGCCAACCTTCCCACCAGGCTGAATAAGAATAACCTGGCCA	rs2521501	Diastolic_blood_pressure	Cardiovascular	Y
chr15	91437387	91437388	TGCCAACCTTCCCACCAGGCAGAATAAGAATAACCTGGCCA	TGCCAACCTTCCCACCAGGCTGAATAAGAATAACCTGGCCA	rs2521501	Systolic_blood_pressure	Cardiovascular	Y
chr15	91450440	91450441	CTAGGTCCAGTTACAGCCTCGCGGTCTATCAGGGCTGCCTT	CTAGGTCCAGTTACAGCCTCACGGTCTATCAGGGCTGCCTT	rs2677744	ADHD	Neurological_behavioral	Y
chr15	91521336	91521337	CCGAGAACAAGGTCTCCTTCCATCTGTGCCCTACACACCTC	CCGAGAACAAGGTCTCCTTCAATCTGTGCCCTACACACCTC	rs8042680	Type_2_diabetes	Diabetes	N
chr15	91717351	91717352	ACAGGTTTCTGAAGAGCCAGCGGAACATTGCAGAGATACAG	ACAGGTTTCTGAAGAGCCAGTGGAACATTGCAGAGATACAG	rs886144	Sphingomyelin	Serum_metabolites	N
chr15	92445872	92445873	ATTAGTGCTCCTCAGTTTGTTGTATGTTTTGTCCAGAGTCT	ATTAGTGCTCCTCAGTTTGTCGTATGTTTTGTCCAGAGTCT	rs3924426	Response_to_iloperidone_treatment_QT_prolongation	Drug_metabolism	N
chr15	92552028	92552029	AATCGTTTATATGATATATGTGAATGTAAAACTGAAACTAA	AATCGTTTATATGATATATGCGAATGTAAAACTGAAACTAA	rs7495052	ADHD-Inattentive_symptoms	Neurological_behavioral	Y
chr15	93044338	93044339	ATAAGAAATGAATAAATGCATATTAAAGCAATAATAGTTTT	ATAAGAAATGAATAAATGCACATTAAAGCAATAATAGTTTT	rs8040009	Alcohol_consumption	Neurological_behavioral	N
chr15	93044338	93044339	ATAAGAAATGAATAAATGCATATTAAAGCAATAATAGTTTT	ATAAGAAATGAATAAATGCACATTAAAGCAATAATAGTTTT	rs8040009	Bipolar_disorder	Neurological_behavioral	N
chr15	93050965	93050966	TTAAAAGAAATAAAACACATATCAACATAAAAACCTTTAAA	TTAAAAGAAATAAAACACATGTCAACATAAAAACCTTTAAA	rs1455782	FVC	Kidney_lung_liver	N
chr15	93179174	93179175	ACCAGTCAGAAGCCGGGAAATTTAGGAACAGAGCCAATCAG	ACCAGTCAGAAGCCGGGAAACTTAGGAACAGAGCCAATCAG	rs285757	HIV_progression	Viral_disease	Y
chr15	94036687	94036688	TCTTTTAGAAAGAGGAGTCCATTTGATTTTCCTGTTTGGTG	TCTTTTAGAAAGAGGAGTCCGTTTGATTTTCCTGTTTGGTG	rs7175404	ADHD	Neurological_behavioral	Y
chr15	94689652	94689653	GCAAAAATGGGGCAAAAAAAGAGATTTATTTCAAGAAATTA	GCAAAAATGGGGCAAAAAAAAAGATTTATTTCAAGAAATTA	rs2388436	Hoarding	Neurological_behavioral	Y
chr15	94939507	94939508	TCCTTTTTGCCTTTGCTGACGGAGATCTCAAAATTAATGAA	TCCTTTTTGCCTTTGCTGACAGAGATCTCAAAATTAATGAA	rs4984390	Flucloxacillin-induced_liver_injury	Drug_metabolism	Y
chr15	95165579	95165580	AAGTTGCCAGCAACTGGAGATGATTCTAGAAATAATAGAAG	AAGTTGCCAGCAACTGGAGAGGATTCTAGAAATAATAGAAG	rs1014922	Sudden_cardiac_arrest	Cardiovascular	Y
chr15	95270466	95270467	ACAAAACTCCAAGTCTTCTCCTTCTACTAAGTCTTTTAAAT	ACAAAACTCCAAGTCTTCTCTTTCTACTAAGTCTTTTAAAT	rs7173947	Alkaline_phosphatase	Serum_metabolites	Y
chr15	95511836	95511837	AGCAAATATAGGTTGGCATGATATTTCTACGTATAGTATTG	AGCAAATATAGGTTGGCATGGTATTTCTACGTATAGTATTG	rs6496074	Trails_B	Neurological_behavioral	Y
chr15	96052741	96052742	TTACCAAATGAACCTCTATGCTGCCCCAAGCCTTAACTTGG	TTACCAAATGAACCTCTATGTTGCCCCAAGCCTTAACTTGG	rs933769	Alcohol_dependence	Neurological_behavioral	N
chr15	96156367	96156368	GTCCTAACTACAGCCAGGGAATTGTCACATAAAGCATACCA	GTCCTAACTACAGCCAGGGAGTTGTCACATAAAGCATACCA	rs4321143	Conduct_disorder_interaction	Neurological_behavioral	Y
chr15	96332860	96332861	TTCCACTTGCGTTTGTTGGCATGTGTTATATTGGTTTTTGT	TTCCACTTGCGTTTGTTGGCGTGTGTTATATTGGTTTTTGT	rs2567426	Information_processing_speed_digit_symbol	Neurological_behavioral	N
chr15	96830549	96830550	AGCCTCAACAACTACTGGGCATTGTTTCGGAGCTGGAGTTC	AGCCTCAACAACTACTGGGCGTTGTTTCGGAGCTGGAGTTC	rs2398162	Hypertension	Cardiovascular	N
chr15	97262426	97262427	CTGTTATTCACCTTTCGGGATCAGCTATGGGAGATAGAGAC	CTGTTATTCACCTTTCGGGAGCAGCTATGGGAGATAGAGAC	rs4533251	ADHD	Neurological_behavioral	N
chr15	98518791	98518792	GTTTGAGAACTTTTTATGTACAAAATATGTAAATGCAGATT	GTTTGAGAACTTTTTATGTAGAAAATATGTAAATGCAGATT	rs4965121	Neuroticism	Neurological_behavioral	N
chr15	98876028	98876029	AATAGAAGCATTTCGTCACTGATTCATGCTCAAGTTCCTCA	AATAGAAGCATTTCGTCACTCATTCATGCTCAAGTTCCTCA	rs970843	Obesity_extreme	Quantitative_traits	Y
chr15	99194895	99194896	CGTTCTTCTTGAAGGATATTCTTTGTGCAAGACGGCGATTT	CGTTCTTCTTGAAGGATATTGTTTGTGCAAGACGGCGATTT	rs2871865	Height	Quantitative_traits	Y
chr15	100786270	100786271	CCTCTTCTGTTCTCTTAGGCATAACAGCTCCTACACACAGT	CCTCTTCTGTTCTCTTAGGCGTAACAGCTCCTACACACAGT	rs4533267	Height	Quantitative_traits	Y
chr15	101875122	101875123	AATGGAAGAGAGACTTCATTATTATTACACTCTCTGTTTGA	AATGGAAGAGAGACTTCATTTTTATTACACTCTCTGTTTGA	rs11855415	Handedness_in_dyslexia	Neurological_behavioral	Y
chr16	304802	304803	AACAGTGAATCAATCCCAAGAGGCTGCCAGTTCTATGTCCA	AACAGTGAATCAATCCCAAGTGGCTGCCAGTTCTATGTCCA	rs7189020	Mean_corpuscular_volume	Hematological_parameters	N
chr16	309154	309155	TGAATGAAAGGAAGTGTAAACCCTGACGAGTATGGAGTGTG	TGAATGAAAGGAAGTGTAAAACCTGACGAGTATGGAGTGTG	rs1122794	Mean_corpuscular_hemoglobin	Hematological_parameters	N
chr16	675679	675680	GGTCACTGTGCACACGACAGTCGGGCGTGGAGCCCAGCAAG	GGTCACTGTGCACACGACAGCCGGGCGTGGAGCCCAGCAAG	rs763014	Height	Quantitative_traits	N
chr16	1073551	1073552	CGCTGCCAGGCACGTTCTCCACCCACGTCTATCTCCAGAGC	CGCTGCCAGGCACGTTCTCCGCCCACGTCTATCTCCAGAGC	rs2744148	Multiple_sclerosis	Autoimmune_disease	Y
chr16	1838835	1838836	CAGGCCCAGGCAGCGTCAGCCGGAGAGCTTCTCCCCGACCA	CAGGCCCAGGCAGCGTCAGCGGGAGAGCTTCTCCCCGACCA	rs1065656	IGFBP3	Serum_metabolites	Y
chr16	2249375	2249376	AGATGTGTGTCTGCCTGGGGTCCCTGCAGCCTGGGGATGGG	AGATGTGTGTCTGCCTGGGGACCCTGCAGCCTGGGGATGGG	rs26868	Height	Quantitative_traits	Y
chr16	3023604	3023605	CCCTGAGCGTGTGGTTTCCTAATTACAGCCTCTCACTCAAG	CCCTGAGCGTGTGGTTTCCTGATTACAGCCTCTCACTCAAG	rs886427	Waist-hip_ratio	Quantitative_traits	Y
chr16	4038386	4038387	GAGTCTCACCCAAGACTCCAGGACAGGTGGGACGGGGGCTC	GAGTCTCACCCAAGACTCCAAGACAGGTGGGACGGGGGCTC	rs2444217	BMI	Quantitative_traits	N
chr16	4103870	4103871	AGAAATTTGCAAGGGTCTTCTGGATAGGGCATTACCCAGAG	AGAAATTTGCAAGGGTCTTCCGGATAGGGCATTACCCAGAG	rs2601828	Partial_epilepsies	Neurological_behavioral	Y
chr16	6113660	6113661	CCATTTATTTTATTTTCAGGCGGTTGTATTCATTATAATGC	CCATTTATTTTATTTTCAGGTGGTTGTATTCATTATAATGC	rs6500744	Conduct_disorder_interaction	Neurological_behavioral	Y
chr16	6817374	6817375	CCCCTGAGAATGTGGCCAACCTCCTAGAAAGACCACAGGGC	CCCCTGAGAATGTGGCCAACTTCCTAGAAAGACCACAGGGC	rs6500818	Dengue_shock_syndrome	Parasitic_bacterial_disease	N
chr16	6910384	6910385	GGAAAGCATTTGTTATTTCAAACTCTTCAAATCTGCAAGTC	GGAAAGCATTTGTTATTTCATACTCTTCAAATCTGCAAGTC	rs12921846	ADHD	Neurological_behavioral	Y
chr16	7227121	7227122	TCCATTTAGTATTGTAGAACTGTGCAAAGAACACGACACTT	TCCATTTAGTATTGTAGAACAGTGCAAAGAACACGACACTT	rs9302841	Response_to_antipsychotic_therapy_extrapyramidal_side_effects	Drug_metabolism	N
chr16	7415551	7415552	TGGTTGTCTCAATTGTGTAGAGTGATGCTGCTGACATCTAC	TGGTTGTCTCAATTGTGTAGGGTGATGCTGCTGACATCTAC	rs4787008	Diabetic_retinopathy	Diabetes	Y
chr16	7504853	7504854	GGACAAGGATGGACCTAGGCGAGTTACATCAGGTACCACAG	GGACAAGGATGGACCTAGGCAAGTTACATCAGGTACCACAG	rs9924951	Phosphatidyl_choline	Serum_metabolites	N
chr16	7836296	7836297	TTGTCTCCCTGTCTGCCCCCCCATTTTTCCAACACTATAAA	TTGTCTCCCTGTCTGCCCCCACATTTTTCCAACACTATAAA	rs3112740	Smoking_behavior	Neurological_behavioral	N
chr16	8329326	8329327	AAGAGCTTTATCTTTGGACTTTCTGTTTAGCCAATTTTTTT	AAGAGCTTTATCTTTGGACTCTCTGTTTAGCCAATTTTTTT	rs2034588	Response_to_antidepressants-bupropion	Drug_metabolism	Y
chr16	9399723	9399724	CGCAGCCCGAGACTAGATTAAATGTTCTCAACCTAAGGTGA	CGCAGCCCGAGACTAGATTAGATGTTCTCAACCTAAGGTGA	rs631208	IgE_grass_sensitization	Autoimmune_disease	N
chr16	9744094	9744095	AATGATAATTCTATGTTCCAAATATGTGCAAGGAGATATGA	AATGATAATTCTATGTTCCAGATATGTGCAAGGAGATATGA	rs17550532	Sudden_cardiac_arrest	Cardiovascular	Y
chr16	9862555	9862556	ATCTAAGTTTGCAACACCTGGCTTATGAATGCACAAAATCT	ATCTAAGTTTGCAACACCTGTCTTATGAATGCACAAAATCT	rs11866328	Hepatitis_B	Viral_disease	N
chr16	10183086	10183087	AGTTCCTGCCCCTACGAAGCTGATGATCCCCGAGGAGAAAT	AGTTCCTGCCCCTACGAAGCCGATGATCCCCGAGGAGAAAT	rs1463132	HIV_progression	Viral_disease	N
chr16	10559262	10559263	TTAGTCACACTCAGGCTTCCATAAAAATTATCAGTTTCCTC	TTAGTCACACTCAGGCTTCCGTAAAAATTATCAGTTTCCTC	rs13335336	Response_to_antipsychotic_therapy-count	Drug_metabolism	N
chr16	10633164	10633165	GAAAACTCACTGGAGTGAACATAATTGGTAAGTACTTAATG	GAAAACTCACTGGAGTGAACGTAATTGGTAAGTACTTAATG	rs11074889	ADHD	Neurological_behavioral	Y
chr16	10975310	10975311	TAGATAGTTTTCAGATTCCTTCAATCCTTCTGACATCAAGG	TAGATAGTTTTCAGATTCCTGCAATCCTTCTGACATCAAGG	rs4781011	Ulcerative_colitis	Autoimmune_disease	Y
[truncated: 3,593 more rows]

## Sheet: Error e for each NR sample
NR	error_e
MR	17.685
MR+1	10
PGR	10.4303
PGR+2	20.6929
GR	204.98
GR+3	10
ESRRG	10.5766
ESRRG:RXRA	29.3633
ESRRG+4	10
ESRRB	94.861
ESRRB:RXRA	10
ESRRB+4	10
ESRRA	10
ESRRA:RXRA	74.9941
ESRRA+4	10
ESR1+5	97.7838
ESR1+6	10
THRB	30.9724
THRB:RXRA	55.3599
THRB:RXRA+7	10
THRB+7	10
THRA	12.6509
THRA:RXRA	12.9181
THRA:RXRA+7	81.1731
THRA+7	10
RARG	77.674
RARB	10
RARA	56.2035
RARG+8	10
RARB+8	10
RARA+8	10
RARG:RXRA	10
RARB:RXRA	219.904
RARA:RXRA	10
PXR	25.8079
PXR+9	10
VDR	10
VDR:RXRA	14.2502
VDR+10	10
FXR	10
FXR+11	10
LXRA	10
LXRA+12	10
LXRB:RXRA	27.358
PPARD	10
PPARD+13	10
PPARD+14	10
PPARG	17.5936
PPARG+14	10
PPARG+15	18.4148
Rev-ErbA-Alpha	10
RORC	16.6966
RORC:RXRA	92.8323
RORC+16	10
TR4	10
TR2	10
LRH1	20.4859
LRH1:RXRA	28.4844
SF1	16.4019
SF1:RXRA	253.324
TLX	10
TLX:RXRA	10
PNR	28.0573
COUP-TF2	10
COUP-TF1	10
EAR2	10
COUP-TF2+17	59.3549
COUP-TF1+17	51.0124
COUP-TF2:RXRA	10
COUP-TF1:RXRA	10
EAR2:RXRA	11.8423
HNF4G	38.7144
HNF4A	10
HNF4A+18	20.3898
RXRB	10
RXRB+17	10
RXRG	29.5383
RXRG:RXRA	105.316
RXRG+17	81.6127
RXRA	142.44
RXRA+17	124.993
NOR1	12.5166
NURR1	189.178

## Sheet: All SNPs scored by ref. allele
NR	rs3934834	rs3753242	rs734999	rs3890745	rs2651899	rs6658356	rs966321	rs7513590	rs11587438	rs2797685	rs35675666	rs12727642	rs2252865	rs4908760	rs12025126	rs17396340	rs10492972	rs17401966	rs12741973	rs880315	rs880315	rs12046278	rs17036350	rs4846033	rs17375901	rs17367504	rs17367504	rs1023252	rs2336384	rs2901964	rs10927875	rs9442235	rs1497406	rs6586513	rs2284746	rs2284746	rs3738814	rs7538876	rs2254135	rs16861326	rs3007729	rs12063142	rs710865	rs12045440	rs12045440	rs12138950	rs10917468	rs1317209	rs3806308
MR	1.73017	1.2501	1.39379	2.75661	0.862114	2.10429	1.64064	1.2968	1.49637	0	1.88596	1.48863	0.830074	2.64788	0	1.17578	0.949571	0	0	1.62415	1.62415	1.83698	1.29342	1.32068	1.56451	0.801169	0.801169	0	0	1.05153	0	4.37464	2.63237	1.21894	2.32213	2.32213	1.28436	2.49746	1.74066	0	1.58044	0.589284	2.77742	0.456067	0.456067	1.51643	0	0	1.87319
MR+1	2.15533	1.70527	0.654839	2.31401	1.52106	2.5152	1.2968	1.63134	1.19556	1.54972	2.45469	1.51104	1.57668	0	0	1.23009	0.808154	0	0	2.05521	2.05521	1.77842	1.41222	0.903188	1.58006	0.646135	0.646135	1.21718	0	1.18921	0	0	1.21776	1.51928	0	0	1.5876	1.16708	2.48785	0	2.05524	0.588509	0	2.17432	2.17432	1.99884	0.824754	0	2.13519
PGR	1.95967	1.53014	1.82337	2.27495	1.17624	1.72317	3.76061	1.04015	2.05661	0	2.16416	1.65626	0	2.29415	0	1.13168	0	0	0	8.65051	8.65051	1.70955	1.6943	1.93616	1.55232	0	0	0	0	1.39978	0	13.4887	9.28857	2.25624	0	0	1.36315	3.08854	1.89834	0	2.36364	0.685789	2.26045	0.189077	0.189077	0.552798	0	0	1.95527
PGR+2	1.18827	1.51988	2.27938	2.86412	0	1.11607	4.03316	0	1.7257	0	0.982704	0	0	2.7627	0	1.23407	0.99329	3.54148	0	9.63849	9.63849	2.24723	0.664655	1.4759	1.32348	0	0	0	0	1.89512	0	21.1597	7.17669	2.69837	2.09643	2.09643	0	3.97563	1.44039	0	2.75942	0	4.02481	0.0243646	0.0243646	2.54454	0	0	1.00059
GR	0	0	0	0	0	0	0	0	0	0	0	0	0	0	0	0	0	0	0	38.7019	38.7019	0	0	0	0	0	0	0	0	0	0	373.853	156.406	0	0	0	0	0	0	0	0	0	0	0	0	0	0	0	0
GR+3	2.016	1.37468	1.60057	2.67032	1.26812	1.7186	3.13657	1.66466	1.67971	0	1.84889	1.3798	0.917182	2.83572	0	1.27266	0	0	0	6.26902	6.26902	1.93166	1.61915	1.71137	1.42313	0	0	0	0	1.19164	0	5.17763	5.33076	2.37053	0.880052	0.880052	1.30635	3.17308	1.86382	0	3.22456	1.10023	2.98306	3.02906	3.02906	1.96378	0	0	1.78177
ESRRG	2.9888	1.52679	0	2.82545	1.92672	1.94245	0	4.2351	2.94541	0	2.06822	1.4459	0	0	0	1.95592	0.99599	0	0	2.64235	2.64235	15.4067	1.57468	2.06421	1.42766	0	0	1.55228	1.92472	2.39334	1.21232	4.27111	8.20527	1.51357	0	0	2.91347	2.07039	2.36947	0	1.79502	2.03413	1.32298	0	0	0	2.42342	0	20.8079
ESRRG:RXRA	4.03143	0	0	0	0	1.25232	0	0	0	0	0	0	0	0	0	0	0	0	0	0	0	2.18905	0	0	0.817719	0	0	0	0	0	0	0	0	0.949595	0	0	0	0	2.64936	0	0	0	0	0	0	0	0	0	7.23318
ESRRG+4	2.42586	1.64594	0	1.45031	0	1.62512	0	2.36555	3.06907	0	3.33855	1.31426	0	0	0	3.72838	0	0	0	4.31785	4.31785	11.8096	1.11321	1.74514	0.447323	0	0	1.3819	2.03745	0.760097	0	0	11.2767	1.10339	0	0	2.68997	1.63132	1.75141	0	1.75474	2.23962	1.57998	0	0	0.538032	0	0	13.4239
ESRRB	0	0	0	0	0	0	0	35.0939	0	15.4147	0	0	0	0.661572	0	21.0393	0	0	0	12.9559	12.9559	104.78	0	0	0	0	0	0	0	0	0	3.09006	57.1247	0	0	0	14.8848	0	0	0	0	0	0	0	0	0	32.0227	0	204.625
ESRRB:RXRA	0	0	0	0	0	1.51776	0	0	0	0	0	0	0	0	0	0	0	0	0	0	0	0	0	0	0	0	0	0	0	0	0	0	1.60974	0	0	0	0	0	0	0	0	0	0	0	0	0	0	0	0
ESRRB+4	2.4341	1.73309	0	2.63733	1.18929	1.8639	0	6.57164	3.5871	0	1.86245	1.57342	0	0	0	4.78947	1.08421	0	0	3.45377	3.45377	13.1592	1.49298	0.700674	2.20888	0.739174	0.739174	0	2.50261	0.905401	0	3.53364	6.2653	0.936874	0	0	4.05017	1.53823	2.46684	2.43591	1.43147	1.64442	0	0	0	1.81523	0	0	22.2151
ESRRA	8.95022	0	0	5.65112	0	0	0	14.296	11.6319	13.9425	1.02799	0	0	0	0	7.62732	0	0	0	17.938	17.938	32.3326	0	0	0	0	0	0	0	8.1715	0	6.06361	39.3816	0	0	0	16.0357	0	0	0	0	14.3184	0	0	0	0	12.7795	0	59.088
ESRRA:RXRA	9.39472	0	0	0	0	0	0	27.059	8.96428	40.9279	0	0	0	11.6078	0	16.1872	0	0	0	19.88	19.88	119.37	0	0	11.709	0	0	0	2.07019	0	0	15.6686	54.1116	0	0	0	42.3244	0	0	0	0	17.3399	0	0	0	0	27.1102	0	192.248
ESRRA+4	4.68253	3.03198	0	4.86175	0	0	0	11.6076	9.17077	12.4998	2.11677	0	0	5.34523	0	5.25384	0	0	0	11.4165	11.4165	29.0605	0	0	0	0	0	0	0	2.40832	0	5.31585	29.3277	0	0	0	12.8907	0	2.97032	0	0	3.14905	0	0	0	0	9.28645	0	36.2422
ESR1+5	0	0	0	0	0	0	0	0	144.71	0	0	0	0	0	0	5.14357	0	0	0	0	0	0	0	0	0	0	0	0	12.7837	0	0	0	0	0	0	0	0	0	2.0034	0	0	0	0	0	0	0	0	0	0
ESR1+6	1.83287	1.33012	1.39069	1.30239	1.72931	1.60499	1.28042	1.55069	1.58269	1.25477	1.82417	1.27296	1.66208	1.09234	0	1.30825	1.59314	0	0	1.59026	1.59026	1.83336	1.44438	0.861508	1.76209	0	0	1.61957	1.17136	1.25113	1.21292	0	1.21381	1.74803	0.906595	0.906595	1.45597	1.26509	1.75733	0	1.3524	0.782497	1.18224	0.971441	0.971441	1.81231	1.08183	0	1.91669
THRB	10.4696	11.3965	0	1.92985	0	3.0554	9.00401	34.604	1.93254	0	6.74844	10.3085	1.01084	0	0	1.5414	1.42402	0	0	2.08835	2.08835	3.13348	2.17995	1.53718	3.8041	1.11404	1.11404	5.97646	2.3687	6.79133	0.879762	0	6.68314	1.35926	0	0	1.35688	2.83597	3.18687	0	2.26236	0.642915	1.93411	0.749933	0.749933	1.76745	1.84261	0	3.32832
THRB:RXRA	35.5104	62.2067	0	0	0	4.68909	22.6556	42.1701	0	0	0	0	0	0	0	0	0	0	0	0	0	2.17675	0	0	22.6084	0	0	0	0	9.72613	0	0	0	0	0	0	0	0	0	0	0	0	0	0	0	0	0	0	0
THRB:RXRA+7	15.6346	7.9757	0	0	0	1.87816	0	0	0	0	4.23241	0	0	0	0	0	0	0	0	0	0	0	0	0	0	0	0	0	0	0	0	0	1.59375	0	0	0	0	0	2.82165	0	0	0	0	0	0	0	0	0	0
THRB+7	4.89927	2.98665	0	1.16142	0	1.47006	0	5.0678	1.14461	0	1.57464	1.49537	0	0	0	1.23282	0	0	0	1.46001	1.46001	1.68723	0.785566	0.867754	1.26883	0	0	0	0	0.896727	0	0	1.21897	0.95715	0	0	1.43639	0	1.61297	0	1.56109	0	0	0	0	0.724404	0	0	1.8571
THRA	8.03786	2.84241	0	1.51167	2.94347	2.42497	1.23064	6.82964	1.62098	0	3.25367	4.24993	1.9473	0	0	1.69967	1.3923	0	0	2.45713	2.45713	2.53259	1.80323	1.06833	1.63254	0	0	0	2.14167	0.883656	0	0	5.33445	2.16321	0	0	1.76328	2.53349	2.30492	0	2.24949	0.737284	0	2.1875	2.1875	1.96627	0	0	2.12236
THRA:RXRA	0	0	0	0	0	0	0	9.935	0	0	0	0	0	0	0	0	0	0	0	0	0	0	0	0	0	0	0	0	0	0	0	0	0.867756	0	0	0	0	0	0	0	0	0	0	0	0	0	0	0	0
THRA:RXRA+7	1.98185	0	0	0	0	0	0	63.9019	0	0	0	0	0	0	0	5.03821	0	0	0	3.38815	3.38815	4.022	0	0	0	0	0	0	3.64713	0	0	0	7.73485	0	0	0	0	0	0	0	0	0	0	0	0	12.0704	35.7082	0	0
THRA+7	2.17152	1.13478	0	0.978656	0	1.30066	0	1.28993	0	0	1.30007	2.26264	0	0	0	1.40292	1.20377	0	0	1.40854	1.40854	1.39082	0	0.94083	1.66035	0.643087	0.643087	0	0	0.772124	0	0	1.7094	0.993762	0	0	0	0	1.43928	0	1.49083	0	0	0	0	2.68691	0	0	0
RARG	8.66212	0	0	0	0	0	0	31.4295	0	0	28.6834	0	0	0	0	0	0	0	0	0	0	26.5272	0	0	0	0	0	0	0	0	0	0	61.5734	0	0	0	0	0	0	0	0	0	0	0	0	0	48.195	0	0
RARB	7.67182	1.54126	0	2.07225	1.29132	2.81618	0	5.94969	3.46197	0	3.60136	1.7737	0	0	0	1.74798	1.13532	0	0	1.94702	1.94702	4.37051	1.83046	1.06148	1.6668	0	0	1.43332	1.75283	1.18068	1.31767	0	2.47239	1.69732	0	0	1.73734	1.52992	2.50561	0	2.04403	1.23846	1.56491	0	0	0.540881	0	0	3.68505
RARA	43.2909	0	0	0	0	0	0	25.5385	18.0017	0	22.0852	0	0	0	0	12.6852	0	0	0	0	0	37.154	0	0	0	0	0	0	2.1307	0	0	0	50.5885	0	0	0	0	0	0	0	0	0	0	0	0	0	12.2446	0	23.6108
RARG+8	4.64373	0	0	1.00756	0	1.24906	0	2.99373	3.14264	0	2.62177	0	0	0	0	1.84287	1.34624	0	0	1.36228	1.36228	3.52401	0	1.22221	1.79595	1.05768	1.05768	0	0	1.03528	0	0	2.69662	1.14715	0	0	0.814833	0	1.25286	0	1.50386	0.713531	0	0	0	1.22679	0	0	1.92111
RARB+8	13.2514	2.24514	0	2.23776	1.12218	2.06277	0	5.17893	4.22009	0	3.06545	1.95706	0.286531	0	0	3.14642	1.53249	0	0	2.17693	2.17693	4.4836	0.60409	1.65524	1.31551	0.793792	0.793792	0	2.45759	2.06417	0	0	7.23863	1.14086	0	0	1.11048	0	1.71426	0	1.87469	0.69263	0	0	0	0.950608	0.96876	0	4.08806
RARA+8	19.8	1.35675	0	1.16103	0	1.55092	0	7.44629	4.67367	0	3.01703	1.611	0	0	0	2.6197	1.38703	0	0	1.48224	1.48224	6.1379	0	0.701736	1.67843	0	0	0	1.7966	0.900795	0	0	7.95546	0.874885	0	0	1.3314	0	1.32412	0	1.30623	0.710472	0	0	0	0.700905	3.97981	0	4.37781
RARG:RXRA	7.97907	0	0	0	0	2.35078	0	0	0	0	0	0	0	0	0	0	0	0	0	1.74824	1.74824	2.30602	0	0	0	0	0	0	0	0	0	0	1.92378	0	0	0	0	0	0	0	0	0	0	0	0	0	0	0	5.49683
RARB:RXRA	677.681	0	0	0	0	0	0	9.83142	55.8914	0	0	0	0	0	0	0	0	0	0	0	0	97.2937	0	0	0	0	0	0	14.0617	0	8.48523	0	169.778	0	0	0	0	0	0	0	0	0	17.3023	0	0	0	16.7224	0	50.6327
RARA:RXRA	58.4701	0	0	0	0	2.93658	0	9.76399	17.1158	0	0	0	0	0	0	6.5012	0	0	0	0	0	9.73045	0	0	0	0	0	0	0	0	0	0	4.12838	0	0	0	0	0	0	0	0	0	0	0	0	0	0	0	13.16
PXR	2.65078	0	0	0.884465	0	1.25731	0	7.97392	0	0	0	0	0	0	0	0	0	0	0	1.29337	1.29337	1.38611	0	0.813246	1.92404	0	0	0	0	0.973972	0	0	6.90301	4.13527	0	0	2.70322	0	3.26118	0	0	0	0	0	0	3.07901	0	0	0
PXR+9	2.44836	0.82976	0.831601	1.14667	0.902818	1.28743	0	1.93518	1.58528	0	1.56096	1.46648	0	0	0	1.0982	0	0	0	1.23955	1.23955	1.36361	1.92344	1.0737	1.2215	0.70807	0.70807	0	0	1.01538	0	0	1.95085	1.84684	0	0	1.79236	1.00177	1.791	0	1.28092	0.701526	0	0	0	0.85983	0	0	1.68266
VDR	1.17298	0	0	0	0	1.89124	0	0	0	0	0	0	0	0	0	0	0	0	0	0	0	1.46969	0	1.14793	2.14448	1.25185	1.25185	0	0	1.14611	0	0	1.58521	0.842885	0	0	0	0	0	0	0	0	0	0	0	0.997582	0	0	0
VDR:RXRA	6.52285	0	0	0	0	0	0	6.17024	0	0	0	0	0	0	0	0	0	0	0	0	0	2.22892	0	0	0	0	0	0	0	0	0	0	0	0	0	0	0	0	0	0	0	0	0	0	0	0	0	0	0
VDR+10	1.77212	0.744633	0	0.965973	0	0.839896	0	2.09394	1.01674	0	1.04939	0	0	0	0	0.768708	0	0	0	0.905037	0.905037	1.10417	0.545613	1.02884	1.77497	1.05262	1.05262	0	0	0.911362	0	0	1.52677	0.883621	0	0	0.825899	0.877541	0.771754	0	0	0.723891	0	0.669053	0.669053	1.12291	0	0	1.02795
FXR	4.03954	5.06389	0	1.74394	0	13.8442	0	2.40128	3.45839	0	3.29257	1.31741	0	0	0	1.44741	3.06733	2.04006	0	4.71877	4.71877	2.2792	2.40932	0	1.50181	2.01928	2.01928	0	2.65281	0	0	2.9715	13.2991	2.36174	0	0	2.26142	11.1877	2.93031	0	1.90551	2.24383	6.67394	0	0	0	3.733	2.93681	7.64591
FXR+11	2.4178	2.48617	0	0.842768	0	2.94276	0	1.81833	2.90059	0	1.90723	1.18206	0	0	0	1.32058	0.998991	0	0	4.03559	4.03559	1.34385	1.10545	0.970013	1.17037	0	0	0	0	0.96218	0	0	3.60314	0.886933	0	0	1.05437	2.79129	1.92705	0	0	0.704682	0	0	0	0	0	0	3.60314
LXRA	1.56121	2.06563	1.59291	1.20577	1.41309	1.56893	1.57611	1.09812	1.6248	2.1248	1.58157	2.32826	2.03888	2.09989	1.36339	1.53286	2.30219	0	0	1.30973	1.30973	1.58863	1.55342	1.86712	2.61009	1.35419	1.35419	1.3831	0	1.81255	1.32759	0	1.86117	2.19073	1.65774	1.65774	0	1.00437	1.42285	0	1.3277	1.00873	1.30475	0.995273	0.995273	2.21254	0	2.01602	1.27852
LXRA+12	1.59234	1.53706	1.59485	1.55561	1.43215	1.47734	1.60148	1.06339	1.71901	2.16544	1.38183	2.22637	1.6625	1.44267	1.00455	1.30712	1.73013	0	0	1.41386	1.41386	1.5233	1.36939	1.67084	2.02891	1.73542	1.73542	1.84742	0	1.76132	1.42293	0	2.09405	1.66537	1.42212	1.42212	1.36003	1.22597	1.58174	0	1.66637	1.64154	1.48366	0.758162	0.758162	1.96014	1.03533	0	1.47265
LXRB:RXRA	34.9783	0	0	0	0	0	0	13.9982	0	0	0	0	0	0	0	5.4972	0	0	0	2.0555	2.0555	6.43745	0	0	0	0	0	0	0	0	0	0	23.1318	0	0	0	0	0	0	0	0	0	0	0	0	0	0	0	15.5726
PPARD	2.25986	1.69622	0	1.97244	1.4753	3.0363	1.60347	1.87119	2.78126	0	2.6246	1.63782	0.247941	0	1.40426	1.55021	0.834116	0	0	1.90766	1.90766	2.84514	2.28362	0.842148	1.78136	0	0	0	1.27564	1.05816	0	0	1.45543	1.75154	0	0	1.81391	1.53992	2.81065	0	1.98371	1.12496	1.61819	0.430983	0.430983	2.08431	0	0	2.64711
PPARD+13	2.26913	1.47599	0.812466	1.75743	1.57975	2.48135	0	1.36554	3.49185	0	2.20719	1.35918	0.78622	1.23991	2.72043	1.47348	1.14129	0	0	1.95977	1.95977	2.34307	1.89534	1.16469	1.55553	0.85745	0.85745	1.42244	1.40472	1.36003	0.854348	0	1.59886	1.67832	0	0	1.67268	1.998	2.15257	0	1.43915	1.1144	0	0.51063	0.51063	0.998109	0	0	2.21381
PPARD+14	1.68947	1.06711	0	1.33103	1.00336	1.83454	0	0.914654	2.1788	0	1.55907	1.87415	0	0.969567	0	1.26255	0	0	0	1.37669	1.37669	1.95263	0.815831	0.977188	1.67702	0.637814	0.637814	0	0	1.07233	0	0	1.24281	0.889418	0	0	1.50341	0.877479	1.71118	0	0	0.631399	0	0	0	0.690208	1.16742	0	1.42339
PPARG	7.93434	2.32334	1.11304	1.36522	2.21112	1.61809	0	2.47222	9.94128	2.07902	4.92898	2.39276	1.76033	1.8375	4.13933	4.21636	1.50358	0	0	1.27085	1.27085	5.39785	1.04146	1.54198	1.85189	1.14988	1.14988	0	0	1.54658	8.49658	0	5.05926	1.4389	1.20271	1.20271	1.22213	0.929244	2.77622	0	1.70153	3.59781	0.966907	0.672972	0.672972	1.96758	1.93481	0	1.92063
PPARG+14	1.5421	0.983467	0	1.34239	0	1.33055	0	0.907888	2.54435	0	1.92494	0	0	0	0	0.72095	0	0	0	1.1296	1.1296	1.66214	0.651379	0.796132	1.00025	0	0	0	0	0.883791	0	0	1.11008	0.427037	0	0	0.8087	0	1.41254	0	0	0.695751	0	0	0	0.76211	0	0	0
PPARG+15	10.7818	2.67082	0	1.19447	3.52855	1.6818	0	1.96138	14.654	0	7.19276	0	0.317979	0	4.25957	6.92098	1.45655	0	0	1.39126	1.39126	7.58231	0.969857	1.44453	1.98023	1.11535	1.11535	0	0	1.34618	12.1987	0	8.97383	1.51647	0.779166	0.779166	1.06422	0	3.90644	0	1.85544	4.33057	0	0.749951	0.749951	1.19754	0	0	2.29761
Rev-ErbA-Alpha	1.38502	1.72469	1.77958	1.9886	1.34693	1.32514	1.55068	1.59022	1.47983	1.41364	1.38666	1.58367	1.76109	1.61597	2.10408	1.08217	1.84537	1.53097	1.75081	1.34765	1.34765	1.29642	1.43206	1.14387	1.20206	1.76901	1.76901	1.47668	1.55515	1.59312	1.19685	1.19666	1.21005	1.37476	0	0	1.63084	1.05871	1.35768	1.69091	1.53304	1.74733	1.68533	1.43698	1.43698	2.28918	1.3842	1.53772	1.41902
RORC	2.97228	6.75501	0	6.1748	0	6.23486	0	23.9576	6.00199	7.49246	21.6723	0	0	0	24.2794	0	5.50916	4.00959	0	5.21898	5.21898	17.1374	15.6236	5.45886	2.42464	0	0	0	0	11.3923	5.36646	0	5.29859	5.04219	0	0	0	0	2.22666	0	3.5472	6.55699	0	0	0	0	7.81568	0	14.2006
RORC:RXRA	2.97751	0	0	12.8272	0	2.90021	0	6.34047	3.87748	0	11.8815	0	0	0	146.605	0	4.6596	0	0	3.81152	3.81152	2.11036	8.84416	6.85715	4.74188	0	0	0	0	10.3348	16.4829	0	2.17829	0	0	0	0	0	3.73971	1.25587	4.23898	0	0	0	0	9.01728	0	0	0
RORC+16	3.00475	1.25301	0	1.21313	1.05595	1.815	0	7.50732	4.40766	0	4.93771	1.59861	0	0	9.00471	1.43221	3.02984	0	0	2.26019	2.26019	2.64736	9.06224	6.53057	2.55486	0	0	0	0	1.01092	0	0	3.1461	1.29281	0	0	1.50296	0	2.07193	0	3.49777	2.90924	2.1661	0	0	0	0	0	3.74074
TR4	16.9105	4.10283	0	3.07303	0	7.76117	0	11.8543	13.5938	0	16.7256	0	0	0	0	3.53158	0	0	0	3.35251	3.35251	14.2068	5.36106	0	3.57968	3.081	3.081	3.25299	1.2076	14.0694	5.84012	4.16996	13.4165	0	0	0	3.79403	0	6.84932	0	4.0787	6.5802	3.54206	0	0	0	5.63677	0	12.4301
TR2	2.90065	1.29067	0	1.98176	1.16861	1.94522	0	1.63786	4.83709	0	2.7252	1.63773	0.527262	0	0	1.36	0	0	0	1.54058	1.54058	2.97022	1.46526	1.18593	1.57161	0.604053	0.604053	0	0	1.38963	0	0	2.24642	1.53149	0	0	1.79351	1.1113	2.03068	0	1.72041	0.728473	0	0.510768	0.510768	0.624377	0	0	2.36791
LRH1	1.99438	0	0	0	0	3.15072	0	4.97415	3.24449	9.78533	9.3791	0	0	27.6869	0	4.78974	0	1.23256	0	8.49004	8.49004	23.3641	0	0	5.28628	0	0	0	0	0	0.817879	4.89922	40.4276	3.24206	0	0	30.9544	7.08454	3.96207	4.94421	0	0	1.87671	0	0	0	3.71466	0	62.6326
LRH1:RXRA	0	0	0	0	0	0	0	0	0	0	0	0	0	0	0	5.62528	0	0	0	0	0	0	0	0	0	0	0	0	0	0	0	0	0	0	0	0	8.54853	0	0	0	0	0	0	0	0	0	0	0	20.5775
SF1	0	0	0	0	0	1.61521	0	4.97821	0	11.224	13.1804	0	0	21.7403	0	4.25115	0	0	0	26.749	26.749	36.5731	0	0.407471	2.13184	0	0	0	0	6.76335	7.81772	9.13387	32.4269	0	0	0	52.381	19.1877	2.52316	0	0	0	0	0	0	0	9.42926	0	53.7307
SF1:RXRA	0	0	0	0	0	0	0	0.287763	0	66.9062	0	0	0	44.0084	0	23.3617	0	0.888165	0	16.2723	16.2723	26.7517	0	0	10.722	0	0	0	0	0	0	0	42.4454	0	0	0	87.7067	8.90127	0	14.189	0	0	0	0	0	0	0.521979	0	421.364
TLX	2.1157	0.926188	5.5448	1.18051	3.27658	2.08327	0	1.63792	9.95734	0	1.9437	0	0	0	3.55599	4.83597	0	13.0537	0	1.36808	1.36808	33.0497	0.761215	4.28896	1.62732	4.09866	4.09866	0	4.36141	2.70118	4.45663	5.23543	1.35021	14.4187	0	0	4.77353	0	2.6833	0	5.12797	0.856917	0	4.65188	4.65188	0	5.06684	0	5.06955
TLX:RXRA	0	0	0	0	0	3.64419	0	0	0	0	0	0	0	0	0	0	0	0	0	0	0	2.69993	0	0	0	0	0	0	0	0	0	0	1.88358	0	0	0	0	0	4.30641	0	0	0	0	0	0	0	0	0	0
PNR	0	5.18105	7.27853	0	3.94991	10.7662	4.52564	2.30037	16.2627	4.89463	0.875276	3.39892	0	4.34344	0	3.80407	0	12.1105	5.82616	1.48191	1.48191	7.35046	7.56084	4.47647	0	3.45679	3.45679	0	0	4.00537	12.1407	0	38.144	0	3.27269	3.27269	18.2287	3.26128	0	3.9346	2.84454	7.80133	0	0	0	20.7941	20.7545	8.58064	3.45289
COUP-TF2	10.2799	0	0	1.31429	0	3.3602	0	12.3882	15.8381	0	18.4695	0	4.18687	3.80198	0	2.92689	0	2.90198	0	3.26156	3.26156	8.88725	2.88403	0	0	0	0	0	0.952475	7.76817	16.7291	4.07336	22.5706	0	0	0	10.4055	0	5.71497	0	4.03589	3.92066	2.98622	0	0	0	9.14982	0	11.6189
COUP-TF1	2.8487	0	0	1.37188	0	1.63387	0	2.30473	3.87672	0	3.24099	0	0	0	0	0.940487	0	0	0	1.38744	1.38744	2.67353	0	0	0	0	0	0	0	0	0	0	2.213	0	0	0	1.60326	0	1.90242	0	1.50405	0	0	0	0	0	0	0	2.51106
EAR2	6.55294	1.51787	0	1.51631	1.3867	2.94726	0	2.15172	8.48081	0	5.50979	1.60976	2.4261	0	0	1.64776	0.887567	0	0	1.6889	1.6889	4.98936	2.18909	1.36152	1.50739	0	0	1.84855	0	1.15315	1.03485	0	5.84512	1.51364	0	0	3.5358	1.40501	2.33791	0	1.85558	2.33559	1.80714	0	0	0	0	0	3.65155
COUP-TF2+17	13.1942	0	0	0	0	0	0	38.6369	37.7119	0	14.7894	0	0	0	0	0	0	0	0	7.84167	7.84167	42.4409	0	0	0	0	0	0	0	9.0526	10.9279	0	175.895	0	0	0	18.4052	0	0	0	10.3912	9.89614	0	0	0	0	30.7013	0	14.6597
COUP-TF1+17	8.7174	0	0	0	0	0	0	28.2087	28.525	0	14.1467	0	0	0	0	0	0	0	0	0	0	41.1111	0	0	0	0	0	0	0	6.82357	9.19873	0	56.9046	0	0	0	16.0508	0	0	0	9.56106	4.46985	0	0	0	0	27.745	0	24.6198
COUP-TF2:RXRA	3.84625	0	0	0	0	1.50527	0	4.56014	10.9209	0	0	0	0	0	0	0	0	0	0	1.77746	1.77746	2.26418	0	0	0	0	0	0	0	0	0	0	5.01554	0	0	0	0	0	0	0	4.37352	0	0	0	0	0	0	0	0
COUP-TF1:RXRA	2.89726	0	0	0	0	1.61167	0	0	9.7539	0	0	0	0	0	0	0	0	0	0	1.87447	1.87447	3.31556	1.30881	0	0	0	0	0	0	0	0	0	5.32236	0	0	0	0	0	0	0	1.66814	0	0	0	0	0	0	0	0
EAR2:RXRA	0	0	0	0	0	0	0	0	11.3406	0	0	0	0	0	0	0	0	0	0	0	0	0	0	0	0	0	0	0	0	0	0	0	2.34768	0	0	0	0	0	0	0	5.83671	0	0	0	0	0	0	0	0
HNF4G	1.70417	1.34195	1.28796	1.31412	0	1.62974	0	1.72824	2.01952	1.94436	2.60211	1.42055	0	0	0	1.37059	1.27683	0	2.49427	1.09204	1.09204	2.19298	1.06134	0.830843	1.37619	0.858083	0.858083	0	0	1.40438	0	0	10.3662	0.965532	0	0	1.38297	1.38293	2.14028	5.32675	1.40502	0.726428	0	0.634903	0.634903	1.74392	0	0	2.35105
HNF4A	2.61688	1.30186	0	2.78828	1.56597	2.19629	0	2.33042	3.06339	0	3.49144	1.56548	0	0	0	1.569	0	0	0	1.77758	1.77758	2.31275	1.75148	0.974554	1.13298	0	0	0	0	1.0742	1.10777	0	14.3544	1.11765	0	0	1.98128	1.07471	1.97781	4.44123	1.84016	0.848644	0	0	0	0	0	0	2.65471
HNF4A+18	3.37746	0	0	13.0122	0	15.576	0	6.43029	12.9921	1.75818	35.4925	0	0	0.487847	0	5.15495	0	0	0	8.6256	8.6256	24.5856	1.61601	0	6.96269	2.24104	2.24104	0	0	7.35821	16.8616	0	59.8012	5.33604	0	0	4.11039	0	3.43851	13.4389	3.33414	3.45083	3.52581	0	0	0	11.8299	0	48.2623
RXRB	3.05669	1.10736	1.09518	1.02326	1.15549	1.51589	0	1.1427	4.29709	0	1.68479	2.13689	0	1.68571	0	0.809821	1.1794	0	0	1.33943	1.33943	2.45098	1.23888	1.29765	1.92828	0.961976	0.961976	0	0	1.01325	0	0	2.33209	1.2118	0	0	0.81752	0	1.78422	0	1.72655	0	0	0.656545	0.656545	2.11194	0	0	2.36709
RXRB+17	4.18019	1.29755	0	1.25545	0	1.89516	0	0	12.271	0	4.41892	0	0	0	0	1.31763	0	0	0	1.69027	1.69027	4.45011	1.46836	0	0	0	0	0	0	0	0	0	13.5891	1.38642	0	0	1.91723	0	2.41006	0	2.40721	0.994166	0	0	0	0	0	0	3.88223
RXRG	57.4261	0	0	0	0	0	0	35.6707	39.9124	0	16.1376	0	0	0	0	0	0	0	0	0	0	35.206	0	0	0	0	0	3.89787	0	26.2336	13.3915	0	98.9628	0	0	0	0	0	0	0	11.4824	0	0	0	0	0	26.7014	0	29.7525
RXRG:RXRA	28.1559	0	0	0	0	1.90183	0	13.8259	89.4324	0	6.37204	0	0	0	0	8.1427	0	0	0	2.41798	2.41798	12.2357	0	0	0	0	0	0	5.86914	0	53.4325	0	120.071	0	0	0	0	0	0	0	7.01231	0	0	0	0	0	0	0	12.0611
RXRG+17	26.926	0	0	0	0	0	0	27.1117	20.1607	0	9.00908	0	9.02069	0	0	0	0	0	0	0	0	37.4149	0	0	0	0	0	1.98382	2.83288	6.12482	0	0	152.792	0	0	0	8.50397	0	0	0	5.92437	0	0	0	0	0	14.927	0	21.8705
RXRA	257.998	0	0	0	0	0	0	57.4566	123.147	0	16.3802	0	0	0	0	0	0	0	0	0	0	111.939	0	0	0	0	0	3.04323	0	0	115.873	0	223.634	0	0	0	0	0	0	0	17.01	0	0	0	0	0	53.922	0	23.0623
RXRA+17	94.5496	0	0	0	0	0	0	22.1851	68.4377	0	5.23476	0	0	0	0	0	0	0	0	0	0	102.581	0	0	0	0	0	0	0	12.0677	0	0	177.287	0	0	0	0	0	0	0	0	0	0	0	0	0	23.2747	0	20.7879
NOR1	4.77998	0	2.19538	5.07859	3.04591	0	0	13.2008	5.91909	1.61768	0	0	0	0	0	18.7727	0	0	0	23.3683	23.3683	53.2322	0	2.06108	5.13932	1.12764	1.12764	0	0	4.41605	7.28713	0	46.042	0	0	0	0	0	0	0	4.95744	0	0	0	0	1.71551	20.2348	0	31.2827
NURR1	0	0	0	0	0	0	0	12.1497	0	0	0	0	0	0	0	130.225	0	0	0	0	0	869.59	0	0	0	0	0	0	0	0	0	0	614.559	0	0	0	0	0	0	0	0	0	0	0	0	0	8.15734	0	0
[truncated: 5,000 more columns]

## Sheet: All SNP scored by alt. allele
NR	rs3934834	rs3753242	rs734999	rs3890745	rs2651899	rs6658356	rs966321	rs7513590	rs11587438	rs2797685	rs35675666	rs12727642	rs2252865	rs4908760	rs12025126	rs17396340	rs10492972	rs17401966	rs12741973	rs880315	rs880315	rs12046278	rs17036350	rs4846033	rs17375901	rs17367504	rs17367504	rs1023252	rs2336384	rs2901964	rs10927875	rs9442235	rs1497406	rs6586513	rs2284746	rs2284746	rs3738814	rs7538876	rs2254135	rs16861326	rs3007729	rs12063142	rs710865	rs12045440	rs12045440	rs12138950	rs10917468	rs1317209	rs3806308
MR	1.73017	1.51667	1.39379	1.51927	0.862114	1.50588	1.64064	1.01906	1.49637	0	1.51064	1.48863	1.89158	2.64788	0	1.17578	0.949571	0	0	1.63216	1.63216	1.83698	0.698759	1.32068	1.56451	1.13519	1.13519	0	0	1.67449	1.08594	2.9057	2.63237	0.953421	2.32213	2.32213	1.28436	2.49746	1.71023	0	2.83266	0.589284	2.77742	1.50667	1.50667	1.51643	0	0	1.87319
MR+1	2.03535	1.73654	0.654839	1.73914	1.52106	2.5152	1.2968	1.43021	1.19556	1.54972	2.45469	1.39864	1.8686	0	0	1.23009	0.808154	0	0	2.05521	2.05521	1.77842	0.844502	0.903188	1.58006	0.646135	0.646135	1.21718	0	1.91516	0	0	1.44613	1.51928	0	0	1.5876	0	2.48785	0	2.67636	0.588509	0	2.17432	2.17432	1.95528	1.11804	0	2.12666
PGR	1.95967	1.53014	1.82337	1.52606	1.44041	1.70437	0	1.04015	2.05661	0	2.16416	1.65626	1.85739	2.29415	0	1.38932	0	0	0	8.65051	8.65051	1.70955	0	1.93616	1.55232	0	0	0	0	2.32231	1.2952	3.38374	9.28857	2.25624	0	0	1.42578	3.08854	1.65917	0	5.57913	0.685789	2.26045	0.189077	0.189077	1.168	0	0	2.81911
PGR+2	1.18827	1.51988	2.27938	1.09211	0	1.20287	0	0	1.7257	0	0	0	0	2.7627	0	0.541656	0.99329	3.54148	0	9.63849	9.63849	2.24723	0	1.4759	1.32348	0	0	0	0	1.89512	0	5.2851	7.17669	2.69837	2.09643	2.09643	0	3.97563	1.25057	0	1.89618	0	4.02481	0.0243646	0.0243646	2.54454	0	2.44741	0.799934
GR	0	0	0	0	0	0	0	0	0	0	0	0	0	0	0	0	0	0	0	38.7019	38.7019	0	0	0	0	0	0	0	0	0	0	74.3596	161.276	0	0	0	0	0	0	0	0	0	0	0	0	0	0	0	0
GR+3	2.016	1.5155	1.60057	1.37176	1.26812	1.65035	1.30428	0.870878	1.67971	0	1.71046	1.3798	2.27788	2.83572	0	1.06107	0	0	0	6.26902	6.26902	1.93166	0.811532	1.71137	1.42313	1.09552	1.09552	0	0	1.36706	0	3.43046	5.33076	2.37053	0	0	1.32432	3.17308	1.86382	0	1.81883	1.10023	2.98306	3.02906	3.02906	1.96378	0	0	2.12292
ESRRG	2.9888	1.58894	0	1.81024	1.33677	1.70872	0	4.2351	2.94541	0	2.06822	1.4459	1.4315	0	0	0.918725	4.05066	0	0	2.64235	2.64235	6.68371	0.834398	1.621	1.42766	0	0	1.55228	1.35319	3.70456	1.21232	4.27111	2.88383	1.51357	2.30964	2.30964	6.40671	2.13163	2.36947	0	1.79502	1.18288	1.32298	0	0	0	1.34865	0	20.8079
ESRRG:RXRA	4.03143	0	0	0	0	0	0	0	0	0	0	0	0	0	0	0	0	0	0	0	0	2.18905	0	0	0.817719	0	0	0	0	0	0	0	0	0.949595	0	0	0	0	0	0	0	0	0	0	0	0	0	0	7.23318
ESRRG+4	2.42586	1.64594	0	1.45031	0	1.31895	0	2.49977	3.06907	0	1.77713	1.31426	0	0	0	1.30796	0	0	0	4.31785	4.31785	2.83852	0.855429	1.74514	0.447323	0	0	1.3819	0	3.58282	0	0	2.29183	0.857408	0	0	5.56263	2.19829	2.02395	0	1.89041	1.38956	1.57998	0	0	0.538032	0	0	13.4239
ESRRB	0	0	0	0	0	0	0	35.0939	0	0	0	0	0	0.661572	0	0	2.36912	0	0	12.9559	12.9559	0	0	0	0	0	0	0	0	0	20.0187	3.09006	0	0	0	0	14.8848	0	0	0	0	0	0	0	0	0	0	0	204.625
ESRRB:RXRA	0	0	0	0	0	0	0	0	0	0	0	0	0	0	0	0	0	0	0	0	0	0	0	0	0	0	0	0	0	0	0	0	1.60974	0	0	0	0	0	0	0	0	0	0	0	0	0	0	0	1.25011
ESRRB+4	3.4843	1.73309	0	1.49221	1.18929	1.8639	0	5.86122	3.5871	0	2.28705	1.57342	0	3.6592	0	1.25642	5.59233	0	0	3.45377	3.45377	2.48029	0	0.700674	2.20888	0.739174	0.739174	0	1.78029	5.98401	4.53923	3.53364	3.3562	0.936874	0	0	5.93382	2.51789	2.06237	2.43591	2.08278	1.11583	0	0	0	1.81523	0	0	22.2151
ESRRA	8.95022	0	0	0	0	0	0	15.5911	11.6319	0	8.06641	0	0	0	0	0	0	0	0	17.938	17.938	18.4159	0	0	0	0	0	0	0	31.4163	15.5778	6.06361	14.6208	0	0	0	16.0357	0	8.80665	0	4.48943	8.5596	0	0	0	0	8.91537	0	59.088
ESRRA:RXRA	12.2376	0	0	0	0	0	0	50.1589	8.96428	0	0	0	0	17.1393	0	0	0	0	0	19.88	19.88	60.5513	0	0	11.709	0	0	0	0	0	0	15.6686	13.5614	0	0	0	36.7382	9.51344	4.4445	0	7.49929	3.59901	0	0	0	0	0	0	192.248
ESRRA+4	4.68253	0	0	0	0	0	0	12.9574	9.17077	0	0	0	0	5.34523	0	0	0	0	0	11.4165	11.4165	11.3168	0	0	0	0	0	0	0	18.8005	11.6104	5.31585	6.28047	0	0	0	12.8907	0	3.52461	0	3.08085	0	0	0	0	0	2.48942	0	36.2422
ESR1+5	0	0	0	0	0	0	0	0	144.71	0	0	0	0	0	0	0	0	0	0	0	0	0	0	0	0	0	0	0	0	0	0	0	0	0	0	0	0	0	2.0034	0	0	0	0	0	0	0	0	0	0
ESR1+6	1.58536	1.48249	1.39069	1.30239	1.13951	1.39302	1.28042	1.49102	1.58269	1.25477	1.82417	1.26332	1.66208	1.73797	0	1.02938	1.59314	0	0	1.59026	1.59026	1.83336	1.09109	1.11931	1.76209	1.12567	1.12567	1.42468	1.17136	1.6795	1.21292	0	1.56965	1.74803	0	0	1.45597	1.42099	1.70882	0	1.38931	0.977501	1.18224	1.24795	1.24795	1.81231	1.08183	1.41354	1.91669
THRB	10.4696	17.0587	0	1.92985	0	3.29563	9.00401	34.604	1.93254	0	6.74844	10.3085	1.26179	0	0	1.09447	2.76268	0	0	3.54102	3.54102	3.13348	0	1.53718	3.8041	1.11404	1.11404	0.599783	2.3687	6.79133	7.12413	4.03925	3.39197	1.13533	0	0	1.4793	2.35556	1.86778	0	2.26236	0.642915	1.93411	1.88288	1.88288	1.76745	0.228511	0	3.32832
THRB:RXRA	35.5104	34.1415	0	0	0	0	22.6556	42.1701	0	0	0	0	0	0	0	0	0	0	0	0	0	2.17675	0	0	22.6084	0	0	0	0	9.72613	0	0	0	0	0	0	0	0	0	0	0	0	0	0	0	0	0	0	3.08265
THRB:RXRA+7	15.6346	8.37969	0	0	0	0	0	0	0	0	4.23241	0	0	0	0	0	0	0	0	0	0	0	0	0	0	0	0	0	0	0	0	0	1.59375	0	0	0	0	0	0	0	0	0	0	0	0	0	0	0	1.57931
THRB+7	4.89927	4.17244	0	1.16142	0	1.64448	0	5.0678	1.14461	0	0	1.49537	0	0	0	0.909381	0	0	0	1.46001	1.46001	1.54449	0	0.867754	1.26883	0	0	0	0	1.71901	0	0	1.511	0.95715	0	0	1.43639	0	1.56035	0	1.56109	0	0	0	0	0.724404	0	0	1.8571
THRA	8.03786	4.11753	0	1.51167	1.81902	1.91931	1.23064	6.82964	1.62098	0	3.25367	4.24993	1.9473	0	0	1.18876	3.09321	0	0	3.70035	3.70035	2.53259	0	1.06833	1.63254	0	0	2.54916	2.14167	3.62407	0	0	3.22858	2.16321	0	0	1.76328	0	2.56157	0	2.24949	0.737284	0	2.1875	2.1875	1.96627	0	0	2.12236
THRA:RXRA	0	0	0	0	0	0	0	9.935	0	0	0	0	0	0	0	0	0	0	0	0	0	0	0	0	0	0	0	0	0	0	0	0	0.867756	0	0	0	0	0	0	0	0	0	0	0	0	0	0	0	0
THRA:RXRA+7	1.98185	4.10169	0	0	0	0	0	63.9019	0	0	0	0	0	0	0	0	21.7084	0	0	3.38815	3.38815	0	0	0	0	0	0	10.6458	0	0	13.0543	9.25641	0	0	0	0	0	0	0	0	0	0	0	0	0	0	0	0	0
THRA+7	2.17152	1.94138	0	0.978656	0	1.35934	0	0	0	0	0	0	1.77183	0	0	0.906583	1.20377	0	0	1.40854	1.40854	1.17119	0	0.94083	1.66035	0.643087	0.643087	0	0	1.38418	0	0	1.7094	0.993762	0	0	0	0	1.43076	0	1.49083	0	0	0	0	0.888664	0	0	1.09881
RARG	8.66212	0	0	0	0	0	0	33.2343	0	0	0	0	0	0	0	0	0	0	0	0	0	0	0	0	0	0	0	0	0	24.4678	0	0	0	0	0	0	0	0	0	0	0	0	0	0	0	0	13.3921	0	0
RARB	7.67182	2.11722	0	1.79877	1.50136	2.81618	0	3.13625	3.46197	0	3.60136	1.7737	1.19787	0	0	1.38062	1.13532	0	0	2.02614	2.02614	2.82055	0	1.79964	1.6668	1.22661	1.22661	1.43332	1.75283	4.84379	1.31767	0	3.17212	1.69732	0	0	1.8868	1.27616	2.50561	0	2.10498	1.23846	1.56491	0	0	1.18344	0	0	3.68505
RARA	43.2909	0	0	0	0	0	0	25.5385	18.0017	0	0	0	0	0	0	0	0	0	0	0	0	12.7887	0	0	0	0	0	0	0	28.0973	0	0	0	0	0	0	0	0	0	0	5.49415	0	0	0	0	0	8.80105	0	23.6108
RARG+8	4.64373	1.79909	0	1.00756	0	1.31596	0	2.99373	3.14264	0	1.37071	0	0	0	0	0	1.34624	0	0	1.36228	1.36228	2.12852	0	1.22221	1.79595	1.05768	1.05768	0	0	3.9424	0	0	2.11868	1.14715	0	0	1.04627	0	1.3597	0	2.16831	0.713531	0	0	0	1.22679	0	0	1.92111
RARB+8	13.2514	2.36339	0	1.06777	1.12218	1.79006	0	6.34587	4.22009	0	2.01559	1.5831	0.286531	0	0	2.15319	1.53249	0	0	2.17693	2.17693	2.54011	0	1.65524	1.31551	1.45194	1.45194	0	0	4.42594	0	0	2.69259	1.14086	0	0	1.36605	0	1.55928	0	2.51752	0.69263	0	0	0	1.82341	0.96876	0	4.08806
RARA+8	19.8	1.98808	0	1.16103	0	1.67301	0	3.70008	4.67367	0	2.96677	1.611	0	0	0	0	1.38703	0	0	1.48224	1.48224	2.84218	0	0.701736	1.67843	0	0	0	1.7966	4.79054	0	0	2.57584	0.874885	0	0	1.6673	0	1.45814	0	2.36389	0.710472	0	0	0	0.700905	0	0	4.37781
RARG:RXRA	7.97907	0	0	0	0	0	0	0	0	0	0	0	0	0	0	0	0	0	0	1.74824	1.74824	2.30602	0	0	0	0	0	0	0	0	0	0	1.92378	0	0	0	0	0	1.7593	0	2.94915	0	0	0	0	0	0	0	5.49683
RARB:RXRA	677.681	0	0	0	0	0	0	23.6215	55.8914	0	0	0	0	0	0	0	0	0	0	0	0	26.1956	0	0	0	0	0	0	5.76934	0	0	0	0	0	0	0	0	0	0	0	0	0	0	0	0	0	8.57164	0	50.6327
RARA:RXRA	58.4701	0	0	0	0	0	0	12.4645	17.1158	0	0	0	0	0	0	0	0	0	0	0	0	1.9618	0	0	0	0	0	0	0	0	0	0	5.86428	0	0	0	0	0	0	0	7.72859	0	0	0	0	0	0	0	13.16
PXR	2.65078	0	0	0.884465	0	1.39636	0	13.4089	0	0	0	0	0	0	0	0	0	0	0	1.29337	1.29337	1.38611	0	0.813246	1.92404	0	0	0	0	0.973972	0	0	2.05392	0.743559	0	0	2.70322	0	8.70801	0	0	0	0	0	0	3.07901	0	0	0.781951
PXR+9	2.44836	1.74294	0.831601	1.14667	0.902818	1.49208	0	2.52387	1.58528	0	0	1.46648	0	0	0	1.0982	0	0	0	1.42281	1.42281	1.5237	0	1.0737	1.2215	1.54799	1.54799	0	0	1.55084	0	0	1.95085	0.941375	0	0	1.79236	0	2.19992	0	1.38082	0.701526	0	1.5291	1.5291	0.85983	0	0	1.68266
VDR	1.88322	0	0	0	0	1.77384	0	0	0	0	0	0	0	0	0	0	0	0	0	0	0	1.46969	0	1.14793	2.14448	1.25185	1.25185	0	0	1.14611	0	0	1.58521	0.842885	0	0	0	0	1.31671	0	0	0	0	0	0	0.997582	0	0	1.15517
VDR:RXRA	5.13478	0	0	0	0	0	0	8.95755	0	0	0	0	0	0	0	0	0	0	0	0	0	2.22892	0	0	0	0	0	0	0	0	0	0	0	0	0	0	0	0	0	0	0	0	0	0	0	0	0	0	0
VDR+10	1.42174	0.744633	0	0.965973	0	0.887626	0	2.31706	1.01674	0	0.974844	0	0	0	0	0.768708	0	0	0	0.905037	0.905037	1.10417	0	1.02884	1.77497	1.05262	1.05262	0	0	1.68914	0	0	1.52677	0.883621	0	0	0.825899	0	0.966848	0	0	0.723891	0	0.669053	0.669053	1.12291	0	0	0.910509
FXR	4.03954	5.06389	0	2.21243	2.06343	13.8442	0	3.46721	3.45839	0	3.29257	1.31741	2.88375	0	0	1.16062	5.45389	2.04006	0	4.71877	4.71877	2.2792	0	1.18758	1.50181	2.01928	2.01928	0	0	5.3515	1.16052	2.6981	13.2991	2.36174	0	0	2.26142	9.8317	2.93031	0	1.90551	0	1.24317	0	0	1.27956	3.92911	0	7.64591
FXR+11	2.4178	2.48617	0	0.842768	0	2.94276	0	2.25427	2.90059	0	1.90723	1.18206	0	0	0	0.837798	0.998991	0	0	4.03559	4.03559	1.18517	0	0.970013	1.17037	0	0	0	0	3.14892	0	0	3.60314	0.886933	0	0	1.1307	3.10599	1.66407	0	1.26064	0.704682	0	0	0	0	0	0	3.60314
LXRA	1.56121	2.06563	1.59291	1.20577	1.41309	1.46766	1.57611	1.78232	1.6248	2.1248	0	1.51839	1.75575	0	0	1.53286	2.30219	0	0	1.30973	1.30973	1.58863	1.55342	1.86712	2.61009	1.49357	1.49357	0	0	1.81255	1.32759	0	1.86117	2.19073	1.2147	1.2147	0	0.779527	1.28973	0	1.48918	1.00873	1.30475	2.10279	2.10279	2.21254	0	2.01602	1.27591
LXRA+12	1.59234	1.53706	1.59485	1.55561	0.932034	1.38794	1.74846	1.56543	1.71901	2.16544	1.38183	1.69911	1.73887	1.54775	0	1.30712	1.73013	0	0	1.41386	1.41386	1.5233	1.36939	1.67084	2.02891	1.73542	1.73542	1.40293	0	1.76132	1.42293	0	2.09405	1.84299	1.33017	1.33017	1.3664	1.22597	1.50992	0	1.66637	1.64154	1.48366	1.77381	1.77381	1.92003	1.03533	0	1.47265
LXRB:RXRA	34.9783	4.9377	0	0	0	0	0	13.9982	0	0	0	0	0	0	0	0	0	0	0	2.0555	2.0555	0	0	0	0	0	0	0	0	6.34801	0	0	23.1318	0	0	0	6.49991	0	0	0	0	0	0	0	0	0	0	0	15.5726
PPARD	2.07095	1.91305	0	1.97244	1.4753	2.60885	1.60347	1.39596	2.78126	0	2.46213	1.63782	1.85585	2.03344	1.40426	1.46104	0.834116	0	0	2.24016	2.24016	2.5146	1.33899	1.43357	1.78136	1.17847	1.17847	0	1.27564	2.3916	0	0	2.07736	1.58678	0	0	1.81391	0	2.51231	0	1.98371	1.12541	1.61819	0.430983	0.430983	2.08431	0	0	2.64711
PPARD+13	2.26913	1.47599	0.812466	1.75743	1.57975	1.93972	0	2.10119	3.49185	0	1.86233	1.35918	1.11353	0	2.72043	1.47348	1.14129	0	0	1.95977	1.95977	2.34307	0.662865	1.61065	1.55553	1.24909	1.24909	1.42244	1.40472	1.98873	0.854348	0	1.89674	1.67832	0	0	1.67268	1.2932	2.26131	0	1.50046	1.22696	0	1.47152	1.47152	1.10434	0	0	2.23691
PPARD+14	1.64666	1.06711	0	1.33103	1.00336	1.81313	0	0.914654	2.1788	0	1.3885	1.36595	1.26503	0	0	1.26255	0	0	0	1.37669	1.37669	1.52464	0	0.977188	1.67702	1.47065	1.47065	0	0	1.82739	0	0	1.86263	0.889418	0	0	1.50341	1.11831	1.71118	0	1.46786	0.631399	0	0	0	1.29443	1.16742	0	1.30933
PPARG	7.93434	2.32334	1.11304	1.36522	2.21112	1.52937	0	2.47222	9.94128	2.07902	2.18098	1.50471	1.24771	0	4.13933	1.45707	1.50358	0	0	1.27085	1.27085	2.14609	0.890042	1.54198	1.85189	1.21063	1.21063	0	0	8.96252	1.51913	0	1.77837	1.4389	1.20271	1.20271	1.22213	0.70404	2.77622	0	1.51637	1.8342	0.966907	1.9058	1.9058	1.96758	1.93481	0	1.61723
PPARG+14	1.5421	0.983467	0	1.34239	0	1.33055	0	0.907888	2.54435	0	0	0	0	0	0	0.72095	0	0	0	1.1296	1.1296	1.17529	0	0.796132	1.00025	0	0	0	0	0.883791	0	0	1.11008	0.427037	0	0	0.8087	0	1.41146	0	1.24154	0.695751	0	0	0	0.76211	0	0	1.25426
PPARG+15	10.7818	2.67082	0	1.19447	3.52855	1.6503	0	2.65714	14.654	0	3.79687	0	0.317979	0	4.25957	1.43945	1.45655	0	0	1.39126	1.39126	3.18769	0	1.44453	1.98023	1.11535	1.11535	0	0	3.18013	1.40166	0	2.53306	1.51647	0.779166	0.779166	1.06422	1.36875	3.90644	0	3.23056	2.98602	0	0.749951	0.749951	1.19754	0	0	1.45224
Rev-ErbA-Alpha	1.47333	1.72469	1.5366	1.9886	1.34693	1.22862	1.78331	1.57328	1.47983	1.41364	1.39011	1.16547	1.76109	1.73658	2.10408	1.0304	1.84537	1.53097	1.75081	1.34765	1.34765	1.24326	1.14951	1.16532	1.20206	1.76901	1.76901	1.51581	1.55515	1.59312	1.47426	1.27017	1.21005	1.37476	1.11669	1.11669	1.63084	1.03974	1.35768	1.46462	1.53304	1.74733	1.62532	1.86059	1.86059	2.04723	1.3842	1.59846	1.51558
RORC	5.70938	0	0	6.1748	0	0	0	8.16655	6.00199	0	5.19496	0	0	0	24.2794	0	5.50916	4.00959	0	15.9759	15.9759	15.5179	8.74869	9.85803	2.42464	0	0	3.00126	0	5.18856	5.36646	4.96907	3.22885	5.04219	0	0	5.71073	5.64589	3.31016	0	3.69388	0	0	0	0	0	10.3169	0	14.2006
RORC:RXRA	2.97751	0	0	12.8272	0	2.90021	0	5.4407	3.87748	0	0	0	0	0	146.605	0	4.6596	0	0	6.71239	6.71239	2.11036	0	6.85715	4.74188	0	0	7.28257	0	10.3348	10.8039	0	2.17829	0	0	0	0	11.1974	3.73971	1.25587	4.23898	0	0	0	0	9.01728	0	0	4.0188
RORC+16	3.00475	2.11895	0	1.21313	1.05595	1.62406	0	6.64191	4.40766	2.50202	2.94425	1.59861	0	0	9.00471	0.683541	3.02984	0	0	2.54288	2.54288	2.09509	2.90229	6.53057	2.55486	0	0	3.71861	0	7.75741	0	0	3.1461	1.78916	0	0	1.87809	5.55447	2.26306	0	6.15746	2.90924	2.1661	0	0	0	0	0	3.74074
TR4	16.9105	0	0	2.14184	3.00839	3.64595	0	14.9501	13.5938	0	9.06457	0	0	0	0	0	4.05983	0	0	6.95201	6.95201	14.2068	0	0	3.57968	3.081	3.081	3.25299	0	25.7811	0	0	11.144	0	0	0	3.79403	0	4.50331	0	3.59397	3.28131	3.54206	0	0	0	9.34356	0	12.3903
TR2	2.90065	1.29067	0	1.98176	1.16861	1.91058	0	1.94634	4.83709	0	2.13982	1.63773	0.527262	0	0	1.17948	0	0	0	1.54058	1.54058	2.97022	1.0469	1.18593	1.57161	0.604053	0.604053	0	0	3.01953	0	0	1.90325	1.53149	0	0	1.79351	0	2.06745	0	1.88268	0.728473	0	0.510768	0.510768	0.624377	0	0	2.36791
LRH1	3.14614	0	0	0	0	3.15072	0	4.97415	3.24449	0	1.72683	0	0	27.6869	0	0	6.03288	1.23256	0	8.49004	8.49004	9.0006	0	0	5.28628	0	0	0	0	0	5.4414	4.89922	22.8364	3.24206	0	0	30.9544	7.08454	0	4.94421	0	0	1.87671	0	0	0	0	0	62.6326
LRH1:RXRA	0	0	0	0	0	0	0	0	0	0	0	0	0	0	0	0	0	0	0	0	0	0	0	0	0	0	0	0	0	0	0	0	0	0	0	0	0	0	0	0	0	0	0	0	0	0	0	0	20.5775
SF1	0	0	0	0	0	1.61521	0	4.97821	0	0	7.59447	0	0	21.7403	0	0	6.60048	0	0	26.749	26.749	12.6114	0	19.7161	6.9726	0	0	0	0	5.41504	12.9778	9.13387	22.7173	0	0	0	52.381	19.1877	2.52316	0	0	0	0	0	0	0	4.33743	0	53.7307
SF1:RXRA	0	0	0	0	0	0	0	0	0	0	0	0	0	44.0084	0	0	12.4121	0.888165	0	16.2723	16.2723	0	0	0	10.722	0	0	0	0	0	26.6142	0	42.4454	0	0	0	139.168	8.90127	0	14.189	0	0	0	0	0	0	0	0	421.364
TLX	2.04989	2.0621	5.5448	1.18051	3.27658	2.08327	0	2.8708	9.95734	0	0	0	0	0	3.55599	4.83597	0	13.0537	0	2.06627	2.06627	11.2532	0	0.727727	1.62732	4.09866	4.09866	0	7.90786	2.79781	0	5.23543	1.35021	14.4187	0	0	4.77353	0	2.01682	0	5.12797	0.856917	0	0.696398	0.696398	0	5.06684	3.89501	5.06955
TLX:RXRA	0	0	0	0	0	3.64419	0	0	0	0	0	0	0	0	0	0	0	0	0	0	0	2.69993	0	0	0	0	0	0	0	0	0	0	1.88358	0	0	0	0	0	3.29603	0	0	0	0	0	0	0	0	0	2.01132
PNR	0	4.81477	7.27853	3.99932	0	10.7662	0	4.13035	16.2627	4.89463	0	0	0	4.34344	0	3.43145	0	12.1105	5.82616	0	0	2.21835	3.3788	4.47647	0	3.45679	3.45679	0	0	3.29346	3.4648	0	5.96712	0	3.27269	3.27269	18.2287	3.26128	0	3.9346	6.11218	7.80133	0	0	0	20.7941	0	8.58064	3.45289
COUP-TF2	10.2799	0	0	1.69379	0	1.58435	0	13.8994	15.8381	0	7.73543	0	4.18687	3.80198	5.1163	0	0	2.90198	0	3.5081	3.5081	8.88725	0	3.5486	0	0	0	0	0	27.4627	0	0	6.9262	0	0	0	10.4055	0	3.97079	0	7.80161	3.01929	2.98622	0	0	0	11.6901	0	10.9634
COUP-TF1	2.8487	0	0	1.37188	0	1.63387	0	3.04223	3.87672	0	2.39159	0	0	0	0	0	0	0	0	1.38744	1.38744	2.50391	0	0	0	0	0	0	0	4.92059	0	0	1.8843	0	0	0	1.60326	0	1.7709	0	1.56619	0	0	0	0	0	0	0	2.51106
EAR2	6.55294	1.73199	0	1.51631	2.6396	2.4792	0	3.29514	8.48081	0	3.34677	1.60976	2.4261	0	0	1.46033	0.887567	0	0	1.77547	1.77547	3.16671	0.999119	1.89164	1.50739	1.22988	1.22988	1.84855	0	6.15817	1.03485	0	5.30588	1.51364	0	0	3.5358	1.57813	2.15334	0	2.55021	1.88765	1.80714	1.63682	1.63682	1.42084	0	0	3.65155
COUP-TF2+17	13.1942	0	0	0	0	0	0	38.6369	37.7119	0	0	0	0	0	0	0	0	0	0	7.84167	7.84167	11.9039	0	0	0	0	0	0	0	34.993	0	0	20.4812	0	0	0	18.4052	0	0	0	10.7723	0	0	0	0	0	38.8513	0	14.6597
COUP-TF1+17	8.7174	0	0	0	0	0	0	28.2087	28.525	0	0	0	0	0	0	0	0	0	0	0	0	9.66496	0	0	0	0	0	0	0	51.5808	0	0	15.3485	0	0	0	16.0508	0	0	0	7.9746	0	0	0	0	0	30.8813	0	24.6198
COUP-TF2:RXRA	3.84625	0	0	0	0	0	0	0	10.9209	0	0	0	0	0	0	0	0	0	0	1.77746	1.77746	2.26418	0	0	0	0	0	0	0	0	0	0	1.65528	0	0	0	0	0	0	0	3.65567	0	0	0	0	0	0	0	0
COUP-TF1:RXRA	2.89726	0	0	0	0	1.10922	0	0	9.7539	0	0	0	0	0	0	0	0	0	0	1.87447	1.87447	1.72677	0	0	0	0	0	0	0	0	0	0	2.74039	0	0	0	0	0	2.0581	0	3.27179	0	0	0	0	0	0	0	1.10654
EAR2:RXRA	0	0	0	0	0	0	0	0	11.3406	0	0	0	0	0	0	0	0	0	0	0	0	0	0	0	0	0	0	0	0	0	0	0	2.34768	0	0	0	0	0	0	0	4.43044	0	0	0	0	0	0	0	0
HNF4G	1.54333	1.34195	1.28796	1.31412	0	1.54131	0	0.875047	2.01952	1.94436	2.60211	1.42055	0	1.8171	0	1.03226	1.27683	0	2.49427	1.29297	1.29297	2.19298	1.06134	0.830843	1.37619	0.858083	0.858083	0	0	1.40438	0	0	1.5069	0.965532	0	0	1.38354	0	2.14028	5.32675	1.46294	0.726428	0	0.634903	0.634903	1.74392	0	0	1.37696
HNF4A	2.61688	1.30186	0	1.57044	1.56597	2.14326	0	2.53799	3.06339	0	3.26167	1.56548	0	0	0	1.14433	0	0	0	1.77758	1.77758	2.31275	0	1.74191	1.13298	0	0	0	0	1.6098	1.10777	0	5.92589	1.11765	0	0	1.98128	0	1.95193	4.44123	1.8371	0.848644	0	0	0	0	0	0	2.32683
HNF4A+18	3.37746	0	0	4.85057	0	3.12597	0	6.13897	12.9921	1.75818	12.4196	0	0	0.487847	0	0	0	0	0	8.6256	8.6256	7.62534	1.68514	0	7.24151	2.24104	2.24104	0	0	7.09326	19.7487	0	20.6169	5.33604	0	0	4.11039	0	3.43851	13.4389	3.33414	2.34937	3.52581	0	0	0	0	0	27.1004
RXRB	3.05669	1.10736	1.09518	1.02326	1.15549	1.43447	0	1.1427	4.29709	0	0	0	1.38488	0	0	1.07554	1.1794	0	0	1.33943	1.33943	1.22289	1.23888	1.29765	1.92828	0.961976	0.961976	0	0	3.59571	0	0	1.52076	1.2118	0	0	0.81752	0	1.43671	0	1.26648	0	0	0.656545	0.656545	2.11194	0	0	2.36709
RXRB+17	4.18019	1.91738	0	1.25545	0	1.89516	0	3.508	12.271	0	2.84141	0	0	0	0	0.746362	0	0	0	1.92082	1.92082	2.8031	0	0	0	0	0	0	0	8.85538	0	0	3.16884	1.38642	0	0	1.91723	0	2.00459	0	2.2509	0.994166	0	0	0	0	0	0	3.88223
RXRG	57.4261	0	0	0	0	0	0	35.6707	39.9124	0	1.96664	0	0	0	0	0	0	0	0	0	0	13.9186	0	0	0	0	0	3.89787	0	68.4098	0	0	28.848	0	0	0	0	0	0	0	9.70291	0	0	0	0	0	37.2268	0	29.1548
RXRG:RXRA	28.1559	0	0	0	0	0	0	13.8259	89.4324	0	5.48898	0	0	0	0	0	0	0	0	2.41798	2.41798	10.6427	0	0	0	0	0	0	0	22.0899	0	0	32.2227	0	0	0	4.54144	0	0	0	11.4522	0	0	0	0	0	28.1774	0	12.0611
RXRG+17	26.926	0	0	0	0	0	0	27.1117	20.1607	0	0	0	9.02069	0	0	0	0	0	0	0	0	13.151	0	0	0	0	0	1.98382	0	23.6891	23.065	0	26.3786	0	0	0	8.50397	0	0	0	5.8582	0	0	0	0	0	37.3416	0	16.8328
RXRA	257.998	0	0	0	0	0	0	57.4566	123.147	0	0	0	0	0	0	0	0	0	0	0	0	0	0	0	0	0	0	3.04323	0	30.668	0	0	26.9661	0	0	0	0	0	0	0	0	0	0	0	0	0	36.7933	0	23.0623
RXRA+17	94.5496	0	0	0	0	0	0	22.1851	68.4377	0	0	0	0	0	0	0	0	0	0	0	0	69.1201	0	0	0	0	0	0	0	68.5218	0	0	8.91986	0	0	0	0	0	0	0	0	0	0	0	0	0	42.0814	0	20.7879
NOR1	0	0	0	0	3.04591	0	0	14.8883	5.91909	1.61768	0	0	0	0	0	0	0	0	0	23.3683	23.3683	14.2401	0	2.06108	5.13932	1.12764	1.12764	0	0	4.41605	19.3069	0	4.13764	0	0	0	0	0	0	0	4.69006	0	0	0	0	1.71551	0	0	21.5131
NURR1	0	0	0	0	0	0	0	12.1497	0	0	0	0	0	0	0	0	0	0	0	0	0	5.58679	0	0	0	0	0	0	0	0	71.0733	0	0	0	0	0	0	0	0	0	0	0	0	0	0	0	0	0	0
[truncated: 5,000 more columns]

## Sheet: All SNPs Log2 fold change
NR	rs3934834	rs3753242	rs734999	rs3890745	rs2651899	rs6658356	rs966321	rs7513590	rs11587438	rs2797685	rs35675666	rs12727642	rs2252865	rs4908760	rs12025126	rs17396340	rs10492972	rs17401966	rs12741973	rs880315	rs880315	rs12046278	rs17036350	rs4846033	rs17375901	rs17367504	rs17367504	rs1023252	rs2336384	rs2901964	rs10927875	rs9442235	rs1497406	rs6586513	rs2284746	rs2284746	rs3738814	rs7538876	rs2254135	rs16861326	rs3007729	rs12063142	rs710865	rs12045440	rs12045440	rs12138950	rs10917468	rs1317209	rs3806308
MR	0	0.0201687	0	-0.0900815	0	-0.0442992	0	-0.021265	0	0	-0.0279362	0	0.080428	0	0	0	0	0	0	0.000598626	0.000598626	0	-0.0459281	0	0	0.0258352	0.0258352	0	0	0.0471867	0.0859746	-0.0994159	0	-0.020407	0	0	0	0	-0.00226164	0	0.0908508	0	0	0.0812205	0.0812205	0	0	0	0
MR+1	-0.0143107	0.00384869	0	-0.0689749	0	0	0	-0.0251655	0	0	0	-0.0141563	0.0359286	0	0	0	0	0	0	0	0	0	-0.0736155	0	0	0	0	0	0	0.0906897	0	0	0.0290752	0	0	0	0	-0.159253	0	0	0.0724804	0	0	0	0	-0.00524712	0.0385684	0	-0.00101366
PGR	0	0	0	-0.0876457	0.0324686	-0.00223251	-0.444186	0	0	0	0	0	0.236433	0	0	0.0317955	0	0	0	0	0	0	-0.217156	0	0	0	0	0	0	0.108332	0.168869	-0.792022	0	0	0	0	0.00764029	0	-0.0282627	0	0.323461	0	0	0	0	0.0786286	0	0	0.097268
PGR+2	0	0	0	-0.112821	0	0.00573038	-0.256896	0	0	0	-0.0669362	0	0	0	0	-0.0462927	0	0	0	0	0	0	-0.0456106	0	0	0	0	0	0	0	0	-0.688025	0	0	0	0	0	0	-0.0124264	0	-0.0541048	0	0	0	0	0	0	0.161272	-0.0134067
GR	0	0	0	0	0	0	0	0	0	0	0	0	0	0	0	0	0	0	0	0	0	0	0	0	0	0	0	0	0	0	0	-1.05113	0.0193093	0	0	0	0	0	0	0	0	0	0	0	0	0	0	0	0
GR+3	0	0.017751	0	-0.155997	0	-0.00842698	-0.21672	-0.101676	0	0	-0.0169534	0	0.169461	0	0	-0.0273372	0	0	0	0	0	0	-0.103934	0	0	0.149978	0.149978	0	0	0.0224376	0	-0.176437	0	0	-0.121685	-0.121685	0.00229123	0	0	0	-0.162133	0	0	0	0	0	0	0	0.0411807
ESRRG	0	0.00738875	0	-0.113645	-0.0697298	-0.0271886	0	0	0	0	0	0	0.183131	0	0	-0.124629	0.337947	0	0	0	0	-0.590123	-0.0906833	-0.0514915	0	0	0	0	-0.0675108	0.138941	0	0	-0.480616	0	0.284954	0.284954	0.332219	0.00696901	0	0	0	-0.100827	0	0	0	0	-0.124494	0	0
ESRRG:RXRA	0	0	0	0	0	-0.0602536	0	0	0	0	0	0	0	0	0	0	0	0	0	0	0	0	0	0	0	0	0	0	0	0	0	0	0	0	0	0	0	0	-0.124629	0	0	0	0	0	0	0	0	0	0
ESRRG+4	0	0	0	0	0	-0.0385052	0	0.0155751	0	0	-0.179614	0	0	0	0	-0.279823	0	0	0	0	0	-0.764482	-0.0338583	0	0	0	0	0	-0.26753	0.336092	0	0	-0.791573	-0.0323204	0	0	0.294397	0.0686643	0.0330774	0	0.0165556	-0.103846	0	0	0	0	0	0	0
ESRRB	0	0	0	0	0	0	0	0	0	-0.217228	0	0	0	0	0	-0.288997	0.0355882	0	0	0	0	-1.07352	0	0	0	0	0	0	0	0	0.276237	0	-0.680049	0	0	0	0	0	0	0	0	0	0	0	0	0	-0.41962	0	0
ESRRB:RXRA	0	0	0	0	0	-0.20386	0	0	0	0	0	0	0	0	0	0	0	0	0	0	0	0	0	0	0	0	0	0	0	0	0	0	0	0	0	0	0	0	0	0	0	0	0	0	0	0	0	0	0.16994
ESRRB+4	0.116978	0	0	-0.137036	0	0	0	-0.0632127	0	0	0.0507363	0	0	0.449873	0	-0.393822	0.49233	0	0	0	0	-0.891936	-0.200753	0	0	0	0	0	-0.0858544	0.551587	0.539951	0	-0.284288	0	0	0	0.181505	0.117569	-0.0475823	0	0.0799424	-0.0670231	0	0	0	0	0	0	0
ESRRA	0	0	0	-0.646265	0	0	0	0.074926	0	-1.25957	0.712141	0	0	0	0	-0.817813	0	0	0	0	0	-0.575071	0	0	0	0	0	0	0	1.18852	1.35489	0	-1.00409	0	0	0	0	0	0.911243	0	0.535001	-0.389884	0	0	0	0	-0.26818	0	0
ESRRA:RXRA	0.0478002	0	0	0	0	0	0	0.294373	0	-0.628306	0	0	0	0.0893254	0	-0.281961	0	0	0	0	0	-0.519987	0	0	0	0	0	0	-0.0392853	0	0	0	-0.543899	0	0	0	-0.0703841	0.172303	0.083063	0	0.137501	-0.23246	0	0	0	0	-0.445195	0	0
ESRRA+4	0	-0.382056	0	-0.571604	0	0	0	0.0874183	0	-1.16991	-0.277005	0	0	0	0	-0.609172	0	0	0	0	0	-0.873722	0	0	0	0	0	0	0	1.21478	1.11172	0	-1.2724	0	0	0	0	0	0.0603728	0	0.387456	-0.394958	0	0	0	0	-0.626881	0	0
ESR1+5	0	0	0	0	0	0	0	0	0	0	0	0	0	0	0	-0.0739593	0	0	0	0	0	0	0	0	0	0	0	0	-0.177259	0	0	0	0	0	0	0	0	0	0	0	0	0	0	0	0	0	0	0	0
ESR1+6	-0.030497	0.0192725	0	0	-0.0744318	-0.0265947	0	-0.00747229	0	0	0	-0.00123487	0	0.0816195	0	-0.0360238	0	0	0	0	0	0	-0.0452376	0.0338432	0	0.153892	0.153892	-0.0244026	0	0.0539085	0	0	0.0450682	0	-0.125201	-0.125201	0	0.0198291	-0.00596508	0	0.00468251	0.0258584	0	0.0359092	0.0359092	0	0	0.190747	0
THRB	0	0.180961	0	0	0	0.0101494	0	0	0	0	0	0	0.011276	0	0	-0.0199687	0.0584154	0	0	0.0620379	0.0620379	0	-0.0981279	0	0	0	0	-0.226876	0	0	0.258269	0.176852	-0.131949	-0.0100268	0	0	0.00545235	-0.0206477	-0.0568152	0	0	0	0	0.0506267	0.0506267	0	-0.0727677	0	0
THRB:RXRA	0	-0.393496	0	0	0	-0.117299	0	0	0	0	0	0	0	0	0	0	0	0	0	0	0	0	0	0	0	0	0	0	0	0	0	0	0	0	0	0	0	0	0	0	0	0	0	0	0	0	0	0	0.0781778
THRB:RXRA+7	0	0.0320645	0	0	0	-0.248311	0	0	0	0	0	0	0	0	0	0	0	0	0	0	0	0	0	0	0	0	0	0	0	0	0	0	0	0	0	0	0	0	-0.358582	0	0	0	0	0	0	0	0	0	0.211549
THRB+7	0	0.126059	0	0	0	0.0217736	0	0	0	0	-0.210967	0	0	0	0	-0.0421516	0	0	0	0	0	-0.0177293	-0.109102	0	0	0	0	0	0	0.104956	0	0	0.0370738	0	0	0	0	0	-0.00655199	0	0	0	0	0	0	0	0	0	0
THRA	0	0.114103	0	0	-0.107968	-0.0492193	0	0	0	0	0	0	0	0	0	-0.0522992	0.164941	0	0	0.114085	0.114085	0	-0.192241	0	0	0	0	0.264837	0	0.266007	0	0	-0.179658	0	0	0	0	-0.263349	0.0245471	0	0	0	0	0	0	0	0	0	0
THRA:RXRA	0	0	0	0	0	0	0	0	0	0	0	0	0	0	0	0	0	0	0	0	0	0	0	0	0	0	0	0	0	0	0	0	0	0	0	0	0	0	0	0	0	0	0	0	0	0	0	0	0
THRA:RXRA+7	0	0.0711176	0	0	0	0	0	0	0	0	0	0	0	0	0	-0.0868755	0.341911	0	0	0	0	-0.0697688	0	0	0	0	0	0.17779	-0.0634067	0	0.215146	0.155792	-0.131311	0	0	0	0	0	0	0	0	0	0	0	0	-0.200002	-0.52597	0	0
THRA+7	0	0.100896	0	0	0	0.00747215	0	-0.175037	0	0	-0.176331	-0.29427	0.235339	0	0	-0.0642046	0	0	0	0	0	-0.0280892	0	0	0	0	0	0	0	0.0797272	0	0	0	0	0	0	0	0	-0.00107521	0	0	0	0	0	0	-0.220513	0	0	0.150405
RARG	0	0	0	0	0	0	0	0.0236705	0	0	-0.453417	0	0	0	0	0	0	0	0	0	0	-0.423868	0	0	0	0	0	0	0	0.395069	0	0	-0.842147	0	0	0	0	0	0	0	0	0	0	0	0	0	-0.466937	0	0
RARB	0	0.0702579	0	-0.0330577	0.0265906	0	0	-0.279975	0	0	0	0	0.163225	0	0	-0.0458334	0	0	0	0.00952365	0.00952365	-0.164653	-0.242506	0.0931981	0	0.166922	0.166922	0	0	0.408852	0	0	0.0787496	0	0	0	0.0182554	-0.0321057	0	0	0.00728193	0	0	0	0	0.0853684	0	0	0
RARA	0	0	0	0	0	0	0	0	0	0	-0.478144	0	0	0	0	-0.293608	0	0	0	0	0	-0.436332	0	0	0	0	0	0	-0.053682	0.584886	0	0	-0.926072	0	0	0	0	0	0	0	0.134556	0	0	0	0	0	-0.0744704	0	0
RARG+8	0	0.238676	0	0	0	0.00855425	0	0	0	0	-0.150592	0	0	0	0	-0.244019	0	0	0	0	0	-0.157119	0	0	0	0	0	0	0	0.337356	0	0	-0.0672122	0	0	0	0.0305479	0	0.013633	0	0.081011	0	0	0	0	0	0	0	0
RARB+8	0	0.0138655	0	-0.144974	0	-0.0329897	0	0.106856	0	0	-0.12085	-0.0458409	0	0	0	-0.113335	0	0	0	0	0	-0.207871	-0.0846208	0	0	0.0853902	0.0853902	0	-0.317025	0.257937	0	0	-0.441659	0	0	0	0.0328092	0	-0.0192134	0	0.0760599	0	0	0	0	0.110635	0	0	0
RARA+8	0	0.0780511	0	0	0	0.0151687	0	-0.348736	0	0	-0.005581	0	0	0	0	-0.335678	0	0	0	0	0	-0.329563	0	0	0	0	0	0	0	0.440241	0	0	-0.513768	0	0	0	0.0421439	0	0.016974	0	0.129016	0	0	0	0	0	-0.483345	0	0
RARG:RXRA	0	0	0	0	0	-0.304602	0	0	0	0	0	0	0	0	0	0	0	0	0	0	0	0	0	0	0	0	0	0	0	0	0	0	0	0	0	0	0	0	0.233802	0	0.372857	0	0	0	0	0	0	0	0
RARB:RXRA	0	0	0	0	0	0	0	0.0840996	0	0	0	0	0	0	0	0	0	0	0	0	0	-0.36614	0	0	0	0	0	0	-0.0520612	0	-0.0546208	0	-0.825424	0	0	0	0	0	0	0	0	0	-0.109268	0	0	0	-0.0505704	0	0
RARA:RXRA	0	0	0	0	0	-0.371456	0	0.184771	0	0	0	0	0	0	0	-0.722571	0	0	0	0	0	-0.721989	0	0	0	0	0	0	0	0	0	0	0.167186	0	0	0	0	0	0	0	0.826078	0	0	0	0	0	0	0	0
PXR	0	0	0	0	0	0.00739267	0	0.215226	0	0	0	0	0	0	0	0	0	0	0	0	0	0	0	0	0	0	0	0	0	0	0	0	-0.231483	-0.173436	0	0	0	0	0.247777	0	0	0	0	0	0	0	0	0	0.043063
PXR+9	0	0.116792	0	0	0	0.0259228	0	0.0694609	0	0	-0.209261	0	0	0	0	0	0	0	0	0.023333	0.023333	0.0201832	-0.253801	0	0	0.108943	0.108943	0	0	0.0684788	0	0	0	-0.114708	0	0	0	-0.137736	0.0491862	0	0.0127197	0	0	0.20528	0.20528	0	0	0	0
VDR	0.0889113	0	0	0	0	-0.0143141	0	0	0	0	0	0	0	0	0	0	0	0	0	0	0	0	0	0	0	0	0	0	0	0	0	0	0	0	0	0	0	0	0.178454	0	0	0	0	0	0	0	0	0	0.157712
VDR:RXRA	-0.0997735	0	0	0	0	0	0	0.184592	0	0	0	0	0	0	0	0	0	0	0	0	0	0	0	0	0	0	0	0	0	0	0	0	0	0	0	0	0	0	0	0	0	0	0	0	0	0	0	0	0
VDR+10	-0.0435919	0	0	0	0	0.00633838	0	0.0263734	0	0	-0.0097662	0	0	0	0	0	0	0	0	0	0	0	-0.076643	0	0	0	0	0	0	0.0993372	0	0	0	0	0	0	0	-0.121352	0.0258957	0	0	0	0	0	0	0	0	0	-0.0154469
FXR	0	0	0	0.0564346	0.27064	0	0	0.118961	0	0	0	0	0.365552	0	0	-0.0366037	0.242005	0	0	0	0	0	-0.311424	0.161898	0	0	0	0	-0.339457	0.618379	0.158404	-0.0307328	0	0	0	0	0	-0.0954174	0	0	0	-0.292055	-0.568547	0	0	0.17371	0.0204561	-0.371482	0
FXR+11	0	0	0	0	0	0	0	0.0522585	0	0	0	0	0	0	0	-0.0628766	0	0	0	0	0	-0.0203235	-0.151268	0	0	0	0	0	0	0.262409	0	0	0	0	0	0	0.00992809	0.0350656	-0.0321656	0	0.171289	0	0	0	0	0	0	0	0
LXRA	0	0	0	0	0	-0.0126851	0	0.0863085	0	0	-0.211831	-0.0980301	-0.0343341	-0.274994	-0.184393	0	0	0	0	0	0	0	0	0	0	0.0176017	0.0176017	-0.186894	0	0	0	0	0	0	-0.0558973	-0.0558973	0	-0.0297824	-0.0169117	0	0.0204211	0	0	0.138456	0.138456	0	0	0	-0.000334362
LXRA+12	0	0	0	0	-0.0645348	-0.0112805	0.018162	0.0640253	0	0	0	-0.0635972	0.00941614	0.0131875	-0.138101	0	0	0	0	0	0	0	0	0	0	0	0	-0.0551692	0	0	0	0	0	0.0218012	-0.0116601	-0.0116601	0.000809485	0	-0.00897442	0	0	0	0	0.13015	0.13015	-0.00484615	0	0	0
LXRB:RXRA	0	0.239379	0	0	0	0	0	0	0	0	0	0	0	0	0	-0.264159	0	0	0	0	0	-0.304866	0	0	0	0	0	0	0	0.301043	0	0	0	0	0	0	0.30753	0	0	0	0	0	0	0	0	0	0	0	0
PPARD	-0.022403	0.0265	0	0	0	-0.0480972	0	-0.0589412	0	0	-0.0186862	0	0.210265	0.267049	0	-0.0111815	0	0	0	0.0397335	0.0397335	-0.0376102	-0.115444	0.0766256	0	0.160723	0.160723	0	0	0.164251	0	0	0.0762732	-0.0203696	0	0	0	-0.206633	-0.0339962	0	0	5.93467e-05	0	0	0	0	0	0	0
PPARD+13	0	0	0	0	0	-0.0640048	0	0.0904833	0	0	-0.0413442	0	0.0431272	-0.168631	0	0	0	0	0	0	0	0	-0.157802	0.0565046	0	0.0511234	0.0511234	0	0	0.077712	0	0	0.0365829	0	0	0	0	-0.0873393	0.0128512	0	0.00771243	0.0145362	0	0.126208	0.126208	0.0138681	0	0	0.00272594
PPARD+14	-0.00529262	0	0	0	0	-0.00261296	0	0	0	0	-0.0214473	-0.0631068	0.171852	-0.133507	0	0	0	0	0	0	0	-0.0526068	-0.113144	0	0	0.108745	0.108745	0	0	0.0951727	0	0	0.0774212	0	0	0	0	0.0315938	0	0	0.197596	0	0	0	0	0.079321	0	0	-0.0144767
PPARG	0	0	0	0	0	-0.00667794	0	0	0	0	-0.187725	-0.0655707	-0.0387272	-0.143317	0	-0.195146	0	0	0	0	0	-0.219999	-0.0117707	0	0	0.00466874	0.00466874	0	0	0.472441	-0.448973	0	-0.225722	0	0	0	0	-0.017648	0	0	-0.0139112	-0.125357	0	0.0942239	0.0942239	0	0	0	-0.0226064
PPARG+14	0	0	0	0	0	0	0	0	0	0	-0.253982	0	0	0	0	0	0	0	0	0	0	-0.0615194	-0.0910402	0	0	0	0	0	0	0	0	0	0	0	0	0	0	0	-0.000136463	0	0.168839	0	0	0	0	0	0	0	0.170471
PPARG+15	0	0	0	0	0	-0.00226316	0	0.0484399	0	0	-0.205252	0	0	0	0	-0.351728	0	0	0	0	0	-0.267153	-0.0740493	0	0	0	0	0	0	0.128038	-0.627466	0	-0.386773	0	0	0	0	0.103436	0	0	0.0946949	-0.0879067	0	0	0	0	0	0	-0.0601181
Rev-ErbA-Alpha	0.0111474	0	-0.0300699	0	0	-0.0123483	0.0287676	-0.0021112	0	0	0.000436939	-0.0530479	0	0.0149019	0	-0.00675483	0	0	0	0	0	-0.0068048	-0.0361058	0.00277391	0	0	0	0.00491058	0	0	0.0353093	0.00944104	0	0	0.152728	0.152728	0	-0.00247677	0	-0.0281986	0	0	-0.00742736	0.0524694	0.0524694	-0.0286873	0	0.00757528	0.0121482
RORC	0.187969	-0.490133	0	0	0	-0.457775	0	-0.709397	0	-0.534801	-0.809564	0	0	0	0	0	0	0	0	0.576118	0.576118	-0.0707662	-0.345039	0.261302	0	0	0	0.238485	0	-0.360049	0	0.375857	-0.142576	0	0	0	0.424417	0.420236	0.0803268	0	0.0104153	-0.4779	0	0	0	0	0.140176	0	0
RORC:RXRA	0	0	0	0	0	0	0	-0.013149	0	0	-0.173752	0	0	0	0	0	0	0	0	0.0426667	0.0426667	0	-0.131287	0	0	0	0	0.108958	0	0	-0.0769656	0	0	0	0	0	0	0.164296	0	0	0	0	0	0	0	0	0	0	0.0611415
RORC+16	0	0.106954	0	0	0	-0.0235054	0	-0.0731375	0	0.322161	-0.206648	0	0	0	0	-0.0977147	0	0	0	0.0328868	0.0328868	-0.0644147	-0.563091	0	0	0	0	0.456134	0	0.689486	0	0	0	0.0620562	0	0	0.0462985	0.637329	0.0226625	0	0.25948	0	0	0	0	0	0	0	0
TR4	0	-0.495985	0	-0.106606	0.379442	-0.380254	0	0.191124	0	0	-0.487328	0	0	0	0	-0.43633	0.491579	0	0	0.344346	0.344346	0	-0.619278	0	0	0	0	0	-0.164478	0.571999	-0.663584	-0.502836	-0.147276	0	0	0	0	0	-0.216308	0	-0.0505477	-0.320064	0	0	0	0	0.306911	0	-0.00256259
TR2	0	0	0	0	0	-0.00419032	0	0.0377428	0	0	-0.0679422	0	0	0	0	-0.0231096	0	0	0	0	0	0	-0.0536271	0	0	0	0	0	0	0.192956	0	0	-0.0410051	0	0	0	0	-0.152028	0.00440278	0	0.0198362	0	0	0	0	0	0	0	0
LRH1	0.0720841	0	0	0	0	0	0	0	0	-0.563317	-0.42707	0	0	0	0	-0.303117	0.372384	0	0	0	0	-0.572522	0	0	0	0	0	0	0	0	0.283363	0	-0.491653	0	0	0	0	0	-0.255084	0	0	0	0	0	0	0	-0.24041	0	0
LRH1:RXRA	0	0	0	0	0	0	0	0	0	0	0	0	0	0	0	-0.260009	0	0	0	0	0	0	0	0	0	0	0	0	0	0	0	0	0	0	0	0	-0.378637	0	0	0	0	0	0	0	0	0	0	0	0
SF1	0	0	0	0	0	0	0	0	0	-0.752158	-0.301919	0	0	0	0	-0.332492	0.48792	0	0	0	0	-0.868598	0	1.10345	0.334781	0	0	0	0	-0.0865134	0.278642	0	-0.319855	0	0	0	0	0	0	0	0	0	0	0	0	0	-0.316743	0	0
SF1:RXRA	0	0	0	0	0	0	0	-0.0016379	0	-0.338125	0	0	0	0	0	-0.127264	0.0690105	0	0	0	0	-0.144833	0	0	0	0	0	0	0	0	0.144124	0	0	0	0	0	0.20276	0	0	0	0	0	0	0	0	0	-0.00296964	0	0
TLX	-0.00785747	0.142691	0	0	0	0	0	0.145268	0	0	-0.25625	0	0	0	0	0	0	0	0	0.0859905	0.0859905	-1.01832	-0.105841	-0.413557	0	0	0	0	0.318396	0.0109347	-0.531731	0	0	0	0	0	0	0	-0.0778742	0	0	0	0	-0.453961	-0.453961	0	0	0.474566	0
TLX:RXRA	0	0	0	0	0	0	0	0	0	0	0	0	0	0	0	0	0	0	0	0	0	0	0	0	0	0	0	0	0	0	0	0	0	0	0	0	0	0	-0.105666	0	0	0	0	0	0	0	0	0	0.264394
PNR	0	-0.0159866	0	0.192246	-0.190021	0	-0.215741	0.0844461	0	0	-0.0443186	-0.164969	0	0	0	-0.0169718	0	0	0	-0.0742551	-0.0742551	-0.225907	-0.18019	0	0	0	0	0	0	-0.0323941	-0.350759	0	-0.960288	0	0	0	0	0	0	0	0.145016	0	0	0	0	0	-0.798854	0	0
COUP-TF2	0	0	0	0.0475961	0	-0.205765	0	0.0942364	0	0	-0.682784	0	0	0	0.596105	-0.370376	0	0	0	0.0265737	0.0265737	0	-0.365584	0.438144	0	0	0	0	-0.131257	1.07616	-1.41841	-0.492966	-0.944313	0	0	0	0	0	-0.169727	0	0.342887	-0.0965771	0	0	0	0	0.179706	0	-0.0444183
COUP-TF1	0	0	0	0	0	0	0	0.0839783	0	0	-0.0956492	0	0	0	0	-0.129677	0	0	0	0	0	-0.0194398	0	0	0	0	0	0	0	0.577304	0	0	-0.03936	0	0	0	0	0	-0.01603	0	0.00777275	0	0	0	0	0	0	0	0
EAR2	0	0.0265742	0	0	0.150601	-0.0531209	0	0.129738	0	0	-0.216688	0	0	0	0	-0.0234039	0	0	0	0.0106456	0.0106456	-0.187043	-0.148203	0.0657919	0	0.167342	0.167342	0	0	0.534812	0	0	-0.0499525	0	0	0	0	0.0217337	-0.0217453	0	0.0821445	-0.0533632	0	0.218697	0.218697	0.191669	0	0	0
COUP-TF2+17	0	0	0	0	0	0	0	0	0	0	-0.320968	0	0	0	0	0	0	0	0	0	0	-0.514536	0	0	0	0	0	0	0	0.463835	-0.243805	0	-1.55908	0	0	0	0	0	0	0	0.00786204	-0.222468	0	0	0	0	0.124987	0	0
COUP-TF1+17	0	0	0	0	0	0	0	0	0	0	-0.353119	0	0	0	0	0	0	0	0	0	0	-0.602411	0	0	0	0	0	0	0	0.826897	-0.239182	0	-0.701517	0	0	0	0	0	0	0	-0.0382887	-0.121178	0	0	0	0	0.0563355	0	0
COUP-TF2:RXRA	0	0	0	0	0	-0.202294	0	-0.542024	0	0	0	0	0	0	0	0	0	0	0	0	0	0	0	0	0	0	0	0	0	0	0	0	-0.365473	0	0	0	0	0	0	0	-0.0739134	0	0	0	0	0	0	0	0
COUP-TF1:RXRA	0	0	0	0	0	-0.0638183	0	0	0	0	0	0	0	0	0	0	0	0	0	0	0	-0.183307	-0.177448	0	0	0	0	0	0	0	0	0	-0.26623	0	0	0	0	0	0.270003	0	0.185788	0	0	0	0	0	0	0	0.151409
EAR2:RXRA	0	0	0	0	0	0	0	0	0	0	0	0	0	0	0	0	0	0	0	0	0	0	0	0	0	0	0	0	0	0	0	0	0	0	0	0	0	0	0	0	-0.11958	0	0	0	0	0	0	0	0
HNF4G	-0.00575255	0	0	0	0	-0.00316553	0	-0.0307614	0	0	0	0	0	0.0661733	0	-0.0122283	0	0	0	0.00726398	0.00726398	0	0	0	0	0	0	0	0	0	0	0	-0.287194	0	0	0	2.05818e-05	-0.050636	0	0	0.00208104	0	0	0	0	0	0	0	-0.0346336
HNF4A	0	0	0	-0.144378	0	-0.00628668	0	0.0240845	0	0	-0.0247822	0	0	0	0	-0.0539542	0	0	0	0	0	0	-0.232843	0.0975051	0	0	0	0	0	0.0681418	0	0	-0.612808	0	0	0	0	-0.14727	-0.00312015	0	-0.000373134	0	0	0	0	0	0	0	-0.0378721
HNF4A+18	0	0	0	-0.404201	0	-0.612999	0	-0.0157563	0	0	-0.768281	0	0	0	0	-0.32518	0	0	0	0	0	-0.682929	0.00452536	0	0.0146316	0	0	0	0	-0.013842	0.107691	0	-0.967583	0	0	0	0	0	0	0	0	-0.0682427	0	0	0	0	-0.660094	0	-0.531673
RXRB	0	0	0	0	0	-0.0102361	0	0	0	0	-0.224632	-0.279399	0.187119	-0.224746	0	0.0350347	0	0	0	0	0	-0.149815	0	0	0	0	0	0	0	0.303912	0	0	-0.098181	0	0	0	0	0	-0.0431853	0	-0.0577429	0	0	0	0	0	0	0	0
RXRB+17	0	0.0770578	0	0	0	0	0	0.433814	0	0	-0.167159	0	0	0	0	-0.0747234	0	0	0	0.0281758	0.0281758	-0.174588	-0.197659	0	0	0	0	0	0	0.914976	0	0	-0.840992	0	0	0	0	0	-0.0479238	0	-0.0182905	0	0	0	0	0	0	0	0
RXRG	0	0	0	0	0	0	0	0	0	0	-0.535854	0	0	0	0	0	0	0	0	0	0	-0.575169	0	0	0	0	0	0	0	0.812479	-0.539393	0	-1.13808	0	0	0	0	0	0	0	-0.0639843	0	0	0	0	0	0.247504	0	-0.0146182
RXRG:RXRA	0	0	0	0	0	-0.0258203	0	0	0	0	-0.011452	0	0	0	0	-0.107443	0	0	0	0	0	-0.0196846	0	0	0	0	0	0	-0.0782395	0.274707	-0.592019	0	-0.71257	0	0	0	0.0609081	0	0	0	0.0559263	0	0	0	0	0	0.342044	0	0
RXRG+17	0	0	0	0	0	0	0	0	0	0	-0.151064	0	0	0	0	0	0	0	0	0	0	-0.328889	0	0	0	0	0	0	-0.0492283	0.263264	0.359089	0	-1.11809	0	0	0	0	0	0	0	-0.00109095	0	0	0	0	0	0.301214	0	-0.0719992
RXRA	0	0	0	0	0	0	0	0	0	0	-0.15704	0	0	0	0	0	0	0	0	0	0	-0.83663	0	0	0	0	0	0	0	0.281318	-0.858765	0	-1.11165	0	0	0	0	0	0	0	-0.16275	0	0	0	0	0	-0.131677	0	0
RXRA+17	0	0	0	0	0	0	0	0	0	0	-0.0591897	0	0	0	0	0	0	0	0	0	0	-0.229436	0	0	0	0	0	0	0	0.497628	0	0	-1.17459	0	0	0	0	0	0	0	0	0	0	0	0	0	0.172286	0	0
NOR1	-0.466644	0	-0.233149	-0.491338	0	0	0	0.09169	0	0	0	0	0	0	0	-1.32183	0	0	0	0	0	-1.29706	0	0	0	0	0	0	0	0	0.68432	0	-1.81399	0	0	0	0	0	0	0	-0.0222457	0	0	0	0	0	-1.38771	0	-0.364115
NURR1	0	0	0	0	0	0	0	0	0	0	0	0	0	0	0	-0.755633	0	0	0	0	0	-2.44258	0	0	0	0	0	0	0	0	0.460162	0	-2.08698	0	0	0	0	0	0	0	0	0	0	0	0	0	-0.0609051	0	0
[truncated: 5,000 more columns]

## Sheet: Selected SNPs
Chromosome	Start	Stop	SeqWT	SeqSNP	ID	disease_trait	disease_class	DnaseHS
chr1	7879062	7879063	CTTAAACCTATGGTTTCATTCCTTGATAATCTTTGTTGGAA	CTTAAACCTATGGTTTCATTTCTTGATAATCTTTGTTGGAA	rs2797685	Crohns_disease	Autoimmune_disease	N
chr1	10286175	10286176	AAGTATTGAAAGCCTAAAAGGTAATGGTGGTGGTAGAAATG	AAGTATTGAAAGCCTAAAAGATAATGGTGGTGGTAGAAATG	rs17396340	Mean_platelet_volume	Hematological_parameters	Y
chr1	10799576	10799577	CCCACTCAGGCTTCCAGACCTTTCCCTGAGCCCTCCGCCCC	CCCACTCAGGCTTCCAGACCCTTCCCTGAGCCCTCCGCCCC	rs12046278	Systolic_blood_pressure	Cardiovascular	Y
chr1	11788563	11788564	ATTAGTAGGACAGGCAGGCAAGCCAGAAACTCAGGCAGGAG	ATTAGTAGGACAGGCAGGCAGGCCAGAAACTCAGGCAGGAG	rs4846033	Schizophrenia	Neurological_behavioral	Y
chr1	15792425	15792426	GGAACAGGGGAAACCTAAGACGGGTCCATCACTTCCTTTTT	GGAACAGGGGAAACCTAAGAGGGGTCCATCACTTCCTTTTT	rs2901964	Erectile_dysfunction_and_prostate_cancer_treatment	Miscellaneous	Y
chr1	16299311	16299312	AGATTTCACCTAACTAAAGGCGTGAGCATTGCCCAGTGATC	AGATTTCACCTAACTAAAGGTGTGAGCATTGCCCAGTGATC	rs10927875	Dilated_cardiomyopathy	Cardiovascular	N
chr1	16393356	16393357	TGGAAATTCTGCATGTCCTGTACAAGCCAGGGCCCGCCAAG	TGGAAATTCTGCATGTCCTGGACAAGCCAGGGCCCGCCAAG	rs9442235	Cognitive_performance-PC1	Neurological_behavioral	Y
chr1	16505319	16505320	CCCTTGGGGGCAGGGATTAAAGGTACTACAGGTTCAGAGCC	CCCTTGGGGGCAGGGATTAAGGGTACTACAGGTTCAGAGCC	rs1497406	Gamma_glutamyl_transferase	Serum_metabolites	Y
chr1	19843353	19843354	AGCACTGAAGTGAGCAGACCTATGCTTCAGAGGTAGAGCCT	AGCACTGAAGTGAGCAGACCCATGCTTCAGAGGTAGAGCCT	rs10917468	Goiter	Miscellaneous	Y
chr1	21766452	21766453	CCAGCTGCACTCGGTGCATCACCTAGGTTACTCCTTTTCTC	CCAGCTGCACTCGGTGCATCCCCTAGGTTACTCCTTTTCTC	rs1976403	Alkaline_phosphatase	Serum_metabolites	Y
chr1	22485870	22485871	GGACTTGAATGAGGTCACAGTTCCCATTGTAGAGATCAGTG	GGACTTGAATGAGGTCACAGGTCCCATTGTAGAGATCAGTG	rs16826658	Endometriosis	Miscellaneous	N
chr1	22698446	22698447	CAGGAGAAATTTGAGATGCAAGGCCAAACCAAAAAGCCCAC	CAGGAGAAATTTGAGATGCAGGGCCAAACCAAAAAGCCCAC	rs7524102	Bone_mineral_density-femoral_neck	Radiographic_parameters	Y
chr1	22698446	22698447	CAGGAGAAATTTGAGATGCAAGGCCAAACCAAAAAGCCCAC	CAGGAGAAATTTGAGATGCAGGGCCAAACCAAAAAGCCCAC	rs7524102	Bone_mineral_density-hip	Radiographic_parameters	Y
chr1	22698446	22698447	CAGGAGAAATTTGAGATGCAAGGCCAAACCAAAAAGCCCAC	CAGGAGAAATTTGAGATGCAGGGCCAAACCAAAAAGCCCAC	rs7524102	Bone_mineral_density-spine	Radiographic_parameters	Y
chr1	22698446	22698447	CAGGAGAAATTTGAGATGCAAGGCCAAACCAAAAAGCCCAC	CAGGAGAAATTTGAGATGCAGGGCCAAACCAAAAAGCCCAC	rs7524102	Ulcerative_colitis	Autoimmune_disease	Y
chr1	22711472	22711473	AATTCATACTGGCTGCTGAGGTCCAGGCCAATGGACAACTC	AATTCATACTGGCTGCTGAGCTCCAGGCCAATGGACAACTC	rs6426749	Bone_mineral_density-hip	Radiographic_parameters	N
chr1	47179309	47179310	AGAAAAAGGAATCCCTGGATAGGTGAATTGAGCAATGTTTT	AGAAAAAGGAATCCCTGGATGGGTGAATTGAGCAATGTTTT	rs10789491	Response_to_hepatitis_C_treatment	Viral_disease	N
chr1	56962820	56962821	AGCTGAAGTCAGGCAGTGGTAACTACTTTTTCCTGAAAACT	AGCTGAAGTCAGGCAGTGGTGACTACTTTTTCCTGAAAACT	rs17114036	Coronary_heart_disease	Cardiovascular	Y
chr1	56966349	56966350	ATCATTGTCAAGGTGAAAGCAGGGAAGCAACATGTTGGAAA	ATCATTGTCAAGGTGAAAGCGGGGAAGCAACATGTTGGAAA	rs17114046	Coronary_heart_disease	Cardiovascular	Y
chr1	59799160	59799161	TAATAGTTTTGTACTGCCAAGGAAGCTGCTTATCTGACTTC	TAATAGTTTTGTACTGCCAAAGAAGCTGCTTATCTGACTTC	rs17119280	Response_to_antipsychotic_therapy_extrapyramidal_side_effects	Drug_metabolism	Y
chr1	61205468	61205469	TTTAAAATTATAGTGACCTATGAGATTCAAAAGTGTATCAG	TTTAAAATTATAGTGACCTACGAGATTCAAAAGTGTATCAG	rs1514178	Serum_polyunsaturated_fatty_acids	Serum_metabolites	Y
chr1	62996837	62996838	ATTCTCAAGGCTTAGATTCTCGCCAATTGCTTTTCACGTTC	ATTCTCAAGGCTTAGATTCTGGCCAATTGCTTTTCACGTTC	rs1168013	Triglycerides	Serum_metabolites	Y
chr1	63118195	63118196	GAGCCACCTTATCTGTTAAAACCTTAAATGAGATGAGTGCA	GAGCCACCTTATCTGTTAAACCCTTAAATGAGATGAGTGCA	rs10889353	Cholesterol	Serum_metabolites	Y
chr1	63118195	63118196	GAGCCACCTTATCTGTTAAAACCTTAAATGAGATGAGTGCA	GAGCCACCTTATCTGTTAAACCCTTAAATGAGATGAGTGCA	rs10889353	LDL_cholesterol	Serum_metabolites	Y
chr1	63118195	63118196	GAGCCACCTTATCTGTTAAAACCTTAAATGAGATGAGTGCA	GAGCCACCTTATCTGTTAAACCCTTAAATGAGATGAGTGCA	rs10889353	Triglycerides	Serum_metabolites	Y
chr1	63480729	63480730	AGCACCCAGGAAAAAAGGAACGACATTTTTTCTCTAGCCTG	AGCACCCAGGAAAAAAGGAAGGACATTTTTTCTCTAGCCTG	rs17124318	BMI	Quantitative_traits	N
chr1	63480729	63480730	AGCACCCAGGAAAAAAGGAACGACATTTTTTCTCTAGCCTG	AGCACCCAGGAAAAAAGGAAGGACATTTTTTCTCTAGCCTG	rs17124318	Weight	Quantitative_traits	N
chr1	66169678	66169679	CTGGGTCACTGGCCACCTGCGGTTGTCTTCTTTCTCTTCTC	CTGGGTCACTGGCCACCTGCAGTTGTCTTCTTTCTCTTCTC	rs12753193	C-reactive_protein	Serum_metabolites	Y
chr1	67681668	67681669	TTTCACCTATTCCCAAGGCCTCAGCTACACCTGTATGTAGG	TTTCACCTATTCCCAAGGCCGCAGCTACACCTGTATGTAGG	rs7517847	Crohns_disease	Autoimmune_disease	N
chr1	67681668	67681669	TTTCACCTATTCCCAAGGCCTCAGCTACACCTGTATGTAGG	TTTCACCTATTCCCAAGGCCGCAGCTACACCTGTATGTAGG	rs7517847	Inflammatory_bowel_disease	Autoimmune_disease	N
chr1	67694201	67694202	ATGATTATGCTTTTTCTTGAAGTCATCATCTTCTATATTAG	ATGATTATGCTTTTTCTTGAGGTCATCATCTTCTATATTAG	rs2201841	Psoriasis	Autoimmune_disease	N
chr1	67694201	67694202	ATGATTATGCTTTTTCTTGAAGTCATCATCTTCTATATTAG	ATGATTATGCTTTTTCTTGAGGTCATCATCTTCTATATTAG	rs2201841	Ulcerative_colitis	Autoimmune_disease	N
chr1	70921172	70921173	CCAATTATTGTCTAGATGACGTTTGGCAATATCACTACCAG	CCAATTATTGTCTAGATGACATTTGGCAATATCACTACCAG	rs10458561	Risperidone_influence_on_QT_interval	Drug_metabolism	Y
chr1	72812439	72812440	TGGGTAGGGGAAGGTAGGAAGGTTGAGAAGAAAGTTGGGGT	TGGGTAGGGGAAGGTAGGAAAGTTGAGAAGAAAGTTGGGGT	rs2815752	BMI	Quantitative_traits	N
chr1	76106674	76106675	GAAGAACTTCATGTGAACTATGACAAAATATTATAAAATCT	GAAGAACTTCATGTGAACTACGACAAAATATTATAAAATCT	rs211718	C12_C10	Serum_metabolites	N
chr1	79254761	79254762	TATTTAGAATCATAAGTCACCCTTTCTGGAAGTTAGGTTCT	TATTTAGAATCATAAGTCACGCTTTCTGGAAGTTAGGTTCT	rs12730292	Bipolar_disorder	Neurological_behavioral	N
chr1	95053352	95053353	CAAGGATGATGGAACACAGATTACAAAAAGACATTTTTTTC	CAAGGATGATGGAACACAGAGTACAAAAAGACATTTTTTTC	rs12029080	Fibrin-D-dimer_levels	Serum_metabolites	Y
chr1	96944796	96944797	CAGTTGTCCTAACCATTATAACCTACACTACCTTCAATCCA	CAGTTGTCCTAACCATTATACCCTACACTACCTTCAATCCA	rs1555543	BMI	Quantitative_traits	N
chr1	109818529	109818530	GATAAGCCTGTCCCTCTGCCCATGTCCATGACACTGCTCCC	GATAAGCCTGTCCCTCTGCCTATGTCCATGACACTGCTCCC	rs646776	Cholesterol	Serum_metabolites	Y
chr1	109818529	109818530	GATAAGCCTGTCCCTCTGCCCATGTCCATGACACTGCTCCC	GATAAGCCTGTCCCTCTGCCTATGTCCATGACACTGCTCCC	rs646776	Coronary_heart_disease	Cardiovascular	Y
chr1	109818529	109818530	GATAAGCCTGTCCCTCTGCCCATGTCCATGACACTGCTCCC	GATAAGCCTGTCCCTCTGCCTATGTCCATGACACTGCTCCC	rs646776	LDL_cholesterol	Serum_metabolites	Y
chr1	109818529	109818530	GATAAGCCTGTCCCTCTGCCCATGTCCATGACACTGCTCCC	GATAAGCCTGTCCCTCTGCCTATGTCCATGACACTGCTCCC	rs646776	Myocardial_infarction	Cardiovascular	Y
chr1	109818529	109818530	GATAAGCCTGTCCCTCTGCCCATGTCCATGACACTGCTCCC	GATAAGCCTGTCCCTCTGCCTATGTCCATGACACTGCTCCC	rs646776	Progranulin	Serum_metabolites	Y
chr1	109818529	109818530	GATAAGCCTGTCCCTCTGCCCATGTCCATGACACTGCTCCC	GATAAGCCTGTCCCTCTGCCTATGTCCATGACACTGCTCCC	rs646776	Response_to_statin_therapy-chol_sum	Drug_metabolism	Y
chr1	111237684	111237685	CCATCACAGTCTAGGTCCATAGTTCTCAGTCTTTGGCTTAC	CCATCACAGTCTAGGTCCATGGTTCTCAGTCTTTGGCTTAC	rs12061304	Panic_disorder	Neurological_behavioral	N
chr1	117104214	117104215	ACTGGTAATTGTGCTGACCTATATTTCCCATGTTTTAGCAG	ACTGGTAATTGTGCTGACCTGTATTTCCCATGTTTTAGCAG	rs2300747	Multiple_sclerosis	Autoimmune_disease	N
chr1	118883972	118883973	GGAAAAAATGCGACCAATAGGTTACTACCAAATTTTTTTAA	GGAAAAAATGCGACCAATAGATTACTACCAAATTTTTTTAA	rs12735613	Height	Quantitative_traits	Y
chr1	145723644	145723645	TCTCAGTCTTGCATCTGGACTCTGGCCTAATAAATTCCTCC	TCTCAGTCTTGCATCTGGACCCTGGCCTAATAAATTCCTCC	rs1967017	Serum_urate	Serum_metabolites	Y
chr1	152550017	152550018	AATCCTGAGTTCTTAGACTTTGCAGTAAAAATAAATAGGCA	AATCCTGAGTTCTTAGACTTGGCAGTAAAAATAAATAGGCA	rs4085613	Psoriasis	Autoimmune_disease	Y
chr1	154426263	154426264	CTTGGAGTGGGGTCAATTCTCAAAGGAAATGACATCACCTC	CTTGGAGTGGGGTCAATTCTTAAAGGAAATGACATCACCTC	rs4129267	Asthma	Autoimmune_disease	Y
chr1	154426263	154426264	CTTGGAGTGGGGTCAATTCTCAAAGGAAATGACATCACCTC	CTTGGAGTGGGGTCAATTCTTAAAGGAAATGACATCACCTC	rs4129267	C-reactive_protein	Serum_metabolites	Y
chr1	154426263	154426264	CTTGGAGTGGGGTCAATTCTCAAAGGAAATGACATCACCTC	CTTGGAGTGGGGTCAATTCTTAAAGGAAATGACATCACCTC	rs4129267	FEF	Kidney_lung_liver	Y
chr1	154426263	154426264	CTTGGAGTGGGGTCAATTCTCAAAGGAAATGACATCACCTC	CTTGGAGTGGGGTCAATTCTTAAAGGAAATGACATCACCTC	rs4129267	IL6R	Serum_metabolites	Y
chr1	157670815	157670816	TAATACAAATGTACAGATCAAGGACTTCCCGTAATCTCACC	TAATACAAATGTACAGATCAGGGACTTCCCGTAATCTCACC	rs7528684	Type_1_diabetes_autoantibodies	Diabetes	Y
chr1	159148512	159148513	TCTGCTATGCTTTAAGGGTACCTTCCAATAAGCTGATGATA	TCTGCTATGCTTTAAGGGTATCTTCCAATAAGCTGATGATA	rs1474747	MCP1	Serum_metabolites	N
chr1	159174682	159174683	TCATTAGTCCTTGGCTCTTATCTTGGAAGCACAGGCGCTGA	TCATTAGTCCTTGGCTCTTACCTTGGAAGCACAGGCGCTGA	rs2814778	Neutrophil_count	Hematological_parameters	Y
chr1	159174682	159174683	TCATTAGTCCTTGGCTCTTATCTTGGAAGCACAGGCGCTGA	TCATTAGTCCTTGGCTCTTACCTTGGAAGCACAGGCGCTGA	rs2814778	WBC_count	Hematological_parameters	Y
chr1	160421915	160421916	CAAGGAATAGTTGTGTTTGTCCAGGGGCACACAATCAGAAT	CAAGGAATAGTTGTGTTTGTTCAGGGGCACACAATCAGAAT	rs16832015	Cognitive_performance-IED	Neurological_behavioral	Y
chr1	162033889	162033890	CCCAGGGTCACATCCCAGTTCAAAAATATCCCATGGAGTGC	CCCAGGGTCACATCCCAGTTTAAAAATATCCCATGGAGTGC	rs12143842	QT_interval	Cardiovascular	Y
chr1	165394881	165394882	AGCATAGGGTATCAATGGCCTTGCTGATTATAGTGGGTGGG	AGCATAGGGTATCAATGGCCCTGCTGATTATAGTGGGTGGG	rs466639	Age_at_menarche	Aging	Y
chr1	171261192	171261193	CCCATGGAGGGTCTTTCCTAGGTTTTGTTTGGGACAAATAG	CCCATGGAGGGTCTTTCCTAAGTTTTGTTTGGGACAAATAG	rs6660565	Sudden_cardiac_arrest	Cardiovascular	N
chr1	171949749	171949750	CTCTCCCTATCTCCTTTGCCTCCCAACACTTCTCAGTCTCT	CTCTCCCTATCTCCTTTGCCCCCCAACACTTCTCAGTCTCT	rs10914144	Mean_platelet_volume	Hematological_parameters	N
chr1	171949749	171949750	CTCTCCCTATCTCCTTTGCCTCCCAACACTTCTCAGTCTCT	CTCTCCCTATCTCCTTTGCCCCCCAACACTTCTCAGTCTCT	rs10914144	Platelet_count	Hematological_parameters	N
chr1	179469313	179469314	CAGCAGTAAATGAGAGGGGTAACACACATTATGAACATGTT	CAGCAGTAAATGAGAGGGGTGACACACATTATGAACATGTT	rs12047808	Multiple_sclerosis	Autoimmune_disease	N
chr1	186725002	186725003	AGCAGAAATGTTTTAGGAAGGGAAAACATTTTACATCAAGA	AGCAGAAATGTTTTAGGAAGAGAAAACATTTTACATCAAGA	rs4140564	Knee_osteoarthritis	Aging	N
chr1	196646175	196646176	CTCAAATTATTTTAAACACTTAGGTCGAAGAGGATGGAAAA	CTCAAATTATTTTAAACACTGAGGTCGAAGAGGATGGAAAA	rs1329424	Age-related_macular_degeneration	Aging	N
chr1	197781197	197781198	GACCAGGCTGTTCATGAAGTCTCAGTGACCATGTCTTTTAA	GACCAGGCTGTTCATGAAGTTTCAGTGACCATGTCTTTTAA	rs12134279	Primary_biliary_cirrhosis	Autoimmune_disease	Y
chr1	198595505	198595506	GAGATAGAGAATAGTTGGGGGTGCTCTTTAGAAAGGATGAT	GAGATAGAGAATAGTTGGGGATGCTCTTTAGAAAGGATGAT	rs12127588	Mean_corpuscular_hemoglobin	Hematological_parameters	N
chr1	201081942	201081943	TGCCAAAATTAGGCTTACCCCTCCTCAGCCCCATGACATTG	TGCCAAAATTAGGCTTACCCTTCCTCAGCCCCATGACATTG	rs2281845	Primary_tooth_development_time_to_first_tooth_eruption	Quantitative_traits	Y
chr1	201262431	201262432	CTAATAACCCTAATGACACTCTGTCCTCCTGCGGAGCCTGT	CTAATAACCCTAATGACACTTTGTCCTCCTGCGGAGCCTGT	rs860554	Panic_disorder	Neurological_behavioral	N
chr1	205764639	205764640	TACGGGCTTAGACACAGACAGAGGTCAGAGGGAGGAGTGGG	TACGGGCTTAGACACAGACAAAGGTCAGAGGGAGGAGTGGG	rs823156	Parkinsons_disease	Aging	N
chr1	207872289	207872290	TGGGTCAAGGAGATGGTGGCTATTTTGTGACCACCTTTTTC	TGGGTCAAGGAGATGGTGGCCATTTTGTGACCACCTTTTTC	rs7527798	Erythrocyte_sedimentation_rate	Hematological_parameters	Y
chr1	213855587	213855588	GCCTGTATAAATCCTTCAAAGTCCATTCTTCTCCGTCCCTC	GCCTGTATAAATCCTTCAAAATCCATTCTTCTCCGTCCCTC	rs17706439	RR_interval	Cardiovascular	N
chr1	217058478	217058479	CAGAGCAGATTTAAGGAAGGCAGCAAGATACATGACAGAAA	CAGAGCAGATTTAAGGAAGGTAGCAAGATACATGACAGAAA	rs1436900	Optic_disc_size_cup	Quantitative_traits	Y
chr1	221028507	221028508	TCACATCAAGTAAAATGGGGTATCCATTTACCAAGCATTTA	TCACATCAAGTAAAATGGGGCATCCATTTACCAAGCATTTA	rs11118620	Heart_failure	Cardiovascular	N
chr1	228997834	228997835	ATTCTGCCCTTTCTGACCCATGTCCCATATTTAAAGGCTTC	ATTCTGCCCTTTCTGACCCAGGTCCCATATTTAAAGGCTTC	rs801114	Basal_cell_carcinoma	Cancer	Y
chr1	231816841	231816842	CCATCTGTAGCTAGCAGCACCCTTGAGGGGGGCTCAGATGG	CCATCTGTAGCTAGCAGCACTCTTGAGGGGGGCTCAGATGG	rs12042938	DISC1	Neurological_behavioral	Y
chr1	238103500	238103501	GAGGCTGGAGGCACAGACGGCCCTGACTGGGAGTTGTACTT	GAGGCTGGAGGCACAGACGGTCCTGACTGGGAGTTGTACTT	rs2499604	NAFLDH	Kidney_lung_liver	N
chr1	240445595	240445596	TTAGTTCAGGTCTATCTAAATCCAAAACACAAGGTCTAAGT	TTAGTTCAGGTCTATCTAAACCCAAAACACAAGGTCTAAGT	rs17672135	Coronary_heart_disease	Cardiovascular	Y
chr1	247600300	247600301	AAAATTCAGGGAGCCTCATAACTTTGTCCAAGGACACTCAG	AAAATTCAGGGAGCCTCATACCTTTGTCCAAGGACACTCAG	rs1539019	Fibrinogen	Serum_metabolites	N
chr10	3862541	3862542	CTTTCAGAGGTGACAGGAGTCAAGTAAGTGAGTTTATGATG	CTTTCAGAGGTGACAGGAGTTAAGTAAGTGAGTTTATGATG	rs6601764	Crohns_disease	Autoimmune_disease	Y
chr10	8150712	8150713	AAATACATACATAGATTAAGCGGGCAAATTTCCAGAAAAAC	AAATACATACATAGATTAAGAGGGCAAATTTCCAGAAAAAC	rs10508343	Response_to_treatment_for_acute_lymphoblastic_leukemia	Drug_metabolism	N
chr10	16997890	16997891	TTCCTCTTGTTCACTGCAAGGTATCAACTGAGCAGGACGCA	TTCCTCTTGTTCACTGCAAGATATCAACTGAGCAGGACGCA	rs10508517	Diastolic_blood_pressure	Cardiovascular	Y
chr10	24495585	24495586	TAGAATGGTCAGAAAGTTTGATCATTCAAAAGAACATTATT	TAGAATGGTCAGAAAGTTTGGTCATTCAAAAGAACATTATT	rs11013962	Earlobes	Quantitative_traits	Y
chr10	45161108	45161109	TACCTACAAATGGGAACATCCTTTTACAAACCTCAGAACTT	TACCTACAAATGGGAACATCTTTTTACAAACCTCAGAACTT	rs1480597	Parkinsons_disease	Aging	N
chr10	46024728	46024729	AGTAGAATGACACTGGACCCATATCTCTCACCATATACAAA	AGTAGAATGACACTGGACCCGTATCTCTCACCATATACAAA	rs11239550	Mean_corpuscular_volume	Hematological_parameters	N
chr10	57416960	57416961	CATGAGCACTTCTGGGAAGTCTAAGTAATGAGCTCATGTGC	CATGAGCACTTCTGGGAAGTTTAAGTAATGAGCTCATGTGC	rs1916521	Cardiac_hypertrophy	Cardiovascular	N
chr10	59189177	59189178	CATAAGTGTTCTTCCTTCTATCTTAACACCGCCTTCCAATT	CATAAGTGTTCTTCCTTCTACCTTAACACCGCCTTCCAATT	rs4462262	Diabetic_retinopathy	Diabetes	Y
chr10	64470674	64470675	AGAGAAGGCAGAGTTGAAGTCGCACTCAAGTTCTTCACTTG	AGAGAAGGCAGAGTTGAAGTTGCACTCAAGTTCTTCACTTG	rs224136	Crohns_disease	Autoimmune_disease	N
chr10	65121564	65121565	AGAAATATGGAAAGCAAAGTCCAAAATTATAGAGCAGAAAA	AGAAATATGGAAAGCAAAGTACAAAATTATAGAGCAGAAAA	rs12355784	Alkaline_phosphatase	Serum_metabolites	N
chr10	65261183	65261184	CATTTTTCAGCCCTTTCCCCCATACTTTTCAAAGGTACTAA	CATTTTTCAGCCCTTTCCCCTATACTTTTCAAAGGTACTAA	rs2893923	Platelet_aggregation-epinephrine	Hematological_parameters	N
chr10	71538291	71538292	AATTAAAACTATGGATGAGGCTACTGGTATATGGAATTTTC	AATTAAAACTATGGATGAGGTTACTGGTATATGGAATTTTC	rs4746003	Alzheimers_disease	Aging	N
chr10	72483009	72483010	GGTCATCAAAAACCAGAAGGTGGGAGAACCTGTCACAGAGA	GGTCATCAAAAACCAGAAGGCGGGAGAACCTGTCACAGAGA	rs1816002	Weight	Quantitative_traits	Y
chr10	81058026	81058027	AGAGATCTGCGAGAGAGAAGAGTTTCCCTGGAGGAGGCTCT	AGAGATCTGCGAGAGAGAAGGGTTTCCCTGGAGGAGGCTCT	rs1250552	Celiac_disease	Autoimmune_disease	Y
chr10	87846958	87846959	TCCTGCCTCTATGCTCACCTCTATATTAGAAGATGGATGGA	TCCTGCCTCTATGCTCACCTGTATATTAGAAGATGGATGGA	rs7910620	Cardiac_structure-LV_wall_thickness	Cardiovascular	Y
chr10	93348119	93348120	CCCCTTACTGGGCAGGTACCGTGCTGAACCCTTTATGCATC	CCCCTTACTGGGCAGGTACCTTGCTGAACCCTTTATGCATC	rs1329650	Smoking_behavior	Neurological_behavioral	Y
chr10	96058635	96058636	TAGAAAAGAATCTTGAAGGGGCCTGTAAGGTCTCCTGGTCC	TAGAAAAGAATCTTGAAGGGTCCTGTAAGGTCTCCTGGTCC	rs117607728	COPD	Kidney_lung_liver	Y
chr10	96751269	96751270	GGACAGAGGAGGAGAAGAGGTTATTATTCCTGATGGAGATA	GGACAGAGGAGGAGAAGAGGCTATTATTCCTGATGGAGATA	rs2185570	Serum_dehydroepiandrosterone	Serum_metabolites	Y
chr10	100300181	100300182	AAAGAGCCCATGACCGTGACCGTCGTAGGACCCTAAAGATG	AAAGAGCCCATGACCGTGACTGTCGTAGGACCCTAAAGATG	rs10786436	Type_1_diabetes	Diabetes	N
chr10	104775907	104775908	AGCCCCCCGCTTCCCCCAAGGCTAGAATCAGCTATTCTCCA	AGCCCCCCGCTTCCCCCAAGACTAGAATCAGCTATTCTCCA	rs7914558	Schizophrenia	Neurological_behavioral	N
chr10	105257785	105257786	TGACAGTAAAGGCTTGGAGGGGCTTGAGCGTATATCTATAT	TGACAGTAAAGGCTTGGAGGTGCTTGAGCGTATATCTATAT	rs7071247	Platelet_aggregation-epinephrine	Hematological_parameters	N
chr10	113042092	113042093	GTATCAACAGGTTTCACAAGTTAGGGGGATATGCACCAGGG	GTATCAACAGGTTTCACAAGGTAGGGGGATATGCACCAGGG	rs10885122	Fasting_plasma_glucose	Serum_metabolites	Y
chr10	113042092	113042093	GTATCAACAGGTTTCACAAGTTAGGGGGATATGCACCAGGG	GTATCAACAGGTTTCACAAGGTAGGGGGATATGCACCAGGG	rs10885122	Insulin_resistance	Serum_metabolites	Y
chr10	115781526	115781527	GAAGGAATGTGTCTTACACATCTTCTACCCTCTCCTACCCT	GAAGGAATGTGTCTTACACACCTTCTACCCTCTCCTACCCT	rs2782980	Blood_pressure	Cardiovascular	Y
chr10	118827559	118827560	GAGATAGATACTTGGGTTCAGAGCCCAAGACAGAGGCCTGG	GAGATAGATACTTGGGTTCAAAGCCCAAGACAGAGGCCTGG	rs7078160	Nonsyndromic_cleft_lip_with_or_without_cleft_palate	Miscellaneous	N
chr10	124219274	124219275	GCCACACTGTTTTCGGTCCGCTCATTCCCTCTGCAGTCTGG	GCCACACTGTTTTCGGTCCGGTCATTCCCTCTGCAGTCTGG	rs3793917	Age-related_macular_degeneration	Aging	Y
chr10	130248925	130248926	CCTTACCTATAAAAAGGCAATGGCAGTAGACTCTCTCTCTC	CCTTACCTATAAAAAGGCAAGGGCAGTAGACTCTCTCTCTC	rs9804317	Animals	Neurological_behavioral	N
chr11	203787	203788	CATGGAGGCAGATGAGTCAACCTTGCTGGGTGAGAAGTGAG	CATGGAGGCAGATGAGTCAATCTTGCTGGGTGAGAAGTGAG	rs2280543	Uterine_fibroids	Miscellaneous	Y
chr11	270714	270715	CAATGCACAAGAGAGTAAACTTGGGGAGTACCTTAGGCAGG	CAATGCACAAGAGAGTAAACCTGGGGAGTACCTTAGGCAGG	rs17655730	Mean_platelet_volume	Hematological_parameters	Y
chr11	1874071	1874072	GCCATGAAGAGCTGCCTGCGGCCATCTTGGCCCTCGCACCC	GCCATGAAGAGCTGCCTGCGACCATCTTGGCCCTCGCACCC	rs907611	Ulcerative_colitis	Autoimmune_disease	Y
chr11	2182223	2182224	CAGAAGGACAGTGATCTGGGAGACAGGCAGGGCTGAGGCAG	CAGAAGGACAGTGATCTGGGTGACAGGCAGGGCTGAGGCAG	rs689	Type_1_diabetes_autoantibodies	Diabetes	N
chr11	2213165	2213166	AGGTAAAGTCCCCTGGGGAACAATCTGTGACCCCTCCTCCC	AGGTAAAGTCCCCTGGGGAATAATCTGTGACCCCTCCTCCC	rs7111341	Type_1_diabetes	Diabetes	Y
chr11	2858545	2858546	GGTGCCCAGGGAGCTGGGGACGAGGGGCCTCATCCTTCCCC	GGTGCCCAGGGAGCTGGGGATGAGGGGCCTCATCCTTCCCC	rs2237897	Type_2_diabetes	Diabetes	Y
chr11	8252852	8252853	AGTACAAAGGGCCCAATGTGATGTTCACCACAGGGCAGAGC	AGTACAAAGGGCCCAATGTGGTGTTCACCACAGGGCAGAGC	rs110419	Neuroblastoma	Cancer	Y
chr11	13293904	13293905	AACATTAGGAACTATGTGAACGCTTTCAATGAGAGAGTTTT	AACATTAGGAACTATGTGAATGCTTTCAATGAGAGAGTTTT	rs900145	Age_at_menarche	Aging	N
chr11	14914877	14914878	GGGGAGATACTTTAGCAGGCAAGGGCTGTCAAGGAAAGTCT	GGGGAGATACTTTAGCAGGCGAGGGCTGTCAAGGAAAGTCT	rs10741657	Vitamin_D_insufficiency	Serum_metabolites	Y
chr11	17160147	17160148	GGTGACAGCTGCTTTTATGCACCTCCTATCGCTGGACCCCT	GGTGACAGCTGCTTTTATGCGCCTCCTATCGCTGGACCCCT	rs4356203	Schizophrenia	Neurological_behavioral	Y
chr11	18285773	18285774	AAATTCATGGTCGTTGACCAAGAGCTACCATACAATCCACT	AAATTCATGGTCGTTGACCATGAGCTACCATACAATCCACT	rs4638289	Atherosclerosis	Cardiovascular	Y
chr11	27563381	27563382	GGAATTTATATGAAAAGACCGTATAGCATAGGGACAATAGT	GGAATTTATATGAAAAGACCTTATAGCATAGGGACAATAGT	rs988712	BMI	Quantitative_traits	N
chr11	32895663	32895664	TTTAGAGTGGACACGCATGATTTAAAGATGGCATTTATCAT	TTTAGAGTGGACACGCATGACTTAAAGATGGCATTTATCAT	rs10767971	Parkinsons_disease_age_of_onset	Aging	Y
chr11	43086093	43086094	CCTGTGACAAAGTTTACAAGTAGGGAATCTTGGAGGAAGTT	CCTGTGACAAAGTTTACAAGGAGGGAATCTTGGAGGAAGTT	rs10501293	Cognitive_performance-SWM_Strategy	Neurological_behavioral	N
chr11	46722220	46722221	CCAACCATTTCCGCCACACCTCCAACCCACTTCCGGCCCCA	CCAACCATTTCCGCCACACCCCCAACCCACTTCCGGCCCCA	rs7932354	Bone_mineral_density-hip	Radiographic_parameters	Y
chr11	60023086	60023087	CACCACACACAAGGCCTGAACGATCAAAGGCTGAAGAGATG	CACCACACACAAGGCCTGAAAGATCAAAGGCTGAAGAGATG	rs1562990	Alzheimers_disease	Aging	N
chr11	61557802	61557803	CTGAACTTGGGAAATAAGGCTATAACCTGCCCCTGGGCATC	CTGAACTTGGGAAATAAGGCCATAACCTGCCCCTGGGCATC	rs102275	Crohns_disease	Autoimmune_disease	N
chr11	61557802	61557803	CTGAACTTGGGAAATAAGGCTATAACCTGCCCCTGGGCATC	CTGAACTTGGGAAATAAGGCCATAACCTGCCCCTGGGCATC	rs102275	HDL_cholesterol	Serum_metabolites	N
chr11	61557802	61557803	CTGAACTTGGGAAATAAGGCTATAACCTGCCCCTGGGCATC	CTGAACTTGGGAAATAAGGCCATAACCTGCCCCTGGGCATC	rs102275	Serum_polyunsaturated_fatty_acids	Serum_metabolites	N
chr11	61569829	61569830	TCCCTCAAGCTCCCCTCTGCCTTGGCTCCAGAGTCTTCCTC	TCCCTCAAGCTCCCCTCTGCTTTGGCTCCAGAGTCTTCCTC	rs174546	HDL_cholesterol	Serum_metabolites	N
chr11	61569829	61569830	TCCCTCAAGCTCCCCTCTGCCTTGGCTCCAGAGTCTTCCTC	TCCCTCAAGCTCCCCTCTGCTTTGGCTCCAGAGTCTTCCTC	rs174546	LDL_cholesterol	Serum_metabolites	N
chr11	61571477	61571478	ACCAAGGCCTACAAGGTCTCTTTGCCTCTAGCTCTTCCTAG	ACCAAGGCCTACAAGGTCTCCTTGCCTCTAGCTCTTCCTAG	rs174550	Fasting_plasma_glucose	Serum_metabolites	N
chr11	61571477	61571478	ACCAAGGCCTACAAGGTCTCTTTGCCTCTAGCTCTTCCTAG	ACCAAGGCCTACAAGGTCTCCTTGCCTCTAGCTCTTCCTAG	rs174550	Insulin_resistance	Serum_metabolites	N
chr11	61571477	61571478	ACCAAGGCCTACAAGGTCTCTTTGCCTCTAGCTCTTCCTAG	ACCAAGGCCTACAAGGTCTCCTTGCCTCTAGCTCTTCCTAG	rs174550	Serum_polyunsaturated_fatty_acids	Serum_metabolites	N
chr11	61639572	61639573	AGTGCTCTCCTGCCCCAGAAGTCAGGGTGAGGGAAGCAGGA	AGTGCTCTCCTGCCCCAGAAATCAGGGTGAGGGAAGCAGGA	rs174448	Serum_polyunsaturated_fatty_acids	Serum_metabolites	Y
chr11	61655304	61655305	TGGCAGCATAGCATGCCCTTAAGAACATGGCTGTGGATTCA	TGGCAGCATAGCATGCCCTTGAGAACATGGCTGTGGATTCA	rs1000778	Sphingolipid_concentrations	Serum_metabolites	Y
chr11	61815802	61815803	TTGGTATGAACTAAGCACCTTCCCTTCCCTCCCTCTTCCTA	TTGGTATGAACTAAGCACCTCCCCTTCCCTCCCTCTTCCTA	rs4963452	Serum_polyunsaturated_fatty_acids	Serum_metabolites	Y
chr11	63979642	63979643	CAGGACCTGGGGGTGGGTGAGGAAGGAAGCTTTGCAGGGTG	CAGGACCTGGGGGTGGGTGATGAAGGAAGCTTTGCAGGGTG	rs12575642	ADHD	Neurological_behavioral	N
chr11	64525215	64525216	TCCTTCTCTTCCCTCCCCTTCTCTGGGCTCCCCTGACCCCC	TCCTTCTCTTCCCTCCCCTTTTCTGGGCTCCCCTGACCCCC	rs589691	Serum_urate	Serum_metabolites	Y
chr11	65506821	65506822	CACAATATATAGAACCAAATCTATATATTAGGCCAAATCTC	CACAATATATAGAACCAAATGTATATATTAGGCCAAATCTC	rs4014195	Creatinine	Serum_metabolites	N
chr11	68192345	68192346	GGTCGTATCTTGATCCTTCATGACATTTGTAAAGACCCTGC	GGTCGTATCTTGATCCTTCAGGACATTTGTAAAGACCCTGC	rs599083	Bone_mineral_density-spine	Radiographic_parameters	Y
chr11	68994496	68994497	TCAGGGAAGTTGCCCTGAAGTTGATAAGCAGAATGTGGAAG	TCAGGGAAGTTGCCCTGAAGGTGATAAGCAGAATGTGGAAG	rs7931342	Prostate_cancer	Cancer	N
chr11	75282051	75282052	TGTGGCTGGAGGCTGCCACGTAGGCACAGGTCATATGTTAA	TGTGGCTGGAGGCTGCCACGGAGGCACAGGTCATATGTTAA	rs634552	Height	Quantitative_traits	Y
chr11	76299193	76299194	TTGAGTTAATATTTGTCTGGGGTGTTTTATTTCATCCACTG	TTGAGTTAATATTTGTCTGGTGTGTTTTATTTCATCCACTG	rs2155219	Allergic_rhinitis	Autoimmune_disease	Y
chr11	76299193	76299194	TTGAGTTAATATTTGTCTGGGGTGTTTTATTTCATCCACTG	TTGAGTTAATATTTGTCTGGTGTGTTTTATTTCATCCACTG	rs2155219	IgE_grass_sensitization	Autoimmune_disease	Y
chr11	76299193	76299194	TTGAGTTAATATTTGTCTGGGGTGTTTTATTTCATCCACTG	TTGAGTTAATATTTGTCTGGTGTGTTTTATTTCATCCACTG	rs2155219	Ulcerative_colitis	Autoimmune_disease	Y
chr11	79077192	79077193	GGTTGTATTCTTTCCACGAGACCTCCCCACAACTGTTTTAT	GGTTGTATTCTTTCCACGAGGCCTCCCCACAACTGTTTTAT	rs12576775	Bipolar_disorder	Neurological_behavioral	Y
chr11	85787823	85787824	GACTATGGCTTTGAAATACCCTGTGAACTCTATAATCATCT	GACTATGGCTTTGAAATACCTTGTGAACTCTATAATCATCT	rs536841	Alzheimers_disease	Aging	N
chr11	88321723	88321724	CTGTTCTCCTACCTGCTTACCCATATACAGACATTCACATG	CTGTTCTCCTACCTGCTTACTCATATACAGACATTCACATG	rs16914280	HIV_progression	Viral_disease	N
chr11	92673827	92673828	ACAGATAAGAAAATTGAGTTCCAGGGCAGTAAGTTAATTTG	ACAGATAAGAAAATTGAGTTTCAGGGCAGTAAGTTAATTTG	rs1387153	Blood_pressure_fasting_glucose	Serum_metabolites	Y
[truncated: 624 more rows]

## Sheet: Selected SNPs scored by ref.
NR	rs2797685	rs17396340	rs12046278	rs4846033	rs2901964	rs10927875	rs9442235	rs1497406	rs10917468	rs1976403	rs16826658	rs7524102	rs7524102	rs7524102	rs7524102	rs6426749	rs10789491	rs17114036	rs17114046	rs17119280	rs1514178	rs1168013	rs10889353	rs10889353	rs10889353	rs17124318	rs17124318	rs12753193	rs7517847	rs7517847	rs2201841	rs2201841	rs10458561	rs2815752	rs211718	rs12730292	rs12029080	rs1555543	rs646776	rs646776	rs646776	rs646776	rs646776	rs646776	rs12061304	rs2300747	rs12735613	rs1967017	rs4085613
[truncated: 83 more rows]
[truncated: 722 more columns]

[truncated: 2 more sheets: Selected SNPs scored by alt., Selected SNPs Log2 fold change]
